# Supplementary material for: Exogenous Melatonin Enhances the Salt Tolerance of Celery (Apium graveolens L.) by Regulating Osmotic Adaptation and Energy Metabolism via Starch and Sucrose Metabolic Pathways
Source: Int J Mol Sci. 2026 Jan 28;27(3):1299. doi: 10.3390/ijms27031299 (PMC12897849; doi:10.3390/ijms27031299)
Supplement: Supplementary file 1 [file ijms-27-01299-s001.zip]

Archive with 7 entries (6 files):
- ijms-4082132-supplementary/
- ijms-4082132-supplementary/Figure S1.pdf
- ijms-4082132-supplementary/Table S1.xlsx
- ijms-4082132-supplementary/Table S2.xlsx
- ijms-4082132-supplementary/Table S3.xlsx
- ijms-4082132-supplementary/Table S4.xlsx
- ijms-4082132-supplementary/Table S5.xlsx
