# Supplementary material for: Exogenous Melatonin Enhances the Salt Tolerance of Celery (Apium graveolens L.) by Regulating Osmotic Adaptation and Energy Metabolism via Starch and Sucrose Metabolic Pathways
Source: Int J Mol Sci. 2026 Jan 28;27(3):1299. doi: 10.3390/ijms27031299 (PMC12897849; doi:10.3390/ijms27031299)
Supplement: Supplementary file 1 [file ijms-27-01299-s001.zip › ijms-4082132-supplementary/Table S1.xlsx]

## Sheet: Sheet1
Table S1 Differentially up-regulated and down-regulated genes in each comparison group.
Comparison pairs	gene_id	Salt_1	Salt_2	Salt_3	CK_1	CK_2	CK_3	Salt	CK	log2FoldChange	pvalue	padj	gene_description	Family	Up/Down
Salt VS CK	novel.2336	5841.68	5014.02	8328.04	765.511	1346.29	1007.63	6394.58	1039.81	2.62018	1.09193e-17	2.80692e-13	-	-	up
	Ag4G02122	7318.49	7056.17	7533.53	2754.69	3091.7	2702.28	7302.73	2849.56	1.35764	2.28004e-17	2.93053e-13	- && sp|Q9SKX5|PAO2_ARATH Polyamine oxidase 2 OS=Arabidopsis thaliana OX=3702 GN=PAO2 PE=1 SV=1 && PF01593:Flavin containing amine oxidoreductase	bHLH	up
	novel.2230	1707.78	1422.63	1452.52	528.375	473.101	470.418	1527.64	490.631	1.63905	7.4443e-17	6.37878e-13	PF00067:Cytochrome P450	bHLH	up
	Ag5G02177	635.156	168.219	420.68	16.116	18.4957	35.3052	408.019	23.3056	4.12443	3.99641e-13	1.4676e-09	- && sp|O48682|FH4_ARATH Formin-like protein 4 OS=Arabidopsis thaliana OX=3702 GN=FH4 PE=1 SV=2 && PF02181:Formin Homology 2 Domain	M-type_MADS	up
	Ag10G00105	251.518	246.903	287.244	14.9649	40.8852	37.2136	261.888	31.0212	3.06804	2.73875e-12	7.82248e-09	- && sp|Q9SSG3|HIPL1_ARATH HIPL1 protein OS=Arabidopsis thaliana OX=3702 GN=HIPL1 PE=3 SV=2 && -	LBD	up
	Ag7G00255	6857.53	7086.92	7210.64	1864.85	2959.31	2247.13	7051.7	2357.1	1.58077	8.44017e-12	2.16963e-08	- && - && -	-	up
	Ag6G01020	657.666	327.395	663.106	13.8137	71.0625	32.4426	549.389	39.1063	3.80663	1.70646e-11	3.98785e-08	- && - && -	-	up
	Ag10G01436	2891.97	3404.18	3862.52	1070.56	1402.75	1335.87	3386.22	1269.73	1.41482	1.38121e-10	1.77527e-07	- && sp|Q9CAJ0|P2C16_ARATH Protein phosphatase 2C 16 OS=Arabidopsis thaliana OX=3702 GN=HAB1 PE=1 SV=1 && PF00481:Protein phosphatase 2C	NAC	up
	Ag2G00474	1506.17	965	2915.22	201.45	345.578	167.938	1795.46	238.322	2.91297	1.53742e-10	1.88195e-07	- && sp|Q9LTA6|WAV3_ARATH E3 ubiquitin-protein ligase WAV3 OS=Arabidopsis thaliana OX=3702 GN=WAV3 PE=1 SV=1 && PF13639:Ring finger domain|PF13519:von Willebrand factor type A domain	G2-like	up
	Ag3G02159	676.26	394.321	630.511	56.4061	127.523	106.87	567.031	96.933	2.54502	1.85423e-10	2.16658e-07	- && - && -	-	up
	Ag6G00744	3349.98	2692.41	2822.53	369.517	956.909	593.509	2954.98	639.979	2.20644	6.01853e-10	5.95047e-07	- && - && PF02493:MORN repeat	-	up
	Ag1G01820	1059.9	614.996	907.569	125.475	245.311	115.458	860.821	162.081	2.40796	6.29144e-10	5.98991e-07	- && sp|Q9XIW0|CIPK7_ARATH CBL-interacting serine/threonine-protein kinase 7 OS=Arabidopsis thaliana OX=3702 GN=CIPK7 PE=1 SV=1 && PF00069:Protein kinase domain|PF03822:NAF domain	YABBY	up
	Ag1G00109	1307.5	180.881	1485.11	46.0458	91.5051	42.9388	991.165	60.1632	4.04115	9.35451e-10	7.65212e-07	- && sp|Q5XF59|HIBC4_ARATH 3-hydroxyisobutyryl-CoA hydrolase-like protein 1, mitochondrial OS=Arabidopsis thaliana OX=3702 GN=At3g60510 PE=1 SV=1 && PF16113:Enoyl-CoA hydratase/isomerase	SBP	up
	Ag5G00983	5848.53	6935.88	7627.25	1741.68	2914.53	2062.97	6803.88	2239.73	1.60287	9.53657e-10	7.65212e-07	- && - && -	-	up
	Ag9G02324	3832.47	925.206	2770.58	203.753	443.897	204.198	2509.42	283.949	3.14321	1.29233e-09	8.97855e-07	- && sp|P0DO21|GIP2_NICBE Probable aspartic proteinase GIP2 OS=Nicotiana benthamiana OX=4100 GN=GIP2 PE=1 SV=1 && PF14543:Xylanase inhibitor N-terminal	FAR1	up
	Ag7G01079	2790.19	2476.26	3165.8	824.22	1209.04	735.684	2810.75	922.98	1.60638	1.35571e-09	9.11622e-07	- && sp|Q9FHE4|BRG1_ARATH BOI-related E3 ubiquitin-protein ligase 1 OS=Arabidopsis thaliana OX=3702 GN=BRG1 PE=1 SV=1 && PF13920:Zinc finger, C3HC4 type (RING finger)	C2H2	up
	Ag3G02453	6979.87	4132.23	9398.58	1174.17	1979.04	1546.75	6836.89	1566.65	2.12547	1.38307e-09	9.11622e-07	- && sp|Q93YV5|DA2_ARATH E3 ubiquitin-protein ligase DA2 OS=Arabidopsis thaliana OX=3702 GN=DA2 PE=1 SV=1 && -	-	up
	Ag4G01500	310.238	113.955	1115.36	23.0229	33.0976	19.0839	513.185	25.0681	4.3548	1.66522e-09	1.02977e-06	- && - && -	-	up
	Ag6G00034	16417.2	13008.1	16954.5	4579.25	7012.79	5306.28	15459.9	5632.77	1.45654	1.78898e-09	1.04517e-06	- && sp|Q8VY98|ATI2_ARATH ATG8-interacting protein 2 OS=Arabidopsis thaliana OX=3702 GN=ATI2 PE=1 SV=1 && -	-	up
	Ag3G00895	5544.16	1129.6	3513.14	100.15	466.286	237.594	3395.63	268.01	3.66257	2.13624e-09	1.22032e-06	- && sp|Q9FKS8|LHT1_ARATH Lysine histidine transporter 1 OS=Arabidopsis thaliana OX=3702 GN=LHT1 PE=1 SV=1 && PF01490:Transmembrane amino acid transporter protein	MYB_related	up
	Ag8G02207	6970.08	4794.25	7453.07	2291.93	2616.66	2080.14	6405.8	2329.58	1.45926	2.35563e-09	1.31639e-06	- && sp|O80738|TPS10_ARATH Probable alpha,alpha-trehalose-phosphate synthase [UDP-forming] 10 OS=Arabidopsis thaliana OX=3702 GN=TPS10 PE=2 SV=1 && PF02358:Trehalose-phosphatase|PF00982:Glycosyltransferase family 20	-	up
	Ag1G01612	80.2509	49.7423	131.399	5.75572	2.92037	2.86258	87.1307	3.84623	4.5218	2.70356e-09	1.47867e-06	- && - && PF12428:Protein of unknown function (DUF3675)|PF12906:RING-variant domain	C2H2	up
	Ag10G02754	2452.54	1088	1493.26	356.855	459.472	416.029	1677.94	410.785	2.02983	2.85597e-09	1.52949e-06	- && sp|Q9FKM3|AATPK_ARATH AAA-ATPase At5g57480 OS=Arabidopsis thaliana OX=3702 GN=At5g57480 PE=3 SV=1 && PF14363:Domain associated at C-terminal with AAA	-	up
	Ag3G01066	154.63	100.389	166.031	13.8137	19.4692	24.8091	140.35	19.364	2.84969	3.17744e-09	1.66692e-06	- && sp|Q9M547|FLS_EUSER Flavonol synthase/flavanone 3-hydroxylase OS=Eustoma exaltatum subsp. russellianum OX=52518 GN=FLS PE=2 SV=1 && PF14226:non-haem dioxygenase in morphine synthesis N-terminal|PF03171:2OG-Fe(II) oxygenase superfamily	STAT	up
	Ag3G00577	7238.24	3695.4	9989.37	859.905	1845.68	964.691	6974.33	1223.42	2.51096	3.8244e-09	1.77685e-06	- && - && -	-	up
	novel.108	402.233	262.278	397.252	101.301	95.3989	68.702	353.921	88.4672	2.00165	4.26113e-09	1.9217e-06	PF01582:TIR domain	WRKY	up
	Ag1G01615	10300.5	5172.29	11750.5	1894.78	2780.2	2083.01	9074.44	2252.66	2.01008	4.50606e-09	1.96263e-06	- && - && -	-	up
	Ag6G02027	347.428	259.564	318.82	88.6382	102.213	95.4195	308.604	95.4236	1.69199	4.58095e-09	1.96263e-06	- && sp|Q8N9H8|MUT7_HUMAN Exonuclease mut-7 homolog OS=Homo sapiens OX=9606 GN=EXD3 PE=1 SV=3 && PF01612:3'-5' exonuclease	Dof	up
	Ag8G00476	9325.74	6060.42	9088.93	435.133	2011.16	1036.26	8158.36	1160.85	2.81282	5.24905e-09	2.20791e-06	- && sp|P27396|HSP11_DAUCA 17.8 kDa class I heat shock protein OS=Daucus carota OX=4039 PE=3 SV=1 && PF00011:Hsp20/alpha crystallin family	NF-YB	up
	Ag3G01129	519.673	253.233	305.579	9.20916	56.4606	19.0839	359.495	28.2512	3.66319	5.51415e-09	2.20791e-06	- && sp|Q84RR0|ARI7_ARATH Probable E3 ubiquitin-protein ligase ARI7 OS=Arabidopsis thaliana OX=3702 GN=ARI7 PE=2 SV=1 && PF01485:IBR domain, a half RING-finger domain	NAC	up
	novel.2528	31.3174	37.985	229.184	0	0	0	99.4955	0	9.04639	5.76596e-09	2.20791e-06	-	-	up
	novel.1190	199.648	49.7423	111.027	0	5.84075	3.81678	120.139	3.21918	5.18644	5.89397e-09	2.20791e-06	PF07714:Protein tyrosine and serine/threonine kinase|PF08276:PAN-like domain|PF00069:Protein kinase domain	MYB_related	up
	Ag7G02143	409.084	190.829	593.841	14.9649	62.3013	23.8549	397.918	33.707	3.55644	5.9677e-09	2.20791e-06	- && sp|Q70II3|EF110_ARATH Ethylene-responsive transcription factor ERF110 OS=Arabidopsis thaliana OX=3702 GN=ERF110 PE=2 SV=2 && PF00847:AP2 domain	ERF	up
	Ag10G00983	8747.34	4668.54	10957	1711.75	2465.77	1374.99	8124.31	1850.84	2.13401	6.37805e-09	2.27714e-06	- && sp|Q9SCU5|WNK5_ARATH Probable serine/threonine-protein kinase WNK5 OS=Arabidopsis thaliana OX=3702 GN=WNK5 PE=1 SV=2 && PF00069:Protein kinase domain	MYB_related	up
	Ag1G00917	46228.4	25826.2	34841.1	6987.45	12940.2	6601.12	35631.9	8842.92	2.01055	6.55171e-09	2.3071e-06	- && sp|Q8VZ80|PLT5_ARATH Polyol transporter 5 OS=Arabidopsis thaliana OX=3702 GN=PLT5 PE=1 SV=2 && PF00083:Sugar (and other) transporter	ERF	up
	AgUnG00993	1004.11	554.4	1124.53	206.055	272.568	193.701	894.348	224.108	1.99611	7.30675e-09	2.50436e-06	- && - && -	-	up
	Ag1G02088	2156.01	1325.86	1832.45	583.63	702.837	525.761	1771.44	604.076	1.55196	7.58555e-09	2.54244e-06	- && - && PF00610:Domain found in Dishevelled, Egl-10, and Pleckstrin (DEP)|PF04784:Protein of unknown function, DUF547|PF00462:Glutaredoxin	SBP	up
	Ag9G02805	16515	8411.87	15761.8	2870.96	4698.88	2897.89	13562.9	3489.24	1.95862	7.82591e-09	2.57914e-06	- && sp|Q9LDD5|PYRP2_ARATH 5-amino-6-(5-phospho-D-ribitylamino)uracil phosphatase, chloroplastic OS=Arabidopsis thaliana OX=3702 GN=PYRP2 PE=1 SV=1 && PF13419:Haloacid dehalogenase-like hydrolase	-	up
	Ag2G01974	157.566	23.5145	236.314	0	1.94692	3.81678	139.131	1.92123	6.13505	8.94434e-09	2.91042e-06	- && sp|O82752|DTX49_ARATH Protein DETOXIFICATION 49 OS=Arabidopsis thaliana OX=3702 GN=DTX49 PE=2 SV=1 && PF01554:MatE	B3	up
	Ag11G04558	1743.99	1166.68	1282.41	392.54	552.924	503.815	1397.69	483.093	1.53197	1.01814e-08	3.23355e-06	- && sp|O64483|SIRK_ARATH Senescence-induced receptor-like serine/threonine-protein kinase OS=Arabidopsis thaliana OX=3702 GN=SIRK PE=1 SV=1 && PF07714:Protein tyrosine kinase|PF12819:Malectin-like domain	bHLH	up
	Ag1G00360	11577.7	7650.36	10095.3	3730.86	4404.9	3722.31	9774.44	3952.69	1.30613	1.06144e-08	3.26315e-06	- && sp|Q38908|XTH30_ARATH Probable xyloglucan endotransglucosylase/hydrolase protein 30 OS=Arabidopsis thaliana OX=3702 GN=XTH30 PE=2 SV=2 && PF06955:Xyloglucan endo-transglycosylase (XET) C-terminus|PF00722:Glycosyl hydrolases family 16	NAC	up
	Ag2G02871	691.919	196.256	549.023	10.3603	65.2217	26.7174	479.066	34.0998	3.80722	1.06356e-08	3.26315e-06	- && - && -	-	up
	Ag7G00588	3186.55	2808.18	5874.24	581.328	1218.77	621.181	3956.32	807.093	2.29308	1.11518e-08	3.37256e-06	- && sp|O04057|ASPR_CUCPE Aspartic proteinase OS=Cucurbita pepo OX=3663 PE=2 SV=1 && PF05184:Saposin-like type B, region 1|PF00026:Eukaryotic aspartyl protease|PF03489:Saposin-like type B, region 2	WRKY	up
	Ag3G00984	91.0162	59.6907	86.5806	0	0	1.90839	79.0959	0.63613	6.87695	1.19231e-08	3.56391e-06	- && sp|Q42656|AGAL_COFAR Alpha-galactosidase OS=Coffea arabica OX=13443 PE=1 SV=1 && PF16499:Alpha galactosidase A|PF17801:Alpha galactosidase C-terminal beta sandwich domain	MYB_related	up
	Ag4G00413	499.121	318.351	829.137	40.2901	116.815	42.9388	548.87	66.6813	3.03874	1.24648e-08	3.65404e-06	- && sp|P0DKL1|SAU50_HELAN Auxin-responsive protein SAUR50 OS=Helianthus annuus OX=4232 PE=3 SV=1 && PF02519:Auxin responsive protein	NF-YC	up
	Ag10G02854	24282.7	11178.4	27786.3	4537.81	6334.29	4565.82	21082.5	5145.98	2.0345	1.37084e-08	3.91543e-06	- && sp|Q8L7W1|MSL3_ARATH Mechanosensitive ion channel protein 3, chloroplastic OS=Arabidopsis thaliana OX=3702 GN=MSL3 PE=1 SV=1 && PF00924:Mechanosensitive ion channel	-	up
	Ag11G03457	7918.41	6450.22	7929.77	2087.03	3482.06	2626.9	7432.8	2731.99	1.44378	1.38864e-08	3.92269e-06	- && - && PF04640:PLATZ transcription factor	Trihelix	up
	AgUnG01660	2496.58	818.487	2352.96	191.09	422.481	305.342	1889.34	306.304	2.62409	1.5256e-08	4.17203e-06	- && - && -	-	up
	Ag2G02723	12797.1	6425.8	12171.2	1377.92	3345.78	1979	10464.7	2234.23	2.22754	1.60871e-08	4.30765e-06	- && sp|Q9ZV48|TPS11_ARATH Probable alpha,alpha-trehalose-phosphate synthase [UDP-forming] 11 OS=Arabidopsis thaliana OX=3702 GN=TPS11 PE=2 SV=1 && PF00982:Glycosyltransferase family 20|PF02358:Trehalose-phosphatase	-	up
	Ag4G02649	2086.52	1707.52	2197.11	400.598	746.642	708.012	1997.05	618.418	1.69038	1.66343e-08	4.40827e-06	- && - && -	-	up
	Ag7G02163	2269.53	1087.1	2024.97	489.237	583.101	484.731	1793.87	519.023	1.78897	2.75731e-08	6.75042e-06	- && sp|Q9SZ92|CK3_ARATH Probable choline kinase 3 OS=Arabidopsis thaliana OX=3702 GN=At4g09760 PE=2 SV=1 && PF01633:Choline/ethanolamine kinase	HD-ZIP	up
	novel.2740	1032.5	653.885	748.668	170.369	303.719	216.602	811.683	230.23	1.81657	3.15694e-08	7.44515e-06	-	-	up
	Ag10G01379	34119.3	25236.5	38593.6	3978.36	11254.2	4098.27	32649.8	6443.59	2.3411	3.41014e-08	7.9692e-06	- && sp|Q9SMZ4|AASS_ARATH Alpha-aminoadipic semialdehyde synthase OS=Arabidopsis thaliana OX=3702 GN=LKR/SDH PE=1 SV=1 && PF04455:LOR/SDH bifunctional enzyme conserved region|PF05222:Alanine dehydrogenase/PNT, N-terminal domain|PF03435:Saccharopine dehydrogenase NADP binding domain|PF16653:Saccharopine dehydrogenase C-terminal domain	-	up
	Ag10G02172	1531.62	1226.37	1654.2	296.995	603.544	406.487	1470.73	435.675	1.75431	3.70867e-08	8.58875e-06	- && sp|Q93YF5|SUVH1_TOBAC Histone-lysine N-methyltransferase, H3 lysine-9 specific SUVH1 OS=Nicotiana tabacum OX=4097 GN=SUVH1 PE=1 SV=1 && PF05033:Pre-SET motif|PF02182:SAD/SRA domain|PF00856:SET domain	ERF	up
	Ag3G02497	135066	80668.4	138224	28413.7	48101.5	29472.2	117986	35329.1	1.73968	4.42669e-08	9.98179e-06	- && sp|P25804|CYSP_PEA Cysteine proteinase 15A OS=Pisum sativum OX=3888 PE=2 SV=1 && PF08246:Cathepsin propeptide inhibitor domain (I29)|PF00112:Papain family cysteine protease	BBR-BPC	up
	novel.731	75.3575	37.0806	33.6137	0	0	0	48.6839	0	8.01575	4.56926e-08	9.99e-06	-	bZIP	up
	Ag8G01833	3522.23	2353.26	4371.81	576.724	1235.32	828.241	3415.77	880.094	1.95607	4.65269e-08	9.99e-06	- && - && PF12906:RING-variant domain|PF12428:Protein of unknown function (DUF3675)	Nin-like	up
	Ag2G00071	94.9309	28.0366	127.324	0	2.92037	1.90839	83.4306	1.60959	5.64869	4.6635e-08	9.99e-06	- && sp|F2VYU4|PIK1_ORYSJ Disease resistance protein Pik-1 OS=Oryza sativa subsp. japonica OX=39947 GN=PIK-1 PE=1 SV=1 && -	-	up
	Ag5G02319	16393.7	11169.4	17128.7	5557.73	6672.08	4526.7	14897.3	5585.5	1.41528	6.24941e-08	1.26494e-05	- && sp|Q9FY93|NAC83_ARATH NAC domain-containing protein 83 OS=Arabidopsis thaliana OX=3702 GN=NAC083 PE=1 SV=1 && PF02365:No apical meristem (NAM) protein	NAC	up
	novel.2114	1176.36	431.401	2265.36	52.9527	184.957	24.8091	1291.04	87.5729	3.881	6.76966e-08	1.33068e-05	-	-	up
	novel.3581	904.29	338.248	1288.52	109.359	106.107	183.205	843.687	132.89	2.66547	6.93651e-08	1.33068e-05	PF00561:alpha/beta hydrolase fold	FAR1	up
	Ag2G00423	1171.47	979.471	1622.62	409.808	490.623	474.235	1257.85	458.222	1.45626	6.94735e-08	1.33068e-05	- && sp|Q9ZUH1|Y2424_ARATH BTB/POZ domain-containing protein At2g24240 OS=Arabidopsis thaliana OX=3702 GN=At2g24240 PE=2 SV=1 && PF02214:BTB/POZ domain	-	up
	novel.268	347.428	313.829	395.215	93.2427	139.205	87.7859	352.157	106.744	1.7207	7.02838e-08	1.33068e-05	-	-	up
	Ag2G00955	2323.36	1615.27	2921.33	745.942	868.325	538.166	2286.65	717.477	1.67225	7.3069e-08	1.35653e-05	- && - && PF12906:RING-variant domain	C3H	up
	Ag10G02822	11398.6	4356.52	13520.8	626.223	2374.26	830.149	9758.64	1276.88	2.9339	7.33519e-08	1.35653e-05	- && sp|Q9M439|BCAT2_ARATH Branched-chain-amino-acid aminotransferase 2, chloroplastic OS=Arabidopsis thaliana OX=3702 GN=BCAT2 PE=1 SV=1 && PF01063:Amino-transferase class IV	MYB_related	up
	Ag5G00404	1677.44	1308.67	2118.68	469.667	725.226	466.601	1701.6	553.832	1.61894	7.46891e-08	1.36313e-05	- && sp|K7QHS5|BCAT2_HUMLU Branched-chain amino acid aminotransferase 2, chloroplastic OS=Humulus lupulus OX=3486 GN=BCAT2 PE=1 SV=1 && PF01063:Amino-transferase class IV	MYB_related	up
	Ag5G02108	1203.76	762.414	1840.6	40.2901	258.94	124.999	1268.93	141.41	3.1639	7.47688e-08	1.36313e-05	- && - && PF06880:Protein of unknown function (DUF1262)	-	up
	novel.1702	143.864	175.455	1099.06	11.5114	38.9383	26.7174	472.795	25.7224	4.19589	8.19852e-08	1.45346e-05	PF00112:Papain family cysteine protease|PF08246:Cathepsin propeptide inhibitor domain (I29)	BBR-BPC	up
	Ag10G02003	4199.47	5312.48	5283.46	473.121	1522.49	1277.67	4931.8	1091.09	2.17596	8.45296e-08	1.47818e-05	- && sp|P20075|LEAD8_DAUCA Embryonic protein DC-8 OS=Daucus carota OX=4039 PE=3 SV=1 && PF02987:Late embryogenesis abundant protein	-	up
	Ag11G03818	2862.61	1016.55	4143.65	405.203	612.305	322.518	2674.27	446.675	2.5817	8.97545e-08	1.55894e-05	- && - && -	-	up
	Ag10G00643	7403.63	5157.82	8643.8	2286.17	3138.43	2366.4	7068.42	2597	1.44443	9.26814e-08	1.59897e-05	- && - && PF13920:Zinc finger, C3HC4 type (RING finger)	-	up
	Ag7G01573	3793.32	2913.09	3517.21	1182.23	1571.16	1638.35	3407.87	1463.91	1.21868	9.41413e-08	1.60995e-05	- && sp|Q9SHY2|YSL7_ARATH Probable metal-nicotianamine transporter YSL7 OS=Arabidopsis thaliana OX=3702 GN=YSL7 PE=2 SV=1 && PF03169:OPT oligopeptide transporter protein	TCP	up
	Ag6G00384	2402.63	1479.61	3345.07	334.983	782.66	341.602	2409.1	486.415	2.30781	9.45703e-08	1.60995e-05	- && sp|Q947D2|PRAF1_ARATH PH, RCC1 and FYVE domains-containing protein 1 OS=Arabidopsis thaliana OX=3702 GN=PRAF1 PE=1 SV=1 && PF13713:Transcription factor BRX N-terminal domain|PF01363:FYVE zinc finger|PF08381:Transcription factor regulating root and shoot growth via Pin3|PF00415:Regulator of chromosome condensation (RCC1) repeat	HB-other	up
	Ag8G01988	11029.6	6068.56	9375.16	1452.74	3355.51	1635.49	8824.44	2147.91	2.03844	1.06374e-07	1.77562e-05	- && - && PF13370:4Fe-4S single cluster domain of Ferredoxin I	-	up
	Ag9G01436	228.03	56.0731	317.802	4.60458	21.4161	5.72517	200.635	10.5819	4.23641	1.08909e-07	1.8062e-05	- && - && -	-	up
	Ag7G02022	14342.4	7062.5	13226.5	1738.23	4103.13	2023.85	11543.8	2621.73	2.13842	1.13798e-07	1.85358e-05	- && sp|Q9LVI9|DPYD_ARATH Dihydropyrimidine dehydrogenase (NADP(+)), chloroplastic OS=Arabidopsis thaliana OX=3702 GN=PYD1 PE=1 SV=1 && PF01180:Dihydroorotate dehydrogenase	-	up
	Ag9G02134	17870.5	12417.5	20629.6	2417.4	6108.45	4643.11	16972.5	4389.66	1.95092	1.13996e-07	1.85358e-05	- && sp|Q8L471|FLZ8_ARATH FCS-Like Zinc finger 8 OS=Arabidopsis thaliana OX=3702 GN=FLZ8 PE=1 SV=1 && PF04570:zinc-finger of the FCS-type, C2-C2	-	up
	Ag3G00177	444.316	522.746	987.019	163.463	183.01	147.9	651.36	164.791	1.98257	1.14901e-07	1.85358e-05	- && sp|O64823|MCU2_ARATH Calcium uniporter protein 2, mitochondrial OS=Arabidopsis thaliana OX=3702 GN=At2g23790 PE=2 SV=1 && PF04678:Mitochondrial calcium uniporter	GRAS	up
	Ag6G00419	3965.57	1820.57	5520.79	729.826	1081.51	576.334	3768.97	795.89	2.24343	1.15371e-07	1.85358e-05	- && - && -	MYB	up
	Ag8G00221	21501.4	12489.8	18907.2	4634.51	7639.7	4811.05	17632.8	5695.09	1.63042	1.19221e-07	1.90108e-05	- && sp|Q9ZPI6|AIM1_ARATH Peroxisomal fatty acid beta-oxidation multifunctional protein AIM1 OS=Arabidopsis thaliana OX=3702 GN=AIM1 PE=1 SV=1 && PF02737:3-hydroxyacyl-CoA dehydrogenase, NAD binding domain|PF00378:Enoyl-CoA hydratase/isomerase|PF00725:3-hydroxyacyl-CoA dehydrogenase, C-terminal domain	MYB_related	up
	Ag8G00496	18694.5	19785.7	24680.6	10598.6	10872.6	10098.2	21053.6	10523.1	1.0005	1.20546e-07	1.90108e-05	- && sp|P49598|P2C37_ARATH Protein phosphatase 2C 37 OS=Arabidopsis thaliana OX=3702 GN=PP2CA PE=1 SV=1 && PF00481:Protein phosphatase 2C	NAC	up
	Ag1G01649	137.014	12.6617	176.217	0	1.94692	1.90839	108.631	1.2851	6.35539	1.21479e-07	1.90412e-05	- && - && -	FAR1	up
	Ag10G01504	2796.06	2839.83	2456.85	1128.12	1397.89	1416.98	2697.58	1314.33	1.03704	1.24324e-07	1.92523e-05	- && sp|Q0JLP9|P2C06_ORYSJ Probable protein phosphatase 2C 6 OS=Oryza sativa subsp. japonica OX=39947 GN=PP2C06 PE=1 SV=1 && PF00481:Protein phosphatase 2C	C2H2	up
	Ag9G01934	1752.8	1061.77	1297.69	398.296	583.101	436.067	1370.75	472.488	1.5361	1.32649e-07	2.00581e-05	- && sp|Q9M5K3|DLDH1_ARATH Dihydrolipoyl dehydrogenase 1, mitochondrial OS=Arabidopsis thaliana OX=3702 GN=LPD1 PE=1 SV=2 && PF07992:Pyridine nucleotide-disulphide oxidoreductase|PF02852:Pyridine nucleotide-disulphide oxidoreductase, dimerisation domain	-	up
	Ag1G01551	1719.52	1771.73	2235.82	679.175	866.378	914.118	1909.02	819.891	1.21876	1.34867e-07	2.02742e-05	- && sp|Q9C6M5|RAVL1_ARATH AP2/ERF and B3 domain-containing transcription repressor TEM1 OS=Arabidopsis thaliana OX=3702 GN=TEM1 PE=1 SV=1 && PF02362:B3 DNA binding domain|PF00847:AP2 domain	RAV	up
	Ag6G02382	2646.32	1129.6	3600.74	133.533	568.5	159.35	2458.89	287.128	3.09761	1.36481e-07	2.03649e-05	- && - && PF03107:C1 domain	LBD	up
	Ag1G01999	11843.9	4383.65	13737.8	1235.18	2782.14	1710.87	9988.44	1909.4	2.38702	1.37055e-07	2.03649e-05	- && - && PF07716:Basic region leucine zipper	bZIP	up
	Ag11G03982	2606.2	679.208	3191.26	197.997	424.428	324.426	2158.89	315.617	2.77346	1.45043e-07	2.11845e-05	- && - && PF12428:Protein of unknown function (DUF3675)|PF12906:RING-variant domain	C2H2	up
	Ag8G01168	52.8481	18.9925	361.602	0	2.92037	1.90839	144.481	1.60959	6.4513	1.5693e-07	2.26632e-05	- && sp|Q20390|PPT1_CAEEL Palmitoyl-protein thioesterase 1 OS=Caenorhabditis elegans OX=6239 GN=ppt-1 PE=2 SV=2 && PF02089:Palmitoyl protein thioesterase	-	up
	Ag7G01694	3802.13	1019.26	3731.12	84.0336	532.482	230.915	2850.84	282.477	3.33444	1.60762e-07	2.29586e-05	- && sp|Q8GZ99|HPCA1_ARATH Leucine-rich repeat receptor protein kinase HPCA1 OS=Arabidopsis thaliana OX=3702 GN=HPCA1 PE=1 SV=1 && PF07714:Protein tyrosine kinase	GRAS	up
	novel.2313	1422.01	649.363	1459.65	328.076	307.613	167.938	1177.01	267.876	2.13603	1.66786e-07	2.34265e-05	PF04525:LURP-one-related	-	up
	Ag9G02772	870.037	416.026	692.645	130.079	160.621	219.465	659.569	170.055	1.95401	1.74919e-07	2.36657e-05	- && sp|Q9SH58|MAKR2_ARATH Probable membrane-associated kinase regulator 2 OS=Arabidopsis thaliana OX=3702 GN=MAKR2 PE=2 SV=1 && -	-	up
	Ag1G01340	917.992	453.107	1062.4	90.9404	231.683	82.0607	811.165	134.895	2.58702	1.8635e-07	2.49495e-05	- && sp|Q8W4I4|POT6_ARATH Potassium transporter 6 OS=Arabidopsis thaliana OX=3702 GN=POT6 PE=2 SV=1 && PF02705:K+ potassium transporter	NF-X1	up
	Ag10G01290	1030.54	387.99	1382.23	67.9175	216.108	91.6027	933.588	125.209	2.89701	1.91474e-07	2.53713e-05	- && - && -	-	up
	Ag2G01697	16442.6	6261.2	7705.68	2111.2	2640.02	2956.09	10136.5	2569.1	1.98015	1.93174e-07	2.54652e-05	- && - && PF02298:Plastocyanin-like domain	HB-PHD	up
	Ag8G01837	48.9335	10.8529	139.548	0	0	0	66.4446	0	8.4637	1.95919e-07	2.56954e-05	- && - && -	-	up
	Ag5G02480	2510.29	2079.23	2434.44	1013.01	1287.89	1034.35	2341.32	1111.75	1.07423	2.03582e-07	2.65612e-05	- && - && PF09335:SNARE associated Golgi protein	MIKC_MADS	up
	Ag6G00235	1648.08	1575.47	1900.7	767.814	915.051	853.05	1708.08	845.305	1.01439	2.04587e-07	2.65612e-05	- && sp|Q9M364|ATX3_ARATH Histone-lysine N-methyltransferase ATX3 OS=Arabidopsis thaliana OX=3702 GN=ATX3 PE=2 SV=2 && PF13832:PHD-zinc-finger like domain|PF00628:PHD-finger|PF13831:PHD-finger|PF00856:SET domain	FAR1	up
	novel.882	3161.1	1989.69	3648.61	736.733	1185.67	943.698	2933.13	955.368	1.61795	2.13571e-07	2.74503e-05	PF00085:Thioredoxin	HRT-like	up
	Ag10G00933	17033.7	12340.6	18650.5	6285.25	7885.01	6015.24	16008.3	6728.5	1.25043	2.15519e-07	2.75628e-05	- && sp|Q96329|ACOX4_ARATH Acyl-coenzyme A oxidase 4, peroxisomal OS=Arabidopsis thaliana OX=3702 GN=ACX4 PE=1 SV=1 && PF02770:Acyl-CoA dehydrogenase, middle domain|PF00441:Acyl-CoA dehydrogenase, C-terminal domain|PF02771:Acyl-CoA dehydrogenase, N-terminal domain	-	up
	AgUnG00540	1710.71	1107.9	2492.5	176.125	526.641	156.488	1770.37	286.418	2.62726	2.25042e-07	2.82192e-05	- && sp|Q8RXC8|RBK2_ARATH Receptor-like cytosolic serine/threonine-protein kinase RBK2 OS=Arabidopsis thaliana OX=3702 GN=RBK2 PE=1 SV=1 && PF00069:Protein kinase domain	bZIP	up
	Ag6G01798	2736.36	2238.4	2342.77	1029.12	1321.96	971.37	2439.18	1107.48	1.13896	2.28159e-07	2.84711e-05	- && sp|Q29Q28|UTR2_ARATH UDP-galactose/UDP-glucose transporter 2 OS=Arabidopsis thaliana OX=3702 GN=UTR2 PE=2 SV=1 && PF08449:UAA transporter family	YABBY	up
	novel.148	996.285	803.112	915.718	369.517	462.393	395.037	905.038	408.982	1.14527	2.35715e-07	2.89919e-05	-	-	up
	Ag3G02536	947.352	374.424	691.627	168.067	181.063	168.892	671.134	172.674	1.95819	2.3983e-07	2.92183e-05	- && - && -	-	up
	Ag5G01647	3522.23	3360.77	4175.22	1193.74	1462.13	1902.66	3686.07	1519.51	1.27814	2.41077e-07	2.92317e-05	- && sp|Q94AL9|AGT22_ARATH Alanine--glyoxylate aminotransferase 2 homolog 2, mitochondrial OS=Arabidopsis thaliana OX=3702 GN=AGT3 PE=1 SV=2 && PF00202:Aminotransferase class-III	ERF	up
	Ag3G01344	453.124	365.38	580.6	131.231	179.116	159.35	466.368	156.566	1.57301	2.59077e-07	3.12669e-05	- && sp|Q55EQ3|Y9086_DICDI Uncharacterized abhydrolase domain-containing protein DDB_G0269086 OS=Dictyostelium discoideum OX=44689 GN=DDB_G0269086 PE=1 SV=2 && PF12146:Serine aminopeptidase, S33	G2-like	up
	Ag2G02938	2358.59	1958.94	6569.94	249.798	847.882	466.601	3629.16	521.427	2.79866	2.6147e-07	3.14082e-05	- && sp|Q9C9K5|PILS3_ARATH Protein PIN-LIKES 3 OS=Arabidopsis thaliana OX=3702 GN=PILS3 PE=2 SV=1 && PF03547:Membrane transport protein	FAR1	up
	AgUnG01593	86540.8	51297	51434	7999.31	22993.1	14032.4	63090.6	15008.3	2.07164	2.71866e-07	3.2246e-05	- && sp|Q43317|CYSK_CITLA Cysteine synthase OS=Citrullus lanatus OX=3654 PE=1 SV=1 && -	GeBP	up
	Ag11G03160	932.672	356.336	1846.71	27.6275	148.939	15.2671	1045.24	63.9446	4.02935	2.72208e-07	3.2246e-05	- && sp|Q9FN29|ATB52_ARATH Homeobox-leucine zipper protein ATHB-52 OS=Arabidopsis thaliana OX=3702 GN=ATHB-52 PE=2 SV=1 && PF00046:Homeodomain	HD-ZIP	up
	Ag4G00201	6160.72	2920.32	4291.34	943.939	1491.34	1545.8	4457.46	1327.02	1.74776	2.96404e-07	3.46581e-05	- && sp|P0C035|ATL60_ARATH RING-H2 finger protein ATL60 OS=Arabidopsis thaliana OX=3702 GN=ATL60 PE=2 SV=1 && PF13639:Ring finger domain	WOX	up
	Ag10G00621	17.616	21.7057	163.994	0	0	0	67.7719	0	8.49231	2.9661e-07	3.46581e-05	- && sp|Q9SJL9|XTH32_ARATH Probable xyloglucan endotransglucosylase/hydrolase protein 32 OS=Arabidopsis thaliana OX=3702 GN=XTH32 PE=2 SV=1 && PF06955:Xyloglucan endo-transglycosylase (XET) C-terminus|PF00722:Glycosyl hydrolases family 16	C2H2	up
	novel.2216	1277.16	873.655	1045.08	455.853	484.782	446.563	1065.3	462.4	1.20385	2.9773e-07	3.46581e-05	PF03171:2OG-Fe(II) oxygenase superfamily|PF14226:non-haem dioxygenase in morphine synthesis N-terminal	C3H	up
	Ag9G02594	1376.01	1349.37	1103.14	485.783	631.774	607.822	1276.17	575.126	1.14932	2.99801e-07	3.46581e-05	- && sp|F4HW79|COAC1_ARATH Mitochondrial carrier protein CoAc1 OS=Arabidopsis thaliana OX=3702 GN=COAC1 PE=2 SV=1 && PF00153:Mitochondrial carrier protein	TALE	up
	Ag10G01983	1202.78	242.381	1524.84	25.3252	152.833	56.2975	990.001	78.1519	3.66109	3.0066e-07	3.46581e-05	- && sp|Q8L817|ATCA7_ARATH Alpha carbonic anhydrase 7 OS=Arabidopsis thaliana OX=3702 GN=ACA7 PE=2 SV=1 && PF00194:Eukaryotic-type carbonic anhydrase	MYB	up
	Ag6G01421	150.715	8.13965	48.8926	0	0	0	69.2491	0	8.52381	3.11273e-07	3.52493e-05	- && - && -	-	up
	Ag4G02893	4673.14	2797.33	5008.44	1092.44	1753.2	1323.47	4159.64	1389.7	1.58144	3.23585e-07	3.63235e-05	- && sp|Q84WV9|QPCT_ARATH Glutaminyl-peptide cyclotransferase OS=Arabidopsis thaliana OX=3702 GN=QCT PE=1 SV=1 && PF05096:Glutamine cyclotransferase	MYB_related	up
	Ag5G00117	12616	5505.11	14595.5	787.383	3096.57	975.187	10905.5	1619.71	2.75112	3.44184e-07	3.76494e-05	- && sp|O24381|TLC1_SOLTU Plastidic ATP/ADP-transporter OS=Solanum tuberosum OX=4113 PE=2 SV=2 && PF03219:TLC ATP/ADP transporter	bZIP	up
	Ag10G01390	1464.09	759.7	1701.05	298.147	449.738	361.64	1308.28	369.841	1.82205	3.54845e-07	3.84744e-05	- && sp|Q9URW6|YIE2_SCHPO SH3 domain-containing protein PJ696.02 OS=Schizosaccharomyces pombe (strain 972 / ATCC 24843) OX=284812 GN=SPAPJ696.02 PE=1 SV=1 && PF01363:FYVE zinc finger|PF04366:Las17-binding protein actin regulator	-	up
	Ag11G03868	66746.2	35222.1	48441.4	7382.29	19423.4	9482.79	50136.5	12096.2	2.05129	3.55322e-07	3.84744e-05	- && sp|Q94C59|PATL4_ARATH Patellin-4 OS=Arabidopsis thaliana OX=3702 GN=PATL4 PE=1 SV=2 && PF03765:CRAL/TRIO, N-terminal domain|PF00650:CRAL/TRIO domain	DBB	up
	Ag10G00725	1209.63	368.093	1072.58	77.1267	220.002	112.595	883.436	136.574	2.69203	3.57714e-07	3.84744e-05	- && sp|P09444|LEA34_GOSHI Late embryogenesis abundant protein D-34 OS=Gossypium hirsutum OX=3635 PE=3 SV=1 && PF04927:Seed maturation protein	-	up
	novel.2608	2294.98	1274.31	2255.17	291.24	721.333	322.518	1941.49	445.03	2.12464	3.68187e-07	3.91099e-05	PF07911:Protein of unknown function (DUF1677)	-	up
	Ag3G01570	1762.58	1359.32	1724.48	717.163	823.546	786.256	1615.46	775.655	1.05805	3.79511e-07	4.0147e-05	- && sp|P0DM58|DI3L2_ARATH DIS3-like exonuclease 2 OS=Arabidopsis thaliana OX=3702 GN=SOV PE=1 SV=1 && PF17849:Dis3-like cold-shock domain 2 (CSD2)|PF00773:RNB domain	-	up
	Ag3G00250	3049.53	1740.08	2129.88	513.411	972.485	564.883	2306.5	683.593	1.75412	3.81213e-07	4.01617e-05	- && sp|Q7XQT2|DGK1_ORYSJ Diacylglycerol kinase 1 OS=Oryza sativa subsp. japonica OX=39947 GN=DGK1 PE=1 SV=2 && PF00609:Diacylglycerol kinase accessory domain|PF00781:Diacylglycerol kinase catalytic domain	-	up
	Ag1G01410	576.436	356.336	369.75	58.7084	74.9563	146.946	434.174	93.5369	2.21182	4.08273e-07	4.23188e-05	- && sp|Q8L7F9|B3GTF_ARATH Beta-1,3-galactosyltransferase GALT1 OS=Arabidopsis thaliana OX=3702 GN=GALT1 PE=1 SV=1 && PF00337:Galactoside-binding lectin|PF01762:Galactosyltransferase	bZIP	up
	Ag2G00930	18078	10380.8	15770.9	3323.36	6469.6	3775.75	14743.2	4522.9	1.70466	4.31665e-07	4.38802e-05	- && sp|Q9LSS4|TET4_ARATH Tetraspanin-4 OS=Arabidopsis thaliana OX=3702 GN=TET4 PE=3 SV=1 && PF00335:Tetraspanin family	-	up
	Ag11G03484	13718	15996.2	17439.4	6204.67	8242.27	8088.71	15717.9	7511.88	1.06509	4.44977e-07	4.48854e-05	- && sp|Q6ZI17|OML2_ORYSJ Protein MEI2-like 2 OS=Oryza sativa subsp. japonica OX=39947 GN=ML2 PE=2 SV=1 && PF04059:RNA recognition motif 2|PF00076:RNA recognition motif. (a.k.a. RRM, RBD, or RNP domain)	Nin-like	up
	Ag6G02606	1293.8	1049.11	1614.47	559.456	578.234	428.433	1319.13	522.041	1.33746	4.46604e-07	4.48854e-05	- && sp|Q9ZQ85|EFM_ARATH Myb family transcription factor EFM OS=Arabidopsis thaliana OX=3702 GN=EFM PE=1 SV=2 && -	G2-like	up
	Ag10G00823	6899.62	2428.33	7413.34	218.718	1291.78	314.884	5580.43	608.46	3.19684	4.47003e-07	4.48854e-05	- && sp|P0DO21|GIP2_NICBE Probable aspartic proteinase GIP2 OS=Nicotiana benthamiana OX=4100 GN=GIP2 PE=1 SV=1 && PF14543:Xylanase inhibitor N-terminal	FAR1	up
	Ag6G01426	1827.18	1204.67	1550.3	390.238	685.315	529.578	1527.38	535.044	1.5126	4.53188e-07	4.53294e-05	- && sp|Q9LI74|CHUP1_ARATH Protein CHUP1, chloroplastic OS=Arabidopsis thaliana OX=3702 GN=CHUP1 PE=1 SV=1 && -	-	up
	Ag10G01423	3145.44	2522.39	3287.01	1351.44	1504.97	1582.05	2984.95	1479.49	1.01234	4.9706e-07	4.87688e-05	- && sp|Q6NXD8|DEN5B_DANRE DENN domain-containing protein 5B OS=Danio rerio OX=7955 GN=dennd5b PE=2 SV=2 && PF02141:DENN (AEX-3) domain|PF03456:uDENN domain	GRF	up
	Ag5G00927	4184.79	2584.79	4460.43	1211	1675.32	1214.69	3743.34	1367.01	1.45313	5.04703e-07	4.93304e-05	- && sp|Q84RR0|ARI7_ARATH Probable E3 ubiquitin-protein ligase ARI7 OS=Arabidopsis thaliana OX=3702 GN=ARI7 PE=2 SV=1 && PF01485:IBR domain, a half RING-finger domain	NAC	up
	Ag9G00900	4613.45	1692.14	9721.48	1013.01	918.945	624.043	5342.36	851.998	2.64862	5.21654e-07	5.07941e-05	- && sp|A0A3Q7HH64|JA2L_SOLLC NAC domain-containing protein JA2L OS=Solanum lycopersicum OX=4081 GN=JA2L PE=2 SV=1 && PF02365:No apical meristem (NAM) protein	NAC	up
	Ag3G00985	408.105	945.103	401.327	93.2427	153.806	52.4807	584.845	99.8433	2.55052	5.24852e-07	5.0864e-05	- && sp|P26587|TIP31_ARATH Aquaporin TIP3-1 OS=Arabidopsis thaliana OX=3702 GN=TIP3-1 PE=2 SV=1 && PF00230:Major intrinsic protein	BES1	up
	Ag5G02605	1586.42	812.156	1132.68	422.47	433.189	347.327	1177.09	400.995	1.55364	5.26562e-07	5.0864e-05	- && sp|P0C897|Y3264_ARATH Putative UPF0481 protein At3g02645 OS=Arabidopsis thaliana OX=3702 GN=At3g02645 PE=3 SV=1 && PF03140:Plant protein of unknown function	CPP	up
	Ag6G02243	6850.68	2891.38	6869.41	847.243	1917.71	1033.39	5537.16	1266.12	2.12854	5.37531e-07	5.15588e-05	- && sp|Q9SWG0|IVD_ARATH Isovaleryl-CoA dehydrogenase, mitochondrial OS=Arabidopsis thaliana OX=3702 GN=IVD PE=1 SV=2 && PF02770:Acyl-CoA dehydrogenase, middle domain|PF00441:Acyl-CoA dehydrogenase, C-terminal domain|PF02771:Acyl-CoA dehydrogenase, N-terminal domain	-	up
	Ag4G00141	2950.69	1217.33	4785.36	206.055	752.483	301.525	2984.46	420.021	2.82846	5.40374e-07	5.16389e-05	- && sp|Q9CA93|BAC2_ARATH Mitochondrial arginine transporter BAC2 OS=Arabidopsis thaliana OX=3702 GN=BAC2 PE=1 SV=1 && PF00153:Mitochondrial carrier protein	ERF	up
	AgUnG00206	1383.84	366.284	2053.49	146.195	256.993	155.534	1267.87	186.241	2.76662	5.42522e-07	5.16521e-05	- && sp|Q9LTA6|WAV3_ARATH E3 ubiquitin-protein ligase WAV3 OS=Arabidopsis thaliana OX=3702 GN=WAV3 PE=1 SV=1 && PF17123:RING-like zinc finger|PF14624:VWA / Hh protein intein-like|PF00092:von Willebrand factor type A domain	G2-like	up
	Ag5G00700	5567.65	4900.07	6327.52	2434.67	3138.43	2410.3	5598.41	2661.13	1.07287	5.68499e-07	5.37273e-05	- && sp|Q9SB63|MOS1_ARATH Protein MODIFIER OF SNC1 1 OS=Arabidopsis thaliana OX=3702 GN=MOS1 PE=1 SV=2 && -	-	up
	Ag1G00918	2658.07	1582.71	2914.2	526.073	858.59	886.447	2384.99	757.037	1.655	5.96218e-07	5.59357e-05	- && - && -	-	up
	Ag6G02636	2276.38	1961.65	3013.01	832.278	1158.42	973.278	2417.02	987.99	1.29028	6.03254e-07	5.63899e-05	- && sp|Q71DJ5|LIP1_ARATH Triacylglycerol lipase 1 OS=Arabidopsis thaliana OX=3702 GN=LIP1 PE=1 SV=1 && PF04083:Partial alpha/beta-hydrolase lipase region	C3H	up
	novel.2636	6182.25	2484.4	7850.32	587.084	1588.68	1032.44	5505.66	1069.4	2.36386	6.11646e-07	5.69673e-05	PF00484:Carbonic anhydrase	bHLH	up
	novel.2364	154.63	129.33	160.938	24.174	42.8322	39.122	148.299	35.3761	2.06151	6.23887e-07	5.76894e-05	-	-	up
	Ag1G01675	683.111	557.114	940.164	204.904	289.117	266.22	726.796	253.414	1.5188	6.32349e-07	5.80542e-05	- && sp|Q9ZU96|Y2168_ARATH Ankyrin repeat-containing protein At2g01680 OS=Arabidopsis thaliana OX=3702 GN=At2g01680 PE=2 SV=1 && PF12796:Ankyrin repeats (3 copies)|PF13962:Domain of unknown function	C3H	up
	Ag6G01281	325.897	309.307	306.597	111.661	144.072	115.458	313.934	123.73	1.34214	6.35338e-07	5.8121e-05	- && - && PF12146:Serine aminopeptidase, S33	C2H2	up
	Ag9G01335	5227.07	2998.1	4485.9	1467.71	1917.71	1570.6	4237.02	1652.01	1.35868	6.42168e-07	5.85375e-05	- && - && PF06101:Vacuolar protein sorting-associated protein 62	-	up
	Ag7G00298	13140.6	4643.22	15726.1	783.93	3004.09	1477.09	11170	1755.04	2.66991	6.51002e-07	5.9133e-05	- && sp|P46644|AAT3_ARATH Aspartate aminotransferase 3, chloroplastic OS=Arabidopsis thaliana OX=3702 GN=ASP3 PE=1 SV=1 && PF00155:Aminotransferase class I and II	-	up
	Ag6G02704	4554.73	1731.03	3014.02	94.3939	725.226	189.885	3099.93	336.502	3.20296	6.56704e-07	5.92324e-05	- && sp|Q2MJ19|C7A68_MEDTR Cytochrome P450 72A68 OS=Medicago truncatula OX=3880 GN=CYP72A68 PE=1 SV=1 && PF00067:Cytochrome P450	bHLH	up
	Ag10G00785	3761.03	2149.77	3529.43	518.015	1265.5	749.997	3146.74	844.503	1.89728	6.61782e-07	5.94817e-05	- && - && -	GATA	up
	Ag2G00782	9895.32	3841.91	6207.32	999.194	2241.87	1615.45	6648.19	1618.84	2.03782	7.5856e-07	6.6325e-05	- && - && -	-	up
	Ag5G02885	3455.68	860.994	1335.38	125.475	386.463	323.472	1884.02	278.47	2.75742	7.73883e-07	6.74354e-05	- && sp|F4HWY6|MYO11_ARATH Myosin-11 OS=Arabidopsis thaliana OX=3702 GN=XI-E PE=3 SV=1 && PF00063:Myosin head (motor domain)|PF02736:Myosin N-terminal SH3-like domain	NAC	up
	Ag6G02234	806.423	579.724	741.538	265.914	316.374	324.426	709.228	302.238	1.22953	7.79698e-07	6.76198e-05	- && sp|Q9C5U8|HIS8_ARATH Histidinol dehydrogenase, chloroplastic OS=Arabidopsis thaliana OX=3702 GN=HISN8 PE=2 SV=1 && PF00815:Histidinol dehydrogenase	-	up
	Ag2G02344	1159.72	791.355	1038.97	221.02	411.773	367.365	996.682	333.386	1.57864	7.94211e-07	6.82809e-05	- && sp|O24542|AX22D_VIGRR Auxin-induced protein 22D OS=Vigna radiata var. radiata OX=3916 GN=AUX22D PE=2 SV=1 && PF02309:AUX/IAA family	ARF	up
	Ag2G02929	1265.42	255.042	929.978	126.626	164.514	103.053	816.813	131.398	2.63586	8.01266e-07	6.86578e-05	- && sp|Q7XA06|SYT3_ARATH Synaptotagmin-3 OS=Arabidopsis thaliana OX=3702 GN=SYT3 PE=2 SV=1 && PF17047:Synaptotagmin-like mitochondrial-lipid-binding domain|PF00168:C2 domain	G2-like	up
	Ag4G02256	504.993	270.417	502.168	55.255	121.682	31.4884	425.859	69.4752	2.61476	8.4001e-07	7.05663e-05	- && sp|P93024|ARFE_ARATH Auxin response factor 5 OS=Arabidopsis thaliana OX=3702 GN=ARF5 PE=1 SV=3 && PF02362:B3 DNA binding domain|PF06507:Auxin response factor|PF02309:AUX/IAA family	ARF	up
	Ag5G00068	589.159	282.174	908.587	70.2198	144.072	125.954	593.307	113.415	2.38517	8.48183e-07	7.10208e-05	- && sp|Q9FLR3|NAC79_ARATH NAC domain-containing protein 79 OS=Arabidopsis thaliana OX=3702 GN=NAC079 PE=2 SV=1 && PF02365:No apical meristem (NAM) protein	NAC	up
	Ag10G00213	2743.21	1565.53	2281.65	199.148	759.297	259.541	2196.8	405.995	2.43528	8.66265e-07	7.18897e-05	- && sp|Q9FED2|HA22E_ARATH HVA22-like protein e OS=Arabidopsis thaliana OX=3702 GN=HVA22E PE=2 SV=1 && PF03134:TB2/DP1, HVA22 family	GeBP	up
	Ag1G00712	4864.96	2820.84	4749.71	980.775	1772.67	1379.77	4145.17	1377.74	1.58885	8.68898e-07	7.18897e-05	- && sp|O49500|MBR2_ARATH E3 ubiquitin-protein ligase MBR2 OS=Arabidopsis thaliana OX=3702 GN=MBR2 PE=1 SV=1 && PF13639:Ring finger domain	bZIP	up
	Ag4G00073	28085.8	5990.78	28611.3	1124.67	4748.53	1893.12	20896	2588.77	3.01281	8.79898e-07	7.18897e-05	- && sp|Q9SAG8|DNAJ8_ARATH Chaperone protein dnaJ 8, chloroplastic OS=Arabidopsis thaliana OX=3702 GN=ATJ8 PE=2 SV=1 && PF00226:DnaJ domain	-	up
	Ag1G01245	2624.79	1518.5	2765.49	598.595	933.546	428.433	2302.92	653.525	1.81702	8.81498e-07	7.18897e-05	- && - && PF09588:YqaJ-like viral recombinase domain	-	up
	Ag3G00528	28.3814	23.5145	55.0042	0	0	0	35.6334	0	7.56475	8.83729e-07	7.18897e-05	- && sp|A5H452|PER70_MAIZE Peroxidase 70 OS=Zea mays OX=4577 GN=PER70 PE=1 SV=1 && PF00141:Peroxidase	NAC	up
	Ag1G01590	3301.05	1249.89	2832.71	299.298	804.077	438.93	2461.22	514.101	2.25876	8.93424e-07	7.22212e-05	- && sp|Q9ZU52|ALFP3_ARATH Fructose-bisphosphate aldolase 3, chloroplastic OS=Arabidopsis thaliana OX=3702 GN=FBA3 PE=1 SV=1 && PF00274:Fructose-bisphosphate aldolase class-I	FAR1	up
	Ag9G00938	10907.3	7444.16	18222.7	2644.18	4551.89	3168.88	12191.4	3454.98	1.81903	9.46094e-07	7.48317e-05	- && sp|Q9FH32|AT18F_ARATH Autophagy-related protein 18f OS=Arabidopsis thaliana OX=3702 GN=ATG18F PE=2 SV=1 && PF12490:Breast carcinoma amplified sequence 3	-	up
	Ag11G03405	6365.26	4716.47	4821.01	2418.56	2863.91	2383.58	5300.92	2555.35	1.05266	9.77425e-07	7.66027e-05	- && sp|A0A0P0VI36|NAAT1_ORYSJ Nicotianamine aminotransferase 1 OS=Oryza sativa subsp. japonica OX=39947 GN=NAAT1 PE=1 SV=1 && PF00155:Aminotransferase class I and II	-	up
	Ag5G02510	1286.95	484.761	1285.47	62.1618	263.807	146.946	1019.06	157.638	2.69097	9.83232e-07	7.6634e-05	- && - && -	LBD	up
	Ag5G00727	6339.82	1504.03	5911.93	486.934	1156.47	348.281	4585.26	663.895	2.78783	9.83787e-07	7.6634e-05	- && sp|Q9FMK7|BT1_ARATH BTB/POZ and TAZ domain-containing protein 1 OS=Arabidopsis thaliana OX=3702 GN=BT1 PE=1 SV=1 && PF02135:TAZ zinc finger|PF00651:BTB/POZ domain	C2H2	up
	Ag7G01722	12320.5	5439.09	13624.7	2867.5	3704.98	2270.98	10461.4	2947.82	1.82734	1.01427e-06	7.87699e-05	- && sp|A0A1P8BH59|PICBP_ARATH Calmodulin binding protein PICBP OS=Arabidopsis thaliana OX=3702 GN=PICBP PE=2 SV=1 && PF07839:Plant calmodulin-binding domain	M-type_MADS	up
	Ag6G01127	6856.56	4172.93	7886.99	1961.55	2790.9	2056.29	6305.49	2269.58	1.47407	1.03956e-06	8.00304e-05	- && sp|Q9FNK4|OAT_ARATH Ornithine aminotransferase, mitochondrial OS=Arabidopsis thaliana OX=3702 GN=DELTA-OAT PE=1 SV=1 && PF00202:Aminotransferase class-III	ERF	up
	Ag4G01086	2579.77	744.325	2255.17	389.087	506.198	330.151	1859.76	408.479	2.18664	1.04369e-06	8.00304e-05	- && sp|P22335|HSF24_SOLPE Heat shock factor protein HSF24 OS=Solanum peruvianum OX=4082 GN=HSF24 PE=2 SV=1 && PF00447:HSF-type DNA-binding	HSF	up
	AgUnG00054	6683.33	4030.03	6913.21	1170.71	2552.41	1291.03	5875.52	1671.38	1.81351	1.04454e-06	8.00304e-05	- && sp|Q9ZPI5|MFP2_ARATH Peroxisomal fatty acid beta-oxidation multifunctional protein MFP2 OS=Arabidopsis thaliana OX=3702 GN=MFP2 PE=1 SV=1 && PF02737:3-hydroxyacyl-CoA dehydrogenase, NAD binding domain|PF00378:Enoyl-CoA hydratase/isomerase|PF00725:3-hydroxyacyl-CoA dehydrogenase, C-terminal domain	MYB_related	up
	Ag8G01092	1199.85	475.717	695.701	116.266	231.683	205.152	790.422	184.367	2.09863	1.04607e-06	8.00304e-05	- && sp|Q9LFL0|CSLD2_ARATH Cellulose synthase-like protein D2 OS=Arabidopsis thaliana OX=3702 GN=CSLD2 PE=3 SV=1 && PF03552:Cellulose synthase|PF14570:RING/Ubox like zinc-binding domain	LBD	up
	Ag1G01640	4062.46	2621.87	5399.58	772.418	1626.65	1065.84	4027.97	1154.97	1.80191	1.10946e-06	8.36355e-05	- && sp|Q54R62|UCKC_DICDI Uridine-cytidine kinase C OS=Dictyostelium discoideum OX=44689 GN=udkC PE=3 SV=1 && PF00485:Phosphoribulokinase / Uridine kinase family	-	up
	Ag6G00054	46.9761	77.7788	525.595	3.45343	11.6815	0	216.783	5.04498	5.42159	1.22708e-06	9.11655e-05	- && sp|O65039|CYSEP_RICCO Vignain OS=Ricinus communis OX=3988 GN=CYSEP PE=1 SV=1 && PF00112:Papain family cysteine protease|PF08246:Cathepsin propeptide inhibitor domain (I29)	BBR-BPC	up
	Ag9G00706	1579.57	274.035	745.612	36.8366	138.231	123.091	866.406	99.3863	3.12199	1.24421e-06	9.18227e-05	- && sp|C0LGJ1|Y1743_ARATH Probable LRR receptor-like serine/threonine-protein kinase At1g74360 OS=Arabidopsis thaliana OX=3702 GN=At1g74360 PE=1 SV=1 && PF08263:Leucine rich repeat N-terminal domain|PF13855:Leucine rich repeat|PF00069:Protein kinase domain	GRAS	up
	Ag9G02488	7533.79	4657.69	9342.56	1839.53	3063.47	2275.75	7178.01	2392.92	1.58467	1.2464e-06	9.18227e-05	- && sp|Q71N54|LCAT4_ARATH Lecithin-cholesterol acyltransferase-like 4 OS=Arabidopsis thaliana OX=3702 GN=LCAT4 PE=1 SV=1 && PF02450:Lecithin:cholesterol acyltransferase	AP2	up
	Ag1G00951	4541.02	3580.54	4976.86	954.299	1952.76	735.684	4366.14	1214.25	1.84616	1.24664e-06	9.18227e-05	- && - && PF00257:Dehydrin	-	up
	Ag3G01496	1508.13	417.835	838.304	148.498	243.365	91.6027	921.423	161.155	2.51523	1.32809e-06	9.67134e-05	- && sp|F4J3G5|CTPA3_ARATH Carboxyl-terminal-processing peptidase 3, chloroplastic OS=Arabidopsis thaliana OX=3702 GN=CTPA3 PE=3 SV=1 && PF17820:PDZ domain|PF03572:Peptidase family S41	HSF	up
	Ag9G00178	5362.13	4162.07	7275.83	1876.37	2664.36	1916.98	5600.01	2152.57	1.37925	1.39594e-06	0.000100235	- && sp|F8S296|ATG2_ARATH Autophagy-related protein 2 OS=Arabidopsis thaliana OX=3702 GN=ATG2 PE=2 SV=1 && PF09333:Autophagy-related protein C terminal domain|PF12624:N-terminal region of Chorein or VPS13	NAC	up
	Ag2G02123	2844.99	1383.74	3782.05	399.447	929.653	447.517	2670.26	592.206	2.17245	1.40217e-06	0.000100367	- && sp|Q9M1V3|PP296_ARATH Pentatricopeptide repeat-containing protein At3g63370, chloroplastic OS=Arabidopsis thaliana OX=3702 GN=PCMP-H83 PE=2 SV=2 && PF13041:PPR repeat family	bHLH	up
	Ag1G00471	1436.69	966.809	1388.35	463.911	587.969	348.281	1263.95	466.72	1.43724	1.41046e-06	0.000100367	- && sp|Q40541|NPK1_TOBAC Mitogen-activated protein kinase kinase kinase NPK1 OS=Nicotiana tabacum OX=4097 GN=NPK1 PE=1 SV=1 && PF00069:Protein kinase domain	NF-YC	up
	Ag11G04598	3092.59	1956.23	3380.72	927.823	1247.97	1130.72	2809.85	1102.17	1.34983	1.43129e-06	0.00010072	- && sp|O49500|MBR2_ARATH E3 ubiquitin-protein ligase MBR2 OS=Arabidopsis thaliana OX=3702 GN=MBR2 PE=1 SV=1 && PF13639:Ring finger domain	G2-like	up
	novel.243	248.582	173.646	163.994	37.9878	47.6995	65.8394	195.407	50.5089	1.94809	1.44057e-06	0.000100902	PF00067:Cytochrome P450	E2F/DP	up
	Ag7G01516	107.654	21.7057	254.649	2.30229	9.73458	3.81678	128.003	5.28455	4.58635	1.44747e-06	0.000100955	- && sp|Q94CG5|KIP1_PETIN Kinase-interacting protein 1 OS=Petunia integrifolia OX=4103 GN=KIP1 PE=1 SV=1 && PF07765:KIP1-like protein	bHLH	up
	AgUnG00467	6653.97	4164.79	5053.25	948.543	2133.82	1863.54	5290.67	1648.64	1.6819	1.45315e-06	0.000100955	- && sp|Q03460|GLSN_MEDSA Glutamate synthase [NADH], amyloplastic OS=Medicago sativa OX=3879 PE=1 SV=1 && PF00310:Glutamine amidotransferases class-II|PF07992:Pyridine nucleotide-disulphide oxidoreductase|PF04898:Glutamate synthase central domain|PF01493:GXGXG motif|PF14691:Dihydroprymidine dehydrogenase domain II, 4Fe-4S cluster|PF01645:Conserved region in glutamate synthase	C3H	up
	Ag9G01935	1634.38	779.597	1651.14	361.459	514.959	328.243	1355.04	401.554	1.75434	1.454e-06	0.000100955	- && sp|Q9FYN7|P2C02_ORYSJ Probable protein phosphatase 2C 2 OS=Oryza sativa subsp. japonica OX=39947 GN=Os01g0295700 PE=2 SV=1 && PF00481:Protein phosphatase 2C	NAC	up
	Ag8G02013	455.081	143.8	320.858	18.4183	56.4606	57.2517	306.58	44.0435	2.79431	1.45703e-06	0.000100955	- && sp|Q8VYG0|LRL13_ARATH LEAF RUST 10 DISEASE-RESISTANCE LOCUS RECEPTOR-LIKE PROTEIN KINASE-like 1.3 OS=Arabidopsis thaliana OX=3702 GN=LRK10L-1.3 PE=2 SV=1 && PF14380:Wall-associated receptor kinase C-terminal|PF13947:Wall-associated receptor kinase galacturonan-binding	bHLH	up
	Ag3G01286	7282.28	3813.88	10192.1	1582.82	2593.29	1284.35	7096.07	1820.15	1.96289	1.47963e-06	0.000102245	- && sp|O65201|ACOX2_ARATH Acyl-coenzyme A oxidase 2, peroxisomal OS=Arabidopsis thaliana OX=3702 GN=ACX2 PE=1 SV=2 && PF02770:Acyl-CoA dehydrogenase, middle domain|PF00441:Acyl-CoA dehydrogenase, C-terminal domain|PF01756:Acyl-CoA oxidase	-	up
	novel.2397	686.047	747.039	703.85	276.275	312.48	386.449	712.312	325.068	1.13074	1.5406e-06	0.000106174	-	TCP	up
	Ag3G02431	548.055	214.344	1304.82	39.1389	132.39	36.2594	689.073	69.2629	3.31297	1.54944e-06	0.000106209	- && - && -	-	up
	Ag9G01719	749.66	463.96	723.203	233.682	211.24	275.762	645.608	240.228	1.4257	1.54977e-06	0.000106209	- && sp|Q0WPQ2|ETR2_ARATH Ethylene receptor 2 OS=Arabidopsis thaliana OX=3702 GN=ETR2 PE=1 SV=2 && PF00072:Response regulator receiver domain|PF01590:GAF domain|PF02518:Histidine kinase-, DNA gyrase B-, and HSP90-like ATPase|PF00512:His Kinase A (phospho-acceptor) domain	Trihelix	up
	Ag9G00582	3132.72	2750.3	5196.88	1245.54	1579.92	1221.37	3693.3	1348.94	1.45295	1.55351e-06	0.000106209	- && sp|Q07121|AMO1_ARTS1 Primary amine oxidase OS=Arthrobacter sp. (strain P1) OX=47915 GN=maoI PE=1 SV=1 && PF01179:Copper amine oxidase, enzyme domain|PF02728:Copper amine oxidase, N3 domain	-	up
	Ag7G02047	382.66	45.2203	520.502	33.3832	23.363	23.8549	316.127	26.867	3.55818	1.61598e-06	0.000109895	- && sp|Q8VYX0|ILL6_ARATH IAA-amino acid hydrolase ILR1-like 6 OS=Arabidopsis thaliana OX=3702 GN=ILL6 PE=1 SV=2 && PF01546:Peptidase family M20/M25/M40	C2H2	up
	Ag2G02827	4081.05	2243.83	3068.01	744.791	1412.49	849.233	3130.96	1002.17	1.6432	1.63516e-06	0.000110035	- && - && -	-	up
	Ag9G02401	1062.83	920.684	1135.73	446.644	466.286	574.425	1039.75	495.785	1.06774	1.73105e-06	0.00011533	- && sp|P46606|HD1_BRANA Homeobox protein HD1 OS=Brassica napus OX=3708 GN=HD1 PE=2 SV=1 && PF03790:KNOX1 domain|PF05920:Homeobox KN domain	HB-other	up
	Ag3G00628	6056.98	3943.21	3585.46	1392.89	2143.56	1528.62	4528.55	1688.35	1.4233	1.73594e-06	0.00011533	- && - && -	-	up
	Ag7G02245	4761.22	2431.04	3013.01	613.56	824.519	1404.57	3401.76	947.551	1.84364	1.73628e-06	0.00011533	- && sp|O81816|MO2_ARATH Monooxygenase 2 OS=Arabidopsis thaliana OX=3702 GN=MO2 PE=2 SV=1 && PF01494:FAD binding domain	-	up
	Ag10G01409	2290.09	1097.95	1888.48	301.6	660.005	503.815	1758.84	488.473	1.84757	1.75596e-06	0.000116337	- && - && PF06172:Cupin superfamily (DUF985)	-	up
	Ag2G02153	1382.86	1031.02	1255.93	442.04	580.181	610.685	1223.27	544.302	1.16742	1.78116e-06	0.000117703	- && sp|Q9SLE0|GNTK_ARATH Gluconokinase OS=Arabidopsis thaliana OX=3702 GN=At2g16790 PE=2 SV=2 && PF01202:Shikimate kinase	-	up
	AgUnG00720	36.2108	30.7498	97.7852	2.30229	0	1.90839	54.9152	1.40356	5.31748	1.80899e-06	0.000119236	- && sp|Q9LK76|IQD26_ARATH Protein IQ-domain 26 OS=Arabidopsis thaliana OX=3702 GN=IQD26 PE=1 SV=1 && PF13178:Protein of unknown function (DUF4005)	M-type_MADS	up
	Ag2G02717	1338.82	844.714	1517.71	208.357	485.756	179.389	1233.75	291.167	2.08252	1.82293e-06	0.000119542	- && sp|Q9FHH5|GDU3_ARATH Protein GLUTAMINE DUMPER 3 OS=Arabidopsis thaliana OX=3702 GN=GDU3 PE=1 SV=1 && -	-	up
	Ag5G00143	14801.4	8806.19	27839.2	1310	5219.68	1890.26	17148.9	2806.65	2.61112	1.85633e-06	0.00012131	- && sp|Q9FY48|KEG_ARATH E3 ubiquitin-protein ligase KEG OS=Arabidopsis thaliana OX=3702 GN=KEG PE=1 SV=2 && PF18346:Mind bomb SH3 repeat domain|PF07714:Protein tyrosine kinase	NF-YC	up
	Ag11G03522	387.553	145.609	106.953	34.5343	28.2303	33.3968	213.372	32.0538	2.73553	1.85934e-06	0.00012131	- && sp|P27450|CST_ARATH Probable serine/threonine-protein kinase CST OS=Arabidopsis thaliana OX=3702 GN=CST PE=1 SV=2 && -	HD-ZIP	up
	Ag6G01130	2821.5	2323.42	1843.66	1186.83	802.13	903.622	2329.53	964.194	1.27308	1.94603e-06	0.000126645	- && - && -	-	up
	Ag1G01468	1171.47	856.472	832.193	394.843	468.233	340.647	953.377	401.241	1.24855	1.97659e-06	0.0001282	- && sp|F4I171|MD15A_ARATH Mediator of RNA polymerase II transcription subunit 15a OS=Arabidopsis thaliana OX=3702 GN=MED15A PE=1 SV=1 && PF16987:KIX domain	Trihelix	up
	Ag4G00054	22468.3	10805.8	26367.4	3568.55	7696.16	3518.12	19880.5	4927.61	2.01235	1.9799e-06	0.0001282	- && sp|P42762|CLPD_ARATH Chaperone protein ClpD, chloroplastic OS=Arabidopsis thaliana OX=3702 GN=CLPD PE=1 SV=1 && PF07724:AAA domain (Cdc48 subfamily)|PF02861:Clp amino terminal domain, pathogenicity island component|PF00004:ATPase family associated with various cellular activities (AAA)|PF17871:AAA lid domain|PF10431:C-terminal, D2-small domain, of ClpB protein	ARF	up
	Ag10G00327	292.622	72.3524	671.255	20.7206	47.6995	11.4503	345.41	26.6235	3.6961	1.99449e-06	0.000128281	- && - && -	FAR1	up
	Ag8G01397	17167.8	8480.61	21560.6	4511.34	5809.6	4551.51	15736.3	4957.48	1.66639	2.01511e-06	0.000128857	- && sp|Q84M94|FBK15_ARATH F-box/kelch-repeat protein At1g26930 OS=Arabidopsis thaliana OX=3702 GN=At1g26930 PE=2 SV=1 && PF01344:Kelch motif	bHLH	up
	Ag10G02587	1617.74	291.218	4097.81	29.9298	59.381	3.81678	2002.26	31.0425	6.01134	2.03972e-06	0.00012951	- && sp|A7PZL3|PGLR_VITVI Probable polygalacturonase OS=Vitis vinifera OX=29760 GN=GSVIVT00026920001 PE=1 SV=1 && PF00295:Glycosyl hydrolases family 28	MYB_related	up
	Ag10G02831	4235.68	2592.93	4113.09	546.794	1457.27	1070.61	3647.23	1024.89	1.83094	2.04502e-06	0.00012951	- && - && PF01485:IBR domain, a half RING-finger domain	bHLH	up
	Ag3G01341	3887.27	2280.91	6171.67	951.997	1513.73	915.073	4113.29	1126.93	1.86774	2.05215e-06	0.00012951	- && - && PF07800:Protein of unknown function (DUF1644)	WRKY	up
	Ag5G00232	340.577	92.2493	472.628	18.4183	47.6995	43.893	301.818	36.6702	3.03668	2.0523e-06	0.00012951	- && sp|Q9FMU6|MPCP3_ARATH Mitochondrial phosphate carrier protein 3, mitochondrial OS=Arabidopsis thaliana OX=3702 GN=MPT3 PE=1 SV=1 && PF00153:Mitochondrial carrier protein	TALE	up
	Ag11G04247	25999.3	28579.2	19294.2	12518.7	12364.9	11577.2	24624.3	12153.6	1.01872	2.05555e-06	0.00012951	- && sp|Q9LX82|MYB48_ARATH Transcription factor MYB48 OS=Arabidopsis thaliana OX=3702 GN=MYB48 PE=2 SV=1 && PF00249:Myb-like DNA-binding domain	MYB	up
	Ag1G01277	17375.3	7239.76	15830	3810.29	5129.15	2889.3	13481.7	3942.91	1.77365	2.1786e-06	0.000135273	- && sp|Q8RY46|AB26B_ARATH ABC transporter B family member 26, chloroplastic OS=Arabidopsis thaliana OX=3702 GN=ABCB26 PE=1 SV=1 && PF00005:ABC transporter|PF00664:ABC transporter transmembrane region	M-type_MADS	up
	Ag9G02107	5423.78	4840.38	5589.04	2032.92	3095.6	2333.01	5284.4	2487.17	1.08705	2.20263e-06	0.000136436	- && sp|F4HZB2|BCHA1_ARATH Protein SPIRRIG OS=Arabidopsis thaliana OX=3702 GN=SPI PE=1 SV=1 && -	-	up
	Ag10G01571	29.3601	9.04405	105.934	0	0	0	48.1127	0	7.9978	2.23371e-06	0.000138028	- && sp|Q9LHS9|RBE_ARATH Probable transcriptional regulator RABBIT EARS OS=Arabidopsis thaliana OX=3702 GN=RBE PE=2 SV=2 && -	C2H2	up
	Ag9G00165	2440.8	506.467	4131.42	256.705	456.552	141.221	2359.56	284.826	3.05026	2.37897e-06	0.000145604	- && sp|Q9SEU7|TRXM3_ARATH Thioredoxin M3, chloroplastic OS=Arabidopsis thaliana OX=3702 GN=GAT1 PE=2 SV=2 && PF00085:Thioredoxin	GATA	up
	AgUnG01443	3245.27	2040.34	1879.31	385.634	722.306	944.653	2388.3	684.197	1.80293	2.40134e-06	0.000146624	- && sp|I3PFJ5|C76AD_BETVU Cytochrome P450 76AD1 OS=Beta vulgaris OX=161934 GN=CYP76AD1 PE=2 SV=1 && PF00067:Cytochrome P450	MYB	up
	Ag10G02490	4785.69	4609.75	5818.22	1802.69	2824.98	2232.82	5071.22	2286.83	1.14878	2.45779e-06	0.000149716	- && sp|P46897|ATHB7_ARATH Homeobox-leucine zipper protein ATHB-7 OS=Arabidopsis thaliana OX=3702 GN=ATHB-7 PE=1 SV=2 && PF02183:Homeobox associated leucine zipper|PF00046:Homeodomain	HD-ZIP	up
	Ag6G01863	7438.86	6499.96	9993.44	3105.79	4071	3628.8	7977.42	3601.86	1.14707	2.46989e-06	0.000149802	- && - && PF05794:T-complex protein 11	bZIP	up
	Ag1G02089	1217.46	674.686	1244.72	217.566	435.136	253.816	1045.62	302.173	1.79006	2.47628e-06	0.000149802	- && sp|Q8LPB4|PSKR1_DAUCA Phytosulfokine receptor 1 OS=Daucus carota OX=4039 GN=PSKR PE=1 SV=1 && PF13855:Leucine rich repeat|PF00069:Protein kinase domain	GRAS	up
	novel.1538	1254.65	625.848	1400.57	393.692	141.151	194.656	1093.69	243.166	2.17052	2.4767e-06	0.000149802	PF00072:Response regulator receiver domain	M-type_MADS	up
	Ag10G01540	21428.9	11912.8	20188.6	6030.85	8279.26	4876.89	17843.4	6395.67	1.48021	2.53968e-06	0.000152274	- && sp|Q93ZA0|NYC1_ARATH Probable chlorophyll(ide) b reductase NYC1, chloroplastic OS=Arabidopsis thaliana OX=3702 GN=NYC1 PE=1 SV=1 && PF00106:short chain dehydrogenase	G2-like	up
	novel.822	273.049	208.918	239.37	52.9527	64.2482	97.3278	240.445	71.5096	1.74591	2.54132e-06	0.000152274	-	-	up
	Ag5G02285	2780.4	1387.36	1932.28	564.061	859.564	431.296	2033.34	618.307	1.71733	2.5531e-06	0.000152274	- && - && -	SBP	up
	novel.2324	377.766	113.955	570.414	16.116	69.1155	29.58	354.045	38.2705	3.20578	2.58125e-06	0.000153379	PF00106:short chain dehydrogenase	C2H2	up
	Ag6G01129	13225.7	11145.9	11758.7	4693.22	6713.94	6389.29	12043.4	5932.15	1.02152	2.60635e-06	0.000154375	- && sp|Q93VD3|CIPKN_ARATH CBL-interacting serine/threonine-protein kinase 23 OS=Arabidopsis thaliana OX=3702 GN=CIPK23 PE=1 SV=1 && PF00069:Protein kinase domain|PF03822:NAF domain	YABBY	up
	Ag3G00068	2172.65	1964.37	2771.6	908.253	1245.05	948.469	2302.87	1033.93	1.155	2.66483e-06	0.000157115	- && - && -	-	up
	Ag4G02099	8747.34	4075.25	11859.5	1753.19	2993.38	1604	8227.37	2116.86	1.95843	2.67694e-06	0.000157468	- && sp|P49299|CYSZ_CUCMA Citrate synthase, glyoxysomal OS=Cucurbita maxima OX=3661 PE=1 SV=1 && PF00285:Citrate synthase, C-terminal domain	-	up
	novel.87	23.4881	39.7938	137.51	0	1.94692	0	66.9308	0.648972	6.64012	2.68811e-06	0.00015775	-	-	up
	Ag7G01138	11143.1	7764.32	10621.9	3210.54	5141.81	4169.83	9843.12	4174.06	1.23755	2.71183e-06	0.000158277	- && - && -	-	up
	AgUnG00773	36843	17496.6	22250.2	6007.83	11009.8	5566.77	25529.9	7528.14	1.7618	2.80379e-06	0.000162224	- && sp|Q9SCW1|BGAL1_ARATH Beta-galactosidase 1 OS=Arabidopsis thaliana OX=3702 GN=BGAL1 PE=2 SV=1 && PF02140:Galactose binding lectin domain	MYB_related	up
	Ag6G02383	137.992	56.9775	262.798	2.30229	18.4957	13.3587	152.589	11.3856	3.73181	2.80829e-06	0.000162224	- && sp|F4JTP5|STY46_ARATH Serine/threonine-protein kinase STY46 OS=Arabidopsis thaliana OX=3702 GN=STY46 PE=1 SV=1 && PF07714:Protein tyrosine kinase|PF01842:ACT domain	NF-YC	up
	Ag7G00172	15168.4	7825.82	13191.8	3078.16	5425.08	3905.52	12062	4136.25	1.54399	2.88376e-06	0.000165839	- && sp|O23522|PLA14_ARATH Phospholipase A1-Ibeta2, chloroplastic OS=Arabidopsis thaliana OX=3702 GN=At4g16820 PE=1 SV=2 && PF01764:Lipase (class 3)	Trihelix	up
	Ag4G00135	4071.26	2526.91	4079.48	1422.82	1707.45	1163.16	3559.22	1431.14	1.31434	2.98184e-06	0.000169958	- && sp|Q9C969|ISS1_ARATH Aromatic aminotransferase ISS1 OS=Arabidopsis thaliana OX=3702 GN=ISS1 PE=1 SV=1 && PF00155:Aminotransferase class I and II	BES1	up
	Ag10G01880	979.648	406.078	1237.59	56.4061	226.816	41.9846	874.44	108.402	3.01079	3.02538e-06	0.00017156	- && - && -	-	up
	Ag3G00583	3409.68	2341.5	4092.72	940.485	1546.83	797.707	3281.3	1095.01	1.58317	3.02996e-06	0.00017156	- && sp|Q9MA15|AB1K3_ARATH Protein ACTIVITY OF BC1 COMPLEX KINASE 3, chloroplastic OS=Arabidopsis thaliana OX=3702 GN=ABC1K3 PE=1 SV=1 && PF03109:ABC1 family	MYB_related	up
	Ag9G00088	85.1442	109.433	747.649	16.116	35.0445	9.54195	314.076	20.2342	3.9548	3.07981e-06	0.000173999	- && sp|P43295|RD19B_ARATH Probable cysteine protease RD19B OS=Arabidopsis thaliana OX=3702 GN=RD19B PE=2 SV=2 && PF00112:Papain family cysteine protease	BBR-BPC	up
	Ag2G00891	2314.55	927.92	1956.72	214.113	601.597	371.182	1733.06	395.631	2.13038	3.09947e-06	0.000174726	- && sp|Q42453|ZAT7_ARATH Zinc finger protein ZAT7 OS=Arabidopsis thaliana OX=3702 GN=ZAT7 PE=2 SV=1 && PF13912:C2H2-type zinc finger	C2H2	up
	Ag8G00227	4412.82	2416.57	5768.31	1153.45	1676.3	915.073	4199.23	1248.27	1.75011	3.11023e-06	0.000174949	- && sp|Q8S3D1|BH068_ARATH Transcription factor bHLH68 OS=Arabidopsis thaliana OX=3702 GN=BHLH68 PE=1 SV=2 && -	bHLH	up
	Ag4G01846	19211.3	14615.2	19758.7	4631.06	9204.05	4500.94	17861.7	6112.01	1.54711	3.15224e-06	0.000176849	- && sp|Q0JIL1|NRX2_ORYSJ Probable nucleoredoxin 2 OS=Oryza sativa subsp. japonica OX=39947 GN=Os01g0794400 PE=2 SV=1 && PF13905:Thioredoxin-like|PF03107:C1 domain	GATA	up
	Ag6G01383	6752.82	5380.31	7074.15	2580.87	3667.99	2545.79	6402.42	2931.55	1.12685	3.16326e-06	0.000176849	- && sp|Q9LNP9|P2C07_ARATH Protein phosphatase 2C 7 OS=Arabidopsis thaliana OX=3702 GN=HAB2 PE=1 SV=2 && PF00481:Protein phosphatase 2C	NAC	up
	Ag2G02165	6047.2	3443.97	4897.41	1717.51	2326.57	1850.18	4796.19	1964.75	1.28741	3.16466e-06	0.000176849	- && sp|Q9LFL3|TOL1_ARATH TOM1-like protein 1 OS=Arabidopsis thaliana OX=3702 GN=TOL1 PE=1 SV=1 && PF03127:GAT domain|PF00790:VHS domain	bHLH	up
	Ag8G00708	936.586	375.328	936.09	154.253	254.073	130.725	749.335	179.684	2.05956	3.21222e-06	0.000178344	- && sp|Q9M0M5|SCL13_ARATH Scarecrow-like protein 13 OS=Arabidopsis thaliana OX=3702 GN=SCL13 PE=2 SV=2 && PF03514:GRAS domain family	GRAS	up
	Ag11G03229	46033.7	22168.8	43019.4	4919.99	14793.6	6049.59	37073.9	8587.74	2.11002	3.23307e-06	0.000178459	- && sp|B9DGY1|AB1K7_ARATH Protein ACTIVITY OF BC1 COMPLEX KINASE 7, chloroplastic OS=Arabidopsis thaliana OX=3702 GN=ABC1K7 PE=1 SV=1 && PF03109:ABC1 family	B3	up
	novel.3226	701.706	276.748	1008.41	9.20916	116.815	59.1601	662.288	61.7281	3.4204	3.23512e-06	0.000178459	-	B3	up
	Ag7G00165	85.1442	40.6982	196.589	0	9.73458	3.81678	107.477	4.51712	4.54952	3.26495e-06	0.00017923	- && sp|Q8GWE1|UCH3_ARATH Ubiquitin carboxyl-terminal hydrolase 3 OS=Arabidopsis thaliana OX=3702 GN=UCH3 PE=2 SV=1 && PF01088:Ubiquitin carboxyl-terminal hydrolase, family 1	-	up
	AgUnG01349	6664.74	1303.25	4295.42	727.524	1042.57	493.319	4087.8	754.472	2.43775	3.4287e-06	0.000186734	- && - && -	-	up
	Ag9G01836	1686.25	950.53	1987.28	465.063	631.774	510.494	1541.35	535.777	1.52407	3.47175e-06	0.00018828	- && - && -	SBP	up
	AgUnG00074	1411.24	673.782	1559.47	64.4641	361.153	112.595	1214.83	179.404	2.75829	3.56962e-06	0.000192371	- && - && PF04819:Family of unknown function (DUF716)	-	up
	Ag3G02186	296.537	56.0731	358.546	2.30229	30.1772	5.72517	237.052	12.7349	4.21016	3.58702e-06	0.000192764	- && - && PF04654:Protein of unknown function, DUF599	-	up
	Ag11G04507	3296.16	1441.62	2460.93	745.942	957.883	743.318	2399.57	815.714	1.55647	3.6004e-06	0.000192764	- && sp|Q8S9H7|DIV_ANTMA Transcription factor DIVARICATA OS=Antirrhinum majus OX=4151 GN=DIVARICATA PE=2 SV=1 && PF00249:Myb-like DNA-binding domain	MYB	up
	Ag7G01198	1058.92	543.548	1074.62	287.786	350.445	268.129	892.362	302.12	1.56214	3.60107e-06	0.000192764	- && sp|O14042|FMP32_SCHPO Protein fmp32, mitochondrial OS=Schizosaccharomyces pombe (strain 972 / ATCC 24843) OX=284812 GN=fmp32 PE=3 SV=1 && PF07798:Protein of unknown function (DUF1640)	-	up
	AgUnG00754	65.5708	30.7498	68.2459	0	3.89383	3.81678	54.8555	2.5702	4.37546	3.60693e-06	0.000192764	- && - && -	-	up
	Ag6G00924	2633.6	1187.48	2527.14	466.214	828.413	613.547	2116.07	636.058	1.73372	3.68293e-06	0.000196011	- && - && -	-	up
	Ag11G04380	13731.7	7696.49	10756.4	3620.35	5264.46	4006.66	10728.2	4297.16	1.31988	3.72836e-06	0.000198019	- && sp|Q9ZRA2|HGD_ARATH Homogentisate 1,2-dioxygenase OS=Arabidopsis thaliana OX=3702 GN=HGO PE=2 SV=2 && PF04209:homogentisate 1,2-dioxygenase	bZIP	up
	AgUnG01081	18850.1	13333.6	13363	1529.87	6062.7	3311.06	15182.2	3634.54	2.06244	3.85116e-06	0.000204004	- && sp|Q84TE6|NAC22_ARATH NAC domain-containing protein 21/22 OS=Arabidopsis thaliana OX=3702 GN=NAC021 PE=1 SV=2 && PF02365:No apical meristem (NAM) protein	NAC	up
	Ag9G00108	8833.47	2877.82	5089.92	1053.3	1895.32	1462.78	5600.4	1470.47	1.9291	3.85705e-06	0.000204004	- && sp|Q8VZ80|PLT5_ARATH Polyol transporter 5 OS=Arabidopsis thaliana OX=3702 GN=PLT5 PE=1 SV=2 && PF00083:Sugar (and other) transporter	ERF	up
	Ag4G01134	3295.18	2578.46	4839.35	1177.62	1667.53	1201.33	3571	1348.83	1.40444	3.86486e-06	0.000204004	- && - && -	-	up
	Ag10G02588	12366.5	5828.89	10711.6	1346.84	3910.38	1652.66	9635.64	2303.3	2.06457	3.94165e-06	0.000207207	- && sp|O49814|BCH2_CAPAN Beta-carotene hydroxylase 2, chloroplastic OS=Capsicum annuum OX=4072 GN=CA2 PE=1 SV=2 && -	LBD	up
	Ag6G01526	12101.2	7014.57	11366.5	3755.03	4931.54	3094.45	10160.8	3927.01	1.37148	3.987e-06	0.000208912	- && - && PF07082:Protein of unknown function (DUF1350)	-	up
	novel.2559	104.718	78.6833	111.027	20.7206	26.2834	20.0381	98.1426	22.3474	2.13273	3.99493e-06	0.000208912	-	-	up
	Ag4G00794	9910.98	5932.9	6286.77	3341.77	3210.47	2321.56	7376.88	2957.93	1.31849	4.11244e-06	0.000212705	- && sp|Q6YWR4|HOX16_ORYSJ Homeobox-leucine zipper protein HOX16 OS=Oryza sativa subsp. japonica OX=39947 GN=HOX16 PE=2 SV=1 && PF02183:Homeobox associated leucine zipper|PF00046:Homeodomain	HD-ZIP	up
	novel.1007	229.987	72.3524	390.122	9.20916	39.9118	20.0381	230.821	23.053	3.31784	4.12352e-06	0.00021285	PF00190:Cupin	E2F/DP	up
	Ag5G01251	4376.61	2956.5	4658.04	1634.63	2018.95	1775.76	3997.05	1809.78	1.14295	4.16915e-06	0.000214774	- && sp|Q6NUT3|MFS12_HUMAN Major facilitator superfamily domain-containing protein 12 OS=Homo sapiens OX=9606 GN=MFSD12 PE=1 SV=2 && PF13347:MFS/sugar transport protein	GRAS	up
	Ag11G03462	20508	13014.4	21681.8	7548.06	9134.93	6375.93	18401.4	7686.31	1.25944	4.20301e-06	0.000216085	- && sp|Q3AF07|DNAJ_CARHZ Chaperone protein DnaJ OS=Carboxydothermus hydrogenoformans (strain ATCC BAA-161 / DSM 6008 / Z-2901) OX=246194 GN=dnaJ PE=3 SV=1 && PF13370:4Fe-4S single cluster domain of Ferredoxin I|PF00226:DnaJ domain	C2H2	up
	Ag2G00916	1227.25	592.385	1309.91	177.276	403.985	206.106	1043.18	262.456	1.98999	4.57369e-06	0.000231896	- && sp|Q9LQQ8|PBL5_ARATH Probable serine/threonine-protein kinase PBL5 OS=Arabidopsis thaliana OX=3702 GN=PBL5 PE=2 SV=1 && PF00069:Protein kinase domain	WRKY	up
	Ag10G02527	1360.35	335.534	1266.11	82.8824	221.948	202.289	987.333	169.04	2.54485	4.60329e-06	0.000232885	- && sp|P93604|LRK10_WHEAT Rust resistance kinase Lr10 OS=Triticum aestivum OX=4565 GN=LRK10 PE=2 SV=1 && PF00069:Protein kinase domain	HD-ZIP	up
	Ag10G02992	1270.31	733.473	1295.65	382.18	458.499	444.655	1099.81	428.445	1.35951	4.61131e-06	0.000232885	- && - && PF14279:HNH endonuclease	GATA	up
	Ag1G01575	4576.26	926.111	6194.08	203.753	900.449	287.213	3898.82	463.805	3.07112	4.62143e-06	0.000232938	- && - && -	-	up
	Ag4G01002	553.927	159.175	513.372	26.4763	102.213	43.893	408.825	57.5275	2.82623	4.79011e-06	0.000239561	- && sp|P92983|PROD1_ARATH Proline dehydrogenase 1, mitochondrial OS=Arabidopsis thaliana OX=3702 GN=POX1 PE=1 SV=2 && PF01619:Proline dehydrogenase	-	up
	Ag3G02432	998.242	1812.43	1197.87	316.565	564.606	484.731	1336.18	455.3	1.55266	4.80699e-06	0.00023971	- && sp|Q680K8|Y1576_ARATH BTB/POZ domain-containing protein At1g55760 OS=Arabidopsis thaliana OX=3702 GN=At1g55760 PE=2 SV=1 && PF00651:BTB/POZ domain	Trihelix	up
	Ag6G00027	1997.46	1222.76	2226.65	486.934	821.599	638.356	1815.62	648.963	1.48371	4.81174e-06	0.00023971	- && sp|Q2HIJ8|RHB1A_ARATH Probable E3 ubiquitin-protein ligase RHB1A OS=Arabidopsis thaliana OX=3702 GN=RHB1A PE=2 SV=1 && PF12678:RING-H2 zinc finger domain	MYB_related	up
	Ag9G00862	861.229	343.674	582.637	157.707	195.665	175.572	595.846	176.315	1.75608	4.83653e-06	0.000240015	- && sp|P93024|ARFE_ARATH Auxin response factor 5 OS=Arabidopsis thaliana OX=3702 GN=ARF5 PE=1 SV=3 && PF06507:Auxin response factor|PF02309:AUX/IAA family|PF02362:B3 DNA binding domain	ARF	up
	Ag11G03952	3931.31	2677.94	4519.51	1567.86	1828.15	1459.92	3709.59	1618.64	1.19637	4.85015e-06	0.000240227	- && sp|Q9LRP7|ATG8I_ARATH Autophagy-related protein 8i OS=Arabidopsis thaliana OX=3702 GN=ATG8I PE=1 SV=1 && PF02991:Autophagy protein Atg8 ubiquitin like	SBP	up
	Ag2G02789	11537.5	5954.6	12883.2	714.861	3535.6	1288.16	10125.1	1846.21	2.45516	4.95589e-06	0.000244992	- && sp|Q9SUH5|AUG8_ARATH AUGMIN subunit 8 OS=Arabidopsis thaliana OX=3702 GN=AUG8 PE=1 SV=1 && PF04484:QWRF family	-	up
	Ag10G00323	15028.4	8998.83	13869.2	3825.25	6277.83	3215.64	12632.2	4439.57	1.50857	5.04228e-06	0.000247833	- && sp|Q8H5T6|LTI6A_ORYSJ Hydrophobic protein LTI6A OS=Oryza sativa subsp. japonica OX=39947 GN=LTI6A PE=2 SV=1 && -	-	up
	Ag8G01413	21960.4	12560.4	23207.7	4003.68	8893.51	4760.48	19242.8	5885.89	1.70893	5.09421e-06	0.000248958	- && - && PF07063:Domain of unknown function (DUF1338)	-	up
	Ag3G01104	11213.6	7739.9	13238.7	1403.25	4631.71	2042.93	10730.7	2692.63	1.99454	5.1724e-06	0.000251967	- && sp|Q9LPL4|SKP2A_ARATH F-box protein SKP2A OS=Arabidopsis thaliana OX=3702 GN=SKP2A PE=1 SV=1 && -	-	up
	Ag7G02190	11545.4	8605.42	10918.3	3197.88	5744.38	3759.53	10356.4	4233.93	1.29036	5.17539e-06	0.000251967	- && sp|Q84JL2|ODBA2_ARATH 2-oxoisovalerate dehydrogenase subunit alpha 2, mitochondrial OS=Arabidopsis thaliana OX=3702 GN=At5g09300 PE=1 SV=1 && PF00676:Dehydrogenase E1 component	-	up
	Ag4G01895	2257.79	1444.34	2573.99	485.783	932.573	738.547	2092.04	718.968	1.54035	5.25721e-06	0.000254985	- && - && -	-	up
	Ag9G01640	5644.96	3103.92	4542.94	1570.16	2164	1574.42	4430.61	1769.53	1.32402	5.27899e-06	0.000255178	- && sp|Q8VYV9|APF1_ARATH Aspartyl protease family protein 1 OS=Arabidopsis thaliana OX=3702 GN=APF1 PE=2 SV=1 && PF14541:Xylanase inhibitor C-terminal|PF14543:Xylanase inhibitor N-terminal	MIKC_MADS	up
	Ag7G01880	628.306	331.917	758.854	63.313	194.692	110.687	573.025	122.897	2.21905	5.29813e-06	0.000255178	- && sp|Q8LP17|CCD1_PEA Carotenoid 9,10(9',10')-cleavage dioxygenase 1 OS=Pisum sativum OX=3888 GN=CCD1 PE=2 SV=1 && PF03055:Retinal pigment epithelial membrane protein	-	up
	Ag7G00137	15444.4	9671.71	11158.7	4484.86	6403.41	4724.22	12091.6	5204.16	1.21622	5.3842e-06	0.000258703	- && sp|Q9LDD5|PYRP2_ARATH 5-amino-6-(5-phospho-D-ribitylamino)uracil phosphatase, chloroplastic OS=Arabidopsis thaliana OX=3702 GN=PYRP2 PE=1 SV=1 && PF13419:Haloacid dehalogenase-like hydrolase	-	up
	Ag5G00811	4870.84	3268.52	4743.6	966.962	2133.82	1270.99	4294.32	1457.26	1.55892	5.4164e-06	0.000259106	- && sp|Q9LI61|AVT6A_ARATH Amino acid transporter AVT6A OS=Arabidopsis thaliana OX=3702 GN=AVT6A PE=2 SV=1 && PF01490:Transmembrane amino acid transporter protein	bHLH	up
	Ag9G00211	247.603	12.6617	51.9484	0	0	3.81678	104.071	1.27226	6.31052	5.49712e-06	0.00026081	- && sp|C0HJG8|BSP_BOSSE Basic secretory protease (Fragments) OS=Boswellia serrata OX=613112 PE=1 SV=1 && PF04450:Peptidase of plants and bacteria	Nin-like	up
	AgUnG01106	10250.6	4435.2	7619.1	1583.98	2901.88	2549.61	7434.96	2345.15	1.66449	5.49906e-06	0.00026081	- && sp|Q5PNY6|PUB21_ARATH U-box domain-containing protein 21 OS=Arabidopsis thaliana OX=3702 GN=PUB21 PE=2 SV=1 && PF04564:U-box domain	Dof	up
	Ag10G01254	9857.15	5396.59	9369.04	775.872	3175.42	1511.44	8207.59	1820.91	2.17213	5.54454e-06	0.000262483	- && sp|O04195|Y2992_ARATH Uncharacterized protein At2g39920 OS=Arabidopsis thaliana OX=3702 GN=At2g39920 PE=2 SV=2 && PF03767:HAD superfamily, subfamily IIIB (Acid phosphatase)	-	up
	Ag5G02406	2156.99	602.334	3417.39	153.102	529.561	193.701	2058.9	292.122	2.81671	5.71768e-06	0.000267617	- && sp|P34914|HYES_MOUSE Bifunctional epoxide hydrolase 2 OS=Mus musculus OX=10090 GN=Ephx2 PE=1 SV=2 && PF12697:Alpha/beta hydrolase family	FAR1	up
	Ag4G02795	4462.73	3234.15	5021.68	1786.58	2184.44	2021.94	4239.52	1997.65	1.08542	5.72587e-06	0.000267617	- && sp|Q9FMN2|PAH2_ARATH Phosphatidate phosphatase PAH2 OS=Arabidopsis thaliana OX=3702 GN=PAH2 PE=1 SV=1 && PF04571:lipin, N-terminal conserved region|PF08235:LNS2 (Lipin/Ned1/Smp2)	-	up
	Ag1G00319	2369.36	1011.12	2794.01	509.957	750.536	500.952	2058.16	587.149	1.80931	5.75988e-06	0.000268718	- && - && -	-	up
	Ag10G01750	236.838	171.837	431.885	39.1389	72.0359	16.2213	280.186	42.4654	2.7216	5.83971e-06	0.000270479	- && - && PF14009:Domain of unknown function (DUF4228)	NAC	up
	Ag2G01722	1663.74	685.539	1191.76	246.345	413.72	393.128	1180.34	351.064	1.74858	5.9276e-06	0.000274056	- && - && -	-	up
	Ag9G01059	751.618	436.828	601.99	200.299	270.621	188.931	596.812	219.95	1.43948	5.9744e-06	0.000275723	- && - && -	-	up
	Ag1G00334	1995.51	552.592	527.633	140.44	257.966	158.396	1025.24	185.601	2.46517	6.03381e-06	0.000277469	- && - && PF03107:C1 domain	B3	up
	Ag9G01056	22781.5	18905.7	19903.4	7150.91	12081.6	7755.69	20530.2	8996.07	1.19034	6.05864e-06	0.000277637	- && sp|Q9SYG7|AL7B4_ARATH Aldehyde dehydrogenase family 7 member B4 OS=Arabidopsis thaliana OX=3702 GN=ALDH7B4 PE=2 SV=3 && PF00171:Aldehyde dehydrogenase family	bHLH	up
	Ag11G03447	2702.11	1852.22	3207.56	848.394	1292.75	909.347	2587.3	1016.83	1.34707	6.2593e-06	0.000283777	- && sp|Q8GYX8|DNJ10_ARATH Chaperone protein dnaJ 10 OS=Arabidopsis thaliana OX=3702 GN=ATJ10 PE=2 SV=2 && PF14308:X-domain of DnaJ-containing|PF00226:DnaJ domain	NAC	up
	Ag8G00358	2905.67	1296.01	5596.17	633.13	907.263	705.15	3265.95	748.514	2.12523	6.28232e-06	0.000284319	- && sp|Q9LMA8|TI10A_ARATH Protein TIFY 10A OS=Arabidopsis thaliana OX=3702 GN=TIFY10A PE=1 SV=1 && PF09425:Divergent CCT motif|PF06200:tify domain	-	up
	Ag4G01234	6890.81	4488.56	7917.54	2385.17	3170.55	2595.41	6432.31	2717.04	1.24319	6.37044e-06	0.000287296	- && - && -	-	up
	Ag9G00958	8597.61	5734.83	11612	2660.3	4034.01	2916.97	8648.14	3203.76	1.43254	6.40557e-06	0.000288374	- && - && -	-	up
	Ag6G02100	472.697	206.204	1084.8	51.8015	111.948	14.3129	587.902	59.354	3.30782	6.52469e-06	0.000292712	- && sp|Q7PC88|AB31G_ARATH ABC transporter G family member 31 OS=Arabidopsis thaliana OX=3702 GN=ABCG31 PE=1 SV=1 && PF08370:Plant PDR ABC transporter associated|PF00005:ABC transporter|PF01061:ABC-2 type transporter|PF14510:ABC-transporter N-terminal	MYB_related	up
	Ag8G00238	6657.89	2615.54	4851.57	581.328	1774.61	564.883	4708.33	973.609	2.27361	6.59705e-06	0.000294928	- && sp|P48981|BGAL_MALDO Beta-galactosidase OS=Malus domestica OX=3750 PE=1 SV=1 && PF01301:Glycosyl hydrolases family 35|PF17834:Beta-sandwich domain in beta galactosidase	MYB_related	up
	Ag4G02603	6494.45	4695.67	7708.73	2344.88	3285.42	2631.67	6299.62	2753.99	1.19361	6.61204e-06	0.000295085	- && - && -	-	up
	Ag6G01507	11825.3	7670.26	11234.1	1121.22	4190.74	2501.9	10243.2	2604.62	1.97538	6.66608e-06	0.000296981	- && sp|Q9C5D3|HIP7_ARATH Heavy metal-associated isoprenylated plant protein 7 OS=Arabidopsis thaliana OX=3702 GN=HIPP07 PE=1 SV=1 && PF00403:Heavy-metal-associated domain	MYB_related	up
	Ag2G02214	13667.1	5839.74	10107.5	2227.47	4291.98	2341.59	9871.46	2953.68	1.74068	6.69231e-06	0.000297634	- && sp|P25804|CYSP_PEA Cysteine proteinase 15A OS=Pisum sativum OX=3888 PE=2 SV=1 && PF00112:Papain family cysteine protease|PF08246:Cathepsin propeptide inhibitor domain (I29)	BBR-BPC	up
	Ag8G01749	16126.5	12112.7	17096.1	4587.31	8313.33	4989.48	15111.8	5963.38	1.34141	6.7049e-06	0.000297679	- && sp|Q8W033|AL3I1_ARATH Aldehyde dehydrogenase family 3 member I1, chloroplastic OS=Arabidopsis thaliana OX=3702 GN=ALDH3I1 PE=1 SV=2 && PF00171:Aldehyde dehydrogenase family	bHLH	up
	Ag3G02772	1580.55	987.61	3166.81	467.365	626.907	351.144	1911.66	481.805	1.98819	6.86147e-06	0.000301386	- && sp|O81024|EKI_ARATH Probable ethanolamine kinase OS=Arabidopsis thaliana OX=3702 GN=EMB1187 PE=2 SV=1 && PF01633:Choline/ethanolamine kinase	HD-ZIP	up
	novel.815	1966.15	1655.97	1736.71	504.201	741.775	951.332	1786.27	732.436	1.28548	6.9156e-06	0.000302334	PF13961:Domain of unknown function (DUF4219)|PF00665:Integrase core domain|PF07727:Reverse transcriptase (RNA-dependent DNA polymerase)|PF14223:gag-polypeptide of LTR copia-type|PF13976:GAG-pre-integrase domain	LBD	up
	Ag10G02451	2187.33	1669.53	2433.43	939.334	1146.73	932.248	2096.76	1006.11	1.05913	6.97672e-06	0.000303972	- && sp|Q9SCK0|AT13A_ARATH Autophagy-related protein 13a OS=Arabidopsis thaliana OX=3702 GN=ATG13A PE=1 SV=1 && PF10033:Autophagy-related protein 13	-	up
	Ag10G02160	1034.45	662.929	1015.54	290.089	431.242	361.64	904.307	360.99	1.32391	7.00515e-06	0.000304694	- && sp|P53860|PDR16_YEAST Phosphatidylinositol transfer protein PDR16 OS=Saccharomyces cerevisiae (strain ATCC 204508 / S288c) OX=559292 GN=PDR16 PE=1 SV=1 && PF03765:CRAL/TRIO, N-terminal domain|PF00650:CRAL/TRIO domain	Nin-like	up
	Ag6G01536	4363.89	2981.82	5740.81	1449.29	2073.47	1579.19	4362.17	1700.65	1.35879	7.04036e-06	0.000305708	- && sp|F4IJ77|AATP4_ARATH AAA-ATPase At2g46620 OS=Arabidopsis thaliana OX=3702 GN=At2g46620 PE=2 SV=1 && PF00004:ATPase family associated with various cellular activities (AAA)|PF14363:Domain associated at C-terminal with AAA	NAC	up
	Ag9G01844	3309.86	1702.09	5379.2	643.49	1247	778.623	3463.72	889.704	1.96068	7.08785e-06	0.000307252	- && sp|P19515|LIP_RHIMI Lipase OS=Rhizomucor miehei OX=4839 PE=1 SV=2 && PF01764:Lipase (class 3)	C2H2	up
	Ag2G02275	963.01	737.995	997.205	361.459	473.101	425.571	899.403	420.044	1.09755	7.2044e-06	0.000310164	- && - && -	-	up
	Ag9G02517	4543.96	1029.21	2057.56	322.321	547.084	680.341	2543.58	516.582	2.2994	7.22743e-06	0.000310164	- && sp|Q9LIE6|VQ22_ARATH VQ motif-containing protein 22 OS=Arabidopsis thaliana OX=3702 GN=VQ22 PE=2 SV=1 && PF05678:VQ motif	-	up
	Ag9G02756	2995.71	1625.22	3230.99	787.383	1178.86	866.409	2617.3	944.217	1.47062	7.2744e-06	0.000311478	- && sp|Q8W4H1|GAT26_ARATH GATA transcription factor 26 OS=Arabidopsis thaliana OX=3702 GN=GATA26 PE=2 SV=1 && PF00320:GATA zinc finger	GATA	up
	Ag3G02732	850.463	602.334	656.994	265.914	360.18	233.778	703.264	286.624	1.29456	7.45367e-06	0.000317648	- && sp|Q52T38|ZDH22_ARATH Protein S-acyltransferase 24 OS=Arabidopsis thaliana OX=3702 GN=PAT24 PE=2 SV=1 && PF12796:Ankyrin repeats (3 copies)|PF01529:DHHC palmitoyltransferase	bHLH	up
	Ag8G01763	3475.25	1381.93	2522.04	712.559	887.794	871.18	2459.74	823.844	1.57783	7.52725e-06	0.000319827	- && - && PF04667:cAMP-regulated phosphoprotein/endosulfine conserved region	-	up
	Ag1G00335	5414.98	1805.19	2419.16	324.623	1022.13	683.203	3213.11	676.652	2.2471	7.67344e-06	0.000325501	- && - && PF03107:C1 domain	B3	up
	Ag5G01211	1049.13	705.436	1269.17	105.905	339.737	297.709	1007.91	247.784	2.02274	7.69207e-06	0.000325753	- && sp|Q9LTC0|PBL19_ARATH Probable serine/threonine-protein kinase PBL19 OS=Arabidopsis thaliana OX=3702 GN=PBL19 PE=1 SV=1 && PF00069:Protein kinase domain	Whirly	up
	Ag1G01587	118.419	157.367	170.105	6.90687	20.4426	0	148.63	9.1165	4.0252	7.72789e-06	0.000326545	- && sp|P0DO23|CP2_ARATH 2-oxoglutarate and iron-dependent oxygenase domain-containing protein CP2 OS=Arabidopsis thaliana OX=3702 GN=CP2 PE=1 SV=1 && -	-	up
	novel.2322	394.404	296.645	340.211	122.021	99.2927	162.213	343.753	127.842	1.42616	8.15811e-06	0.000341551	PF02798:Glutathione S-transferase, N-terminal domain|PF00043:Glutathione S-transferase, C-terminal domain	-	up
	Ag8G01812	782.935	618.613	699.775	131.231	302.746	259.541	700.441	231.172	1.59749	8.20169e-06	0.000342817	- && - && -	-	up
	Ag4G02139	34218.2	23930.6	36789.6	12146.9	17347	10981.8	31646.1	13491.9	1.22992	8.30361e-06	0.000345952	- && sp|Q9MA15|AB1K3_ARATH Protein ACTIVITY OF BC1 COMPLEX KINASE 3, chloroplastic OS=Arabidopsis thaliana OX=3702 GN=ABC1K3 PE=1 SV=1 && PF03109:ABC1 family	MYB_related	up
	Ag10G01266	368.958	101.293	270.946	40.2901	48.6729	55.3433	247.066	48.1021	2.35875	8.38228e-06	0.000348102	- && sp|Q9SND9|Y3028_ARATH Uncharacterized acetyltransferase At3g50280 OS=Arabidopsis thaliana OX=3702 GN=At3g50280 PE=3 SV=1 && PF02458:Transferase family	NAC	up
	Ag4G02500	1603.06	444.967	1290.56	102.452	337.79	174.618	1112.86	204.953	2.43988	8.47905e-06	0.000351468	- && - && -	-	up
	Ag11G03191	2066.95	1469.66	2161.46	473.121	953.989	673.661	1899.36	700.257	1.43896	8.49069e-06	0.000351468	- && sp|P32793|YSC84_YEAST Protein YSC84 OS=Saccharomyces cerevisiae (strain ATCC 204508 / S288c) OX=559292 GN=YSC84 PE=1 SV=2 && PF01363:FYVE zinc finger|PF04366:Las17-binding protein actin regulator	-	up
	Ag8G01420	76230.5	37717.3	55761	8175.43	24693.7	12354	56569.6	15074.4	1.90791	8.74286e-06	0.000360167	- && sp|Q56WD9|THIK2_ARATH 3-ketoacyl-CoA thiolase 2, peroxisomal OS=Arabidopsis thaliana OX=3702 GN=PED1 PE=1 SV=2 && PF02803:Thiolase, C-terminal domain|PF00108:Thiolase, N-terminal domain	-	up
	Ag1G01366	4981.43	2728.59	4780.27	1061.36	2002.4	1079.19	4163.43	1380.98	1.5919	8.8092e-06	0.000361492	- && - && PF04601:Domain of unknown function (DUF569)	M-type_MADS	up
	Ag2G02078	1269.33	369.902	250.575	37.9878	87.6112	129.77	629.937	85.1232	2.88559	8.90237e-06	0.000364402	- && sp|Q9SUP6|WRK53_ARATH Probable WRKY transcription factor 53 OS=Arabidopsis thaliana OX=3702 GN=WRKY53 PE=1 SV=1 && PF03106:WRKY DNA -binding domain	WRKY	up
	AgUnG01336	7917.43	4626.94	8609.17	2181.42	3442.15	2402.66	7051.18	2675.41	1.39799	8.97585e-06	0.000366243	- && sp|M1C146|ATG8C_SOLTU Autophagy-related protein 8C-like OS=Solanum tuberosum OX=4113 GN=ATG8CL PE=1 SV=1 && PF02991:Autophagy protein Atg8 ubiquitin like	SBP	up
	Ag2G01412	2176.56	1014.74	3801.4	364.913	778.767	313.93	2330.9	485.87	2.26197	9.07704e-06	0.000369785	- && sp|Q9SQQ9|PHL9_ARATH Myb-related protein 2 OS=Arabidopsis thaliana OX=3702 GN=MYR2 PE=1 SV=1 && PF00249:Myb-like DNA-binding domain|PF14379:MYB-CC type transfactor, LHEQLE motif	G2-like	up
	Ag3G00431	2334.13	1646.92	2114.6	842.638	1144.79	886.447	2031.88	957.957	1.08447	9.21152e-06	0.000374078	- && sp|Q9FZ49|ALG9_ARATH Dol-P-Man:Man(6)GlcNAc(2)-PP-Dol alpha-1,2-mannosyltransferase OS=Arabidopsis thaliana OX=3702 GN=ALG9 PE=1 SV=1 && PF03901:Alg9-like mannosyltransferase family	-	up
	Ag9G00036	235.859	122.999	148.715	0	24.3365	7.63356	169.191	10.6567	3.97659	9.24361e-06	0.000374199	- && sp|Q9C7Z9|SCP18_ARATH Serine carboxypeptidase-like 18 OS=Arabidopsis thaliana OX=3702 GN=SCPL18 PE=2 SV=2 && PF00450:Serine carboxypeptidase	C3H	up
	Ag5G01842	20644	9977.4	26493.7	3840.22	7663.06	2910.29	19038.4	4804.53	1.98641	9.26545e-06	0.000374493	- && sp|Q9FMX6|DJC76_ARATH Chaperone protein dnaJ C76, chloroplastic OS=Arabidopsis thaliana OX=3702 GN=DJC76 PE=2 SV=1 && PF00226:DnaJ domain|PF13370:4Fe-4S single cluster domain of Ferredoxin I	-	up
	Ag2G02073	620.476	431.401	455.312	116.266	233.63	156.488	502.397	168.795	1.57184	9.56208e-06	0.000383948	- && sp|Q9SUQ3|Y4374_ARATH Probable inactive receptor kinase At4g23740 OS=Arabidopsis thaliana OX=3702 GN=At4g23740 PE=1 SV=1 && PF07714:Protein tyrosine kinase|PF08263:Leucine rich repeat N-terminal domain	ERF	up
	Ag6G00700	3662.18	2123.54	3880.85	1123.52	1405.67	1432.25	3222.19	1320.48	1.28673	9.79236e-06	0.000388652	- && sp|Q9XF92|BRH1_ARATH Brassinosteroid-responsive RING protein 1 OS=Arabidopsis thaliana OX=3702 GN=BRH1 PE=2 SV=1 && PF13639:Ring finger domain	C3H	up
	Ag6G01434	2391.87	1307.77	2114.6	413.261	908.237	512.402	1938.08	611.3	1.66419	9.91178e-06	0.000391988	- && - && -	-	up
	Ag10G01264	907.226	392.512	1010.45	100.15	250.179	202.289	770.062	184.206	2.0621	1.0037e-05	0.000395698	- && sp|O04200|PXN_ARATH Peroxisomal nicotinamide adenine dinucleotide carrier OS=Arabidopsis thaliana OX=3702 GN=PXN PE=1 SV=1 && PF00153:Mitochondrial carrier protein	M-type_MADS	up
	Ag11G03307	1498.34	530.886	982.945	115.114	351.418	112.595	1004.06	193.043	2.37802	1.02909e-05	0.000402911	- && - && PF10914:Protein of unknown function (DUF2781)	-	up
	Ag3G00290	10709.6	5858.74	10347.9	3190.97	4401.98	3090.64	8972.08	3561.2	1.33302	1.03305e-05	0.000402967	- && - && PF07223:UBA-like domain (DUF1421)	-	up
	Ag5G00192	3668.05	1697.57	7286.02	291.24	1263.55	385.495	4217.21	646.761	2.70471	1.04395e-05	0.000404948	- && sp|O80888|M3K17_ARATH Mitogen-activated protein kinase kinase kinase 17 OS=Arabidopsis thaliana OX=3702 GN=MAPKKK17 PE=1 SV=1 && PF00069:Protein kinase domain	NF-YC	up
	Ag9G02505	9419.69	8742.88	11642.5	3840.22	5873.85	4340.63	9935.04	4684.9	1.08442	1.05485e-05	0.000408375	- && sp|Q9SA05|POT10_ARATH Potassium transporter 10 OS=Arabidopsis thaliana OX=3702 GN=POT10 PE=2 SV=2 && PF02705:K+ potassium transporter	C3H	up
	Ag10G02351	8663.18	7111.34	11544.8	3536.32	4895.52	3867.35	9106.43	4099.73	1.15127	1.06679e-05	0.000411756	- && sp|O81644|VILI2_ARATH Villin-2 OS=Arabidopsis thaliana OX=3702 GN=VLN2 PE=1 SV=2 && PF02209:Villin headpiece domain|PF00626:Gelsolin repeat	-	up
	novel.1489	399.297	134.756	146.678	29.9298	51.5933	44.8471	226.91	42.1234	2.42666	1.07678e-05	0.000414848	PF07714:Protein tyrosine and serine/threonine kinase|PF01453:D-mannose binding lectin|PF08276:PAN-like domain|PF00954:S-locus glycoprotein domain	bHLH	up
	Ag4G02081	2068.91	994.846	1470.85	72.5221	489.649	137.404	1511.53	233.192	2.69553	1.07803e-05	0.000414848	- && - && -	-	up
	Ag6G00881	9666.31	3885.32	9584.99	1996.09	3133.56	2007.63	7712.21	2379.09	1.69666	1.08832e-05	0.000417558	- && sp|O04057|ASPR_CUCPE Aspartic proteinase OS=Cucurbita pepo OX=3663 PE=2 SV=1 && PF03489:Saposin-like type B, region 2|PF05184:Saposin-like type B, region 1|PF00026:Eukaryotic aspartyl protease	WRKY	up
	Ag10G00786	10680.2	5313.38	8226.18	1971.91	3864.63	2315.83	8073.26	2717.46	1.57079	1.10021e-05	0.000421492	- && sp|Q9SDN0|DNJ20_ARATH Chaperone protein dnaJ 20, chloroplastic OS=Arabidopsis thaliana OX=3702 GN=ATJ20 PE=1 SV=2 && PF00226:DnaJ domain	bHLH	up
	Ag1G00751	15459.1	15636.3	13517.8	5137.56	7666.96	8368.29	14871	7057.6	1.07518	1.10336e-05	0.000422061	- && - && -	-	up
	Ag10G03052	8882.4	4640.5	9181.62	2571.66	3521	2194.65	7568.18	2762.43	1.45396	1.11637e-05	0.000424519	- && sp|Q9SZW4|HMA2_ARATH Cadmium/zinc-transporting ATPase HMA2 OS=Arabidopsis thaliana OX=3702 GN=HMA2 PE=2 SV=1 && PF00122:E1-E2 ATPase|PF00702:haloacid dehalogenase-like hydrolase	Trihelix	up
	Ag11G04782	192.798	104.007	203.719	11.5114	45.7525	25.7633	166.841	27.6757	2.58473	1.12922e-05	0.000427761	- && sp|Q9LPI7|NAC12_ARATH NAC domain-containing protein 12 OS=Arabidopsis thaliana OX=3702 GN=NAC012 PE=2 SV=1 && PF02365:No apical meristem (NAM) protein	NAC	up
	novel.2414	448.23	64.2128	241.407	13.8137	46.726	13.3587	251.283	24.6328	3.34735	1.12965e-05	0.000427761	PF03106:WRKY DNA -binding domain	WRKY	up
	Ag3G02101	6680.39	4326.67	5618.57	2523.31	3025.51	2610.68	5541.88	2719.83	1.02677	1.12989e-05	0.000427761	- && sp|Q9FNQ0|VIP4_ARATH Protein LEO1 homolog OS=Arabidopsis thaliana OX=3702 GN=VIP4 PE=1 SV=1 && PF04004:Leo1-like protein	-	up
	Ag5G01153	1190.06	865.516	910.625	433.982	429.295	541.028	988.734	468.102	1.07832	1.13724e-05	0.00042991	- && sp|Q9SXD5|GSXL3_ARATH Flavin-containing monooxygenase FMO GS-OX-like 3 OS=Arabidopsis thaliana OX=3702 GN=At1g62620 PE=2 SV=2 && PF00743:Flavin-binding monooxygenase-like	C2H2	up
	Ag5G00808	1296.74	594.194	624.399	232.531	304.692	270.037	838.443	269.087	1.63915	1.16351e-05	0.000435992	- && sp|Q76CU2|PDR1_TOBAC Pleiotropic drug resistance protein 1 OS=Nicotiana tabacum OX=4097 GN=PDR1 PE=2 SV=1 && PF08370:Plant PDR ABC transporter associated|PF01061:ABC-2 type transporter	MYB_related	up
	novel.2078	10885.7	3629.38	7375.65	607.804	2586.48	862.592	7296.92	1352.29	2.43172	1.19388e-05	0.000446722	PF00083:Sugar (and other) transporter	ERF	up
	Ag2G00163	49.9121	32.5586	156.864	0	6.81421	3.81678	79.7782	3.54366	4.46581	1.23271e-05	0.000459246	- && sp|Q9ZVP5|M3K18_ARATH Mitogen-activated protein kinase kinase kinase 18 OS=Arabidopsis thaliana OX=3702 GN=MAPKKK18 PE=1 SV=1 && PF00069:Protein kinase domain	NF-YC	up
	Ag5G00362	1243.89	790.45	911.643	130.079	422.481	225.19	981.994	259.25	1.9202	1.24241e-05	0.000462191	- && sp|Q6L4D2|PM19L_ORYSJ Membrane protein PM19L OS=Oryza sativa subsp. japonica OX=39947 GN=PM19L PE=2 SV=1 && PF05512:AWPM-19-like family	-	up
	Ag1G00543	6241.95	1994.21	7700.58	202.601	1322.93	866.409	5312.25	797.313	2.73579	1.25183e-05	0.000464352	- && sp|Q43191|LOX15_SOLTU Probable linoleate 9S-lipoxygenase 5 OS=Solanum tuberosum OX=4113 GN=LOX1.5 PE=2 SV=1 && PF00305:Lipoxygenase|PF01477:PLAT/LH2 domain	NF-YA	up
	Ag1G01779	96.8882	18.0881	68.2459	0	0	3.81678	61.0741	1.27226	5.53499	1.25473e-05	0.000464756	- && sp|Q9LW68|LSH4_ARATH Protein LIGHT-DEPENDENT SHORT HYPOCOTYLS 4 OS=Arabidopsis thaliana OX=3702 GN=LSH4 PE=1 SV=1 && PF04852:Protein of unknown function (DUF640)	NF-YA	up
	Ag8G01900	1817.39	775.075	2587.23	110.51	545.137	210.877	1726.57	288.841	2.5788	1.26081e-05	0.000465353	- && sp|Q8H129|PPA3_ARATH Purple acid phosphatase 3 OS=Arabidopsis thaliana OX=3702 GN=PAP3 PE=2 SV=1 && PF00149:Calcineurin-like phosphoesterase	E2F/DP	up
	Ag3G01484	6060.9	2662.57	5357.81	1540.23	1981.96	1082.06	4693.76	1534.75	1.61272	1.27801e-05	0.000468248	- && sp|Q01417|PM1_SOYBN 18 kDa seed maturation protein OS=Glycine max OX=3847 GN=GMPM1 PE=2 SV=1 && PF03760:Late embryogenesis abundant (LEA) group 1	-	up
	Ag11G03517	11545.4	7352.81	8989.11	4393.92	5011.36	4400.75	9295.76	4602.01	1.01427	1.29714e-05	0.000474315	- && - && PF03478:Protein of unknown function (DUF295)	C2H2	up
	Ag10G01557	8335.32	5874.11	8674.36	1944.28	4021.36	1856.86	7627.93	2607.5	1.54853	1.30675e-05	0.000475797	- && sp|Q0KBC7|LTND_CUPNH L-threonate dehydrogenase OS=Cupriavidus necator (strain ATCC 17699 / DSM 428 / KCTC 22496 / NCIMB 10442 / H16 / Stanier 337) OX=381666 GN=ltnD PE=1 SV=1 && PF01116:Fructose-bisphosphate aldolase class-II|PF17042:Nucleotide-binding C-terminal domain|PF07005:Sugar-binding N-terminal domain|PF03446:NAD binding domain of 6-phosphogluconate dehydrogenase|PF14833:NAD-binding …	ERF	up
	AgUnG00658	6230.21	3549.79	6889.78	1361.8	2659.49	1264.31	5556.59	1761.87	1.65697	1.31184e-05	0.000476976	- && sp|P46637|ARGI1_ARATH Arginase 1, mitochondrial OS=Arabidopsis thaliana OX=3702 GN=ARGAH1 PE=1 SV=1 && PF00491:Arginase family	-	up
	Ag1G02011	5616.58	2881.43	4699.8	1395.19	2127.98	1587.78	4399.27	1703.65	1.36847	1.33281e-05	0.000483915	- && sp|Q6NL24|ECH1P_ARATH Probable enoyl-CoA hydratase 1, peroxisomal OS=Arabidopsis thaliana OX=3702 GN=ECHIA PE=1 SV=1 && PF00378:Enoyl-CoA hydratase/isomerase	LBD	up
	Ag8G00036	1622.63	286.696	716.073	21.8718	168.408	107.824	875.134	99.368	3.1368	1.34102e-05	0.000485699	- && sp|Q9LZX1|LOR15_ARATH Protein LURP-one-related 15 OS=Arabidopsis thaliana OX=3702 GN=At5g01750 PE=1 SV=1 && PF04525:LURP-one-related	-	up
	Ag5G00879	2108.05	751.561	2293.88	162.311	563.632	337.785	1717.83	354.576	2.27569	1.35383e-05	0.000489475	- && - && -	-	up
	Ag8G01272	10360.2	5604.6	9916.03	2702.89	4311.45	2760.48	8626.94	3258.27	1.40466	1.38777e-05	0.000498937	- && sp|Q9M199|IQD13_ARATH Protein IQ-DOMAIN 13 OS=Arabidopsis thaliana OX=3702 GN=IQD13 PE=1 SV=1 && PF00612:IQ calmodulin-binding motif	TCP	up
	Ag7G02033	498.143	367.189	351.416	101.301	191.771	124.045	405.582	139.039	1.54278	1.39255e-05	0.000499131	- && sp|O80763|NRX1_ARATH Probable nucleoredoxin 1 OS=Arabidopsis thaliana OX=3702 GN=At1g60420 PE=1 SV=1 && PF13905:Thioredoxin-like	GATA	up
	Ag10G00717	2172.65	1177.54	1749.95	719.466	740.802	746.18	1700.04	735.482	1.20864	1.39413e-05	0.000499131	- && sp|F4HZB5|NET1D_ARATH Protein NETWORKED 1D OS=Arabidopsis thaliana OX=3702 GN=NET1D PE=3 SV=1 && PF07765:KIP1-like protein	MYB_related	up
	Ag6G01198	2233.32	1171.2	1748.93	485.783	833.28	533.395	1717.82	617.486	1.47569	1.39848e-05	0.000499989	- && sp|Q9FHE4|BRG1_ARATH BOI-related E3 ubiquitin-protein ligase 1 OS=Arabidopsis thaliana OX=3702 GN=BRG1 PE=1 SV=1 && PF13920:Zinc finger, C3HC4 type (RING finger)	C2H2	up
	Ag9G02432	1269.33	1179.34	959.517	285.484	595.756	293.892	1136.07	391.711	1.53564	1.43108e-05	0.000509688	- && sp|Q56XJ7|Y4276_ARATH Uncharacterized protein At4g22758 OS=Arabidopsis thaliana OX=3702 GN=At4g22758 PE=2 SV=1 && -	C2H2	up
	Ag3G00670	32519.2	30320.2	39424.7	10747.1	19402	15003.8	34088	15050.9	1.17938	1.43155e-05	0.000509688	- && sp|Q9SJ56|BLH1_ARATH BEL1-like homeodomain protein 1 OS=Arabidopsis thaliana OX=3702 GN=BLH1 PE=1 SV=1 && PF07526:Associated with HOX|PF05920:Homeobox KN domain	TALE	up
	Ag10G00343	6840.9	1960.75	1410.76	393.692	600.624	883.584	3404.13	625.966	2.44288	1.43659e-05	0.000510069	- && sp|Q9FKU8|BBE26_ARATH Berberine bridge enzyme-like 26 OS=Arabidopsis thaliana OX=3702 GN=At5g44400 PE=2 SV=1 && PF01565:FAD binding domain|PF08031:Berberine and berberine like	CPP	up
	Ag5G00118	1328.05	389.799	1361.86	107.056	322.215	93.5111	1026.57	174.261	2.55775	1.44871e-05	0.000513661	- && sp|Q9C942|CSE_ARATH Caffeoylshikimate esterase OS=Arabidopsis thaliana OX=3702 GN=CSE PE=1 SV=1 && PF12146:Serine aminopeptidase, S33	G2-like	up
	Ag2G03038	1029.56	425.975	1213.15	82.8824	293.011	173.663	889.561	183.186	2.27839	1.4602e-05	0.000516336	- && sp|Q6DYE5|U496K_ARATH UPF0496 protein At1g20180 OS=Arabidopsis thaliana OX=3702 GN=At1g20180 PE=2 SV=2 && PF05055:Protein of unknown function (DUF677)	-	up
	Ag2G00261	1706.8	870.038	2056.54	227.927	628.854	234.732	1544.46	363.838	2.08518	1.49337e-05	0.000525871	- && - && PF06749:Protein of unknown function (DUF1218)	ERF	up
	Ag9G01061	11396.6	5729.41	18208.4	3501.78	4053.48	3393.12	11778.1	3649.46	1.69033	1.49644e-05	0.000526231	- && sp|Q9LVJ3|RSH2C_ARATH Probable GTP diphosphokinase RSH2, chloroplastic OS=Arabidopsis thaliana OX=3702 GN=RSH2 PE=2 SV=1 && PF04607:Region found in RelA / SpoT proteins|PF13328:HD domain	-	up
	novel.2292	1069.69	136.565	242.426	5.75572	47.6995	59.1601	482.892	37.5384	3.68134	1.51381e-05	0.000530886	-	-	up
	Ag10G02693	3104.34	1807.91	2884.66	656.153	1126.29	1148.85	2598.97	977.098	1.4109	1.53379e-05	0.000536429	- && sp|Q9SW11|PUB35_ARATH U-box domain-containing protein 35 OS=Arabidopsis thaliana OX=3702 GN=PUB35 PE=2 SV=2 && PF07714:Protein tyrosine kinase|PF04564:U-box domain	C2H2	up
	Ag5G02230	600.903	52.4555	708.943	6.90687	65.2217	11.4503	454.1	27.8596	4.02334	1.5463e-05	0.000539336	- && sp|Q9ZUD9|SRO2_ARATH Probable inactive poly [ADP-ribose] polymerase SRO2 OS=Arabidopsis thaliana OX=3702 GN=SRO2 PE=1 SV=1 && PF00644:Poly(ADP-ribose) polymerase catalytic domain|PF12174:RCD1-SRO-TAF4 (RST) plant domain	-	up
	Ag2G00266	2067.93	2164.24	1754.02	504.201	835.227	1040.07	1995.4	793.167	1.3304	1.61012e-05	0.00055795	- && - && -	-	up
	Ag6G01423	1084.37	450.394	772.096	102.452	163.541	294.846	768.952	186.946	2.03871	1.6116e-05	0.00055795	- && - && -	-	up
	Ag4G00221	97.8669	91.3449	119.176	29.9298	31.1507	22.9007	102.796	27.9937	1.87785	1.61808e-05	0.000558312	- && - && PF07734:F-box associated|PF00646:F-box domain	GRAS	up
	Ag11G03310	69.4855	35.2718	56.0228	0	4.86729	0	53.5934	1.62243	5.0115	1.63438e-05	0.000563181	- && - && -	-	up
	Ag9G00005	6112.77	3330.02	5642	1521.81	2442.41	1989.5	5028.26	1984.57	1.34105	1.64624e-05	0.000566508	- && sp|P70362|UFD1_MOUSE Ubiquitin recognition factor in ER-associated degradation protein 1 OS=Mus musculus OX=10090 GN=Ufd1 PE=1 SV=2 && PF03152:Ubiquitin fusion degradation protein UFD1	GRAS	up
	Ag6G02116	719.322	508.276	756.817	183.032	329.029	238.549	661.471	250.203	1.4012	1.65321e-05	0.000567883	- && sp|Q944N1|LHP1_SOLLC Chromo domain protein LHP1 OS=Solanum lycopersicum OX=4081 GN=LHP1 PE=1 SV=2 && PF00385:Chromo (CHRromatin Organisation MOdifier) domain	-	up
	Ag6G00529	3884.34	1611.65	4607.11	582.479	1339.48	560.112	3367.7	827.357	2.02496	1.65674e-05	0.000567883	- && sp|Q9ZU50|BAT1_ARATH Amino-acid permease BAT1 OS=Arabidopsis thaliana OX=3702 GN=BAT1 PE=2 SV=2 && PF13520:Amino acid permease	-	up
	Ag10G02793	1109.81	824.818	1511.6	377.576	559.738	404.578	1148.74	447.297	1.36017	1.65686e-05	0.000567883	- && sp|Q9C6B2|NRAM2_ARATH Metal transporter Nramp2 OS=Arabidopsis thaliana OX=3702 GN=NRAMP2 PE=2 SV=1 && PF01566:Natural resistance-associated macrophage protein	-	up
	Ag4G02212	3434.15	2090.98	5843.68	925.52	1530.28	990.454	3789.61	1148.75	1.72181	1.66182e-05	0.000568824	- && sp|Q9SUG7|ATG11_ARATH Autophagy-related protein 11 OS=Arabidopsis thaliana OX=3702 GN=ATG11 PE=1 SV=1 && PF10377:Autophagy-related protein 11	-	up
	Ag5G00019	808.381	554.4	904.513	277.426	287.17	376.907	755.765	313.834	1.26706	1.6675e-05	0.00057001	- && sp|Q14919|NC2A_HUMAN Dr1-associated corepressor OS=Homo sapiens OX=9606 GN=DRAP1 PE=1 SV=3 && PF00808:Histone-like transcription factor (CBF/NF-Y) and archaeal histone	NF-YC	up
	Ag10G01908	6569.81	2487.11	6547.53	284.333	1706.47	390.266	5201.48	793.69	2.71204	1.66993e-05	0.000570083	- && sp|Q8RX87|RFS6_ARATH Probable galactinol--sucrose galactosyltransferase 6 OS=Arabidopsis thaliana OX=3702 GN=RFS6 PE=2 SV=2 && PF05691:Raffinose synthase or seed imbibition protein Sip1	-	up
	Ag2G01411	1467.02	240.572	1481.04	231.38	165.488	170.801	1062.88	189.223	2.49011	1.67484e-05	0.000571	- && sp|Q9SQQ6|NAC46_ARATH NAC domain-containing protein 46 OS=Arabidopsis thaliana OX=3702 GN=NAC046 PE=1 SV=1 && PF02365:No apical meristem (NAM) protein	NAC	up
	Ag6G02287	39472.7	19421.2	25481.2	6037.75	13502.8	7392.15	28125	8977.58	1.64742	1.70476e-05	0.000575274	- && sp|Q0DV66|PAO_ORYSJ Pheophorbide a oxygenase, chloroplastic OS=Oryza sativa subsp. japonica OX=39947 GN=PAO PE=2 SV=1 && PF08417:Pheophorbide a oxygenase|PF00355:Rieske [2Fe-2S] domain	-	up
	novel.367	215.307	96.7714	366.694	16.116	37.9649	51.5265	226.258	35.2025	2.67881	1.7096e-05	0.000575977	-	-	up
	Ag5G00873	146.8	94.0581	198.626	36.8366	27.2568	42.9388	146.495	35.6774	2.03701	1.72401e-05	0.000580069	- && sp|Q8VY00|ESP3_ARATH Pre-mRNA-splicing factor ATP-dependent RNA helicase DEAH1 OS=Arabidopsis thaliana OX=3702 GN=ESP3 PE=1 SV=1 && PF04408:Helicase associated domain (HA2)|PF00270:DEAD/DEAH box helicase|PF00271:Helicase conserved C-terminal domain|PF07717:Oligonucleotide/oligosaccharide-binding (OB)-fold	FAR1	up
	Ag2G01664	5307.32	2582.98	4789.44	900.195	1838.86	1486.64	4226.58	1408.56	1.585	1.73334e-05	0.000581688	- && sp|H2DH21|C7A29_PANGI Cytochrome P450 CYP72A219 OS=Panax ginseng OX=4054 PE=2 SV=1 && PF00067:Cytochrome P450	bHLH	up
	Ag8G00704	1069.69	205.3	130.38	9.20916	66.1952	41.9846	468.455	39.1296	3.57827	1.73686e-05	0.000582108	- && sp|O65782|C83B1_ARATH Cytochrome P450 83B1 OS=Arabidopsis thaliana OX=3702 GN=CYP83B1 PE=1 SV=1 && PF00067:Cytochrome P450	HSF	up
	Ag1G00061	1330.01	846.523	1788.65	241.74	551.951	169.847	1321.73	321.179	2.04056	1.7482e-05	0.000584387	- && sp|Q9SU50|TRE1_ARATH Trehalase OS=Arabidopsis thaliana OX=3702 GN=TRE1 PE=2 SV=1 && PF01204:Trehalase	-	up
	Ag8G01570	5865.16	6692.6	4266.9	2697.13	3002.15	2143.12	5608.22	2614.13	1.10129	1.76431e-05	0.000586718	- && sp|A0A1P8B590|IQD19_ARATH Protein IQ-DOMAIN 19 OS=Arabidopsis thaliana OX=3702 GN=IQD19 PE=1 SV=1 && PF13178:Protein of unknown function (DUF4005)	-	up
	Ag8G01917	714.428	122.095	93.7108	37.9878	34.071	30.5342	310.078	34.1977	3.18133	1.77412e-05	0.000588457	- && sp|Q07346|DCE_PETHY Glutamate decarboxylase OS=Petunia hybrida OX=4102 GN=GAD PE=1 SV=1 && PF00282:Pyridoxal-dependent decarboxylase conserved domain	GeBP	up
	Ag5G00279	2642.41	1307.77	2270.45	722.919	870.272	889.309	2073.54	827.5	1.32496	1.78207e-05	0.000590333	- && sp|P22335|HSF24_SOLPE Heat shock factor protein HSF24 OS=Solanum peruvianum OX=4082 GN=HSF24 PE=2 SV=1 && PF00447:HSF-type DNA-binding	HSF	up
	Ag1G01628	3603.46	1359.32	3913.44	876.021	1023.1	879.767	2958.74	926.298	1.67532	1.79561e-05	0.00059329	- && sp|Q6NLC8|Y1648_ARATH Uncharacterized protein At1g66480 OS=Arabidopsis thaliana OX=3702 GN=At1g66480 PE=2 SV=1 && PF14009:Domain of unknown function (DUF4228)	-	up
	Ag2G01364	291.643	17.1837	83.5249	2.30229	11.6815	5.72517	130.784	6.56965	4.30486	1.8015e-05	0.000594158	- && sp|Q9SK55|NAC42_ARATH Transcription factor JUNGBRUNNEN 1 OS=Arabidopsis thaliana OX=3702 GN=JUB1 PE=1 SV=1 && -	NAC	up
	Ag5G01751	338.619	303.88	346.323	73.6733	146.992	54.3891	329.607	91.6849	1.84488	1.81937e-05	0.000598066	- && sp|Q5W274|PDR3_TOBAC Pleiotropic drug resistance protein 3 OS=Nicotiana tabacum OX=4097 GN=PDR3 PE=2 SV=1 && PF01061:ABC-2 type transporter|PF08370:Plant PDR ABC transporter associated	MYB_related	up
	Ag2G00737	37318.6	17971.4	57545.6	4260.39	14286.5	4856.85	37611.9	7801.24	2.26938	1.84047e-05	0.00060248	- && sp|F4J3R7|SPD1_ARATH Protein SEEDLING PLASTID DEVELOPMENT 1 OS=Arabidopsis thaliana OX=3702 GN=SPD1 PE=2 SV=1 && PF00004:ATPase family associated with various cellular activities (AAA)	WRKY	up
	Ag11G03826	14170.1	8146.88	6719.68	2309.2	4535.34	2779.57	9678.9	3208.04	1.59308	1.84217e-05	0.00060248	- && sp|O23553|BAM3_ARATH Beta-amylase 3, chloroplastic OS=Arabidopsis thaliana OX=3702 GN=BAM3 PE=1 SV=3 && PF01373:Glycosyl hydrolase family 14	BES1	up
	Ag9G02516	965.946	465.769	1014.52	279.728	319.294	199.427	815.412	266.15	1.61529	1.84611e-05	0.000603001	- && sp|Q9S7J8|HMA7_ARATH Copper-transporting ATPase RAN1 OS=Arabidopsis thaliana OX=3702 GN=RAN1 PE=1 SV=1 && PF00122:E1-E2 ATPase|PF00403:Heavy-metal-associated domain|PF00702:haloacid dehalogenase-like hydrolase	NF-YB	up
	novel.1221	1261.5	912.545	1201.94	401.75	400.091	628.814	1125.33	476.885	1.23795	1.84984e-05	0.000603267	-	bZIP	up
	Ag2G01663	18081.9	6507.2	14383.6	2107.75	5034.73	3660.29	12990.9	3600.92	1.85098	1.85861e-05	0.000603267	- && sp|P0C2F5|Y1657_ARATH Uncharacterized protein At1g65760 OS=Arabidopsis thaliana OX=3702 GN=At1g65760 PE=4 SV=1 && PF03478:Protein of unknown function (DUF295)|PF00646:F-box domain	C2H2	up
	Ag8G00143	4689.78	2281.81	5614.5	322.321	1564.35	512.402	4195.37	799.69	2.39099	1.85938e-05	0.000603267	- && sp|Q9LZN0|ROGF7_ARATH Rop guanine nucleotide exchange factor 7 OS=Arabidopsis thaliana OX=3702 GN=ROPGEF7 PE=1 SV=1 && PF03759:PRONE (Plant-specific Rop nucleotide exchanger)	bHLH	up
	Ag4G02068	19025.3	9583.98	18946.9	4536.66	7633.86	5042.92	15852.1	5737.81	1.46605	1.86016e-05	0.000603267	- && sp|P0CZ23|ACOX3_ARATH Acyl-coenzyme A oxidase 3, peroxisomal OS=Arabidopsis thaliana OX=3702 GN=ACX3 PE=1 SV=1 && PF01756:Acyl-CoA oxidase|PF00441:Acyl-CoA dehydrogenase, C-terminal domain|PF02770:Acyl-CoA dehydrogenase, middle domain	-	up
	Ag10G00058	1498.34	435.923	871.918	116.266	319.294	165.076	935.395	200.212	2.22308	1.86208e-05	0.000603267	- && - && -	-	up
	Ag7G01136	55809.6	39498.1	54652.8	11953.5	27136.1	16213.7	49986.8	18434.4	1.43912	1.8657e-05	0.000603267	- && sp|Q96262|PCAP1_ARATH Plasma membrane-associated cation-binding protein 1 OS=Arabidopsis thaliana OX=3702 GN=PCAP1 PE=1 SV=1 && PF05558:DREPP plasma membrane polypeptide	-	up
	Ag7G01923	2890.99	331.917	630.511	46.0458	240.444	121.183	1284.47	135.891	3.23964	1.91742e-05	0.000617659	- && sp|Q6JN47|EIX1_SOLLC Receptor-like protein EIX1 OS=Solanum lycopersicum OX=4081 GN=EIX1 PE=2 SV=2 && PF13855:Leucine rich repeat|PF08263:Leucine rich repeat N-terminal domain	ARR-B	up
	Ag2G02300	80.2509	98.5802	120.194	31.0809	23.363	20.9923	99.6751	25.1454	1.9916	1.92043e-05	0.000617855	- && sp|F4I1X0|HIP41_ARATH Heavy metal-associated isoprenylated plant protein 41 OS=Arabidopsis thaliana OX=3702 GN=HIPP41 PE=3 SV=1 && PF10354:Domain of unknown function (DUF2431)	-	up
	Ag2G02295	3080.85	1165.78	1662.35	676.873	679.474	624.043	1969.66	660.13	1.5771	1.93335e-05	0.000621087	- && sp|C0LGN2|Y3148_ARATH Probable leucine-rich repeat receptor-like serine/threonine-protein kinase At3g14840 OS=Arabidopsis thaliana OX=3702 GN=LRR-RLK PE=1 SV=1 && PF07714:Protein tyrosine kinase|PF11721:Malectin domain	ERF	up
	Ag2G02470	1719.52	1305.96	1304.82	532.98	803.103	684.158	1443.43	673.414	1.09937	1.93773e-05	0.000621087	- && sp|Q8GXC7|FBK50_ARATH F-box/kelch-repeat protein At3g06240 OS=Arabidopsis thaliana OX=3702 GN=At3g06240 PE=2 SV=1 && -	-	up
	Ag11G03362	2163.84	936.059	1381.22	467.365	646.376	427.479	1493.7	513.74	1.53957	1.96609e-05	0.00062783	- && sp|Q8GZA8|ULT1_ARATH Protein ULTRAPETALA 1 OS=Arabidopsis thaliana OX=3702 GN=ULT1 PE=1 SV=1 && PF01342:SAND domain	-	up
	Ag5G02236	8488	6497.25	7418.43	3071.25	4587.91	3064.87	7467.89	3574.68	1.06281	2.00135e-05	0.000636716	- && - && -	-	up
	Ag11G03257	604.817	102.198	2601.49	4.60458	37.9649	26.7174	1102.84	23.0956	5.57499	2.01969e-05	0.000640531	- && sp|P16273|PRPX_HORVU Pathogen-related protein OS=Hordeum vulgare OX=4513 PE=2 SV=2 && -	MYB	up
	Ag2G02916	1643.19	854.663	1228.43	378.727	599.65	419.846	1242.09	466.074	1.41362	2.02082e-05	0.000640531	- && sp|Q9SF29|SYP71_ARATH Syntaxin-71 OS=Arabidopsis thaliana OX=3702 GN=SYP71 PE=1 SV=1 && PF16661:Metallo-beta-lactamase superfamily domain|PF10996:Beta-Casp domain	-	up
	Ag4G00529	722.258	396.129	455.312	168.067	229.736	126.908	524.567	174.904	1.5844	2.02571e-05	0.000641291	- && - && -	-	up
	Ag6G00887	898.418	151.036	132.417	27.6275	28.2303	69.6562	393.957	41.838	3.23312	2.03219e-05	0.000642551	- && sp|O65451|FB333_ARATH Probable F-box protein At4g22030 OS=Arabidopsis thaliana OX=3702 GN=At4g22030 PE=4 SV=1 && PF14476:Petal formation-expressed	-	up
	Ag5G00253	500.1	274.939	314.746	36.8366	121.682	95.4195	363.262	84.6461	2.09817	2.06978e-05	0.000651233	- && sp|O80477|MES3_ARATH Methylesterase 3 OS=Arabidopsis thaliana OX=3702 GN=MES3 PE=2 SV=1 && PF12697:Alpha/beta hydrolase family	C2H2	up
	Ag2G01745	2340.98	1868.5	2867.35	862.207	1185.67	1213.74	2358.94	1087.21	1.11707	2.07567e-05	0.000652288	- && sp|Q6K7R2|PIRL6_ORYSJ Plant intracellular Ras-group-related LRR protein 6 OS=Oryza sativa subsp. japonica OX=39947 GN=IRL6 PE=2 SV=1 && PF13855:Leucine rich repeat	-	up
	Ag4G02361	5007.85	2492.54	4753.79	659.606	1783.38	1174.61	4084.73	1205.87	1.75988	2.09455e-05	0.000656762	- && sp|Q9C6I6|ETFA_ARATH Electron transfer flavoprotein subunit alpha, mitochondrial OS=Arabidopsis thaliana OX=3702 GN=ETFA PE=1 SV=1 && PF00766:Electron transfer flavoprotein FAD-binding domain|PF01012:Electron transfer flavoprotein domain	-	up
	Ag5G00622	2095.33	267.704	803.672	43.7435	203.453	149.809	1055.57	132.335	2.99447	2.09502e-05	0.000656762	- && sp|A0A3Q7GFB5|WK72A_SOLLC WRKY transcription factor 72A OS=Solanum lycopersicum OX=4081 GN=WRKY72A PE=2 SV=1 && PF03106:WRKY DNA -binding domain	WRKY	up
	Ag2G03033	1743.99	349.1	669.217	37.9878	210.267	134.541	920.769	127.599	2.84972	2.10957e-05	0.000660518	- && sp|Q9SGS5|Y1607_ARATH Uncharacterized protein At1g76070 OS=Arabidopsis thaliana OX=3702 GN=At1g76070 PE=1 SV=1 && -	-	up
	Ag6G01593	1558.04	1466.95	1988.3	690.687	828.413	953.24	1671.1	824.113	1.01932	2.14558e-05	0.000670162	- && - && -	MYB	up
	Ag7G00791	457.038	165.506	446.145	94.3939	102.213	88.7401	356.23	95.1157	1.90457	2.16918e-05	0.00067589	- && sp|Q9S7D9|ACCR1_ARATH Serine/threonine-protein kinase-like protein CCR1 OS=Arabidopsis thaliana OX=3702 GN=CCR1 PE=1 SV=1 && PF00069:Protein kinase domain	NAC	up
	Ag4G02240	6876.13	2187.76	4954.45	804.65	1739.57	1276.71	4672.78	1273.64	1.87511	2.21697e-05	0.000688277	- && sp|Q03194|PMA4_NICPL Plasma membrane ATPase 4 OS=Nicotiana plumbaginifolia OX=4092 GN=PMA4 PE=2 SV=1 && PF00702:haloacid dehalogenase-like hydrolase|PF00690:Cation transporter/ATPase, N-terminus	GRAS	up
	Ag4G02290	2875.33	1586.33	3037.45	500.748	1155.49	417.937	2499.7	691.393	1.85392	2.28842e-05	0.00070875	- && sp|P23706|DEFA_ANTMA Floral homeotic protein DEFICIENS OS=Antirrhinum majus OX=4151 GN=DEFA PE=1 SV=1 && PF00319:SRF-type transcription factor (DNA-binding and dimerisation domain)|PF01486:K-box region	MIKC_MADS	up
	Ag1G01205	498.143	501.04	880.067	47.1969	229.736	92.5569	626.417	123.163	2.34463	2.3495e-05	0.000723307	- && sp|Q9SSE9|JMJ25_ARATH Lysine-specific demethylase JMJ25 OS=Arabidopsis thaliana OX=3702 GN=JMJ25 PE=1 SV=1 && PF02373:JmjC domain, hydroxylase	MIKC_MADS	up
	Ag6G01279	3929.36	1331.28	2895.87	117.417	868.325	245.228	2718.84	410.323	2.72767	2.3718e-05	0.000728163	- && sp|Q29PZ1|GRC10_ARATH Glutaredoxin-C10 OS=Arabidopsis thaliana OX=3702 GN=GRXC10 PE=2 SV=1 && PF00462:Glutaredoxin	-	up
	Ag5G02493	7993.77	4301.35	7350.19	1732.47	3125.77	2607.81	6548.44	2488.69	1.3956	2.3851e-05	0.000728163	- && sp|Q8LPS1|LACS6_ARATH Long chain acyl-CoA synthetase 6, peroxisomal OS=Arabidopsis thaliana OX=3702 GN=LACS6 PE=1 SV=1 && PF00501:AMP-binding enzyme	C2H2	up
	Ag6G02660	3561.38	979.471	4264.86	157.707	829.386	455.151	2935.24	480.748	2.60965	2.39824e-05	0.000731306	- && - && -	-	up
	AgUnG01344	613.625	357.24	472.628	166.916	223.895	183.205	481.165	191.339	1.32939	2.42502e-05	0.000737721	- && sp|Q8L936|CAP16_ARATH Putative clathrin assembly protein At4g40080 OS=Arabidopsis thaliana OX=3702 GN=At4g40080 PE=2 SV=2 && PF07651:ANTH domain	C3H	up
	Ag5G01006	1648.08	1018.36	1297.69	595.142	691.155	547.708	1321.38	611.335	1.11184	2.44392e-05	0.000740843	- && sp|A0A1J6KGJ9|JAR4_NICAT Jasmonoyl--L-amino acid synthetase JAR4 OS=Nicotiana attenuata OX=49451 GN=JAR4 PE=1 SV=1 && PF03321:GH3 auxin-responsive promoter	ERF	up
	Ag11G03150	4914.88	3694.5	3566.1	789.685	2056.92	1376.9	4058.49	1407.84	1.52718	2.48164e-05	0.000749478	- && sp|Q9FLD7|GT14A_ARATH Beta-glucuronosyltransferase GlcAT14A OS=Arabidopsis thaliana OX=3702 GN=GLCAT14A PE=2 SV=1 && PF02485:Core-2/I-Branching enzyme	E2F/DP	up
	Ag2G00121	4152.49	756.987	6672.82	518.015	884.874	580.15	3860.77	661.013	2.54599	2.48596e-05	0.000749478	- && sp|Q6ICW6|WNK11_ARATH Probable serine/threonine-protein kinase WNK11 OS=Arabidopsis thaliana OX=3702 GN=WNK11 PE=2 SV=1 && PF00069:Protein kinase domain	MIKC_MADS	up
	Ag2G00276	933.65	640.319	909.606	286.635	419.561	384.54	827.858	363.579	1.18602	2.49251e-05	0.000749478	- && sp|O82059|G6PI_SPIOL Glucose-6-phosphate isomerase, cytosolic OS=Spinacia oleracea OX=3562 GN=PGIC PE=2 SV=2 && PF00342:Phosphoglucose isomerase	BES1	up
	Ag4G01847	81.2295	83.2053	421.699	19.5695	30.1772	20.9923	195.378	23.5796	3.04861	2.55397e-05	0.000764218	- && sp|Q38868|CDPK9_ARATH Calcium-dependent protein kinase 9 OS=Arabidopsis thaliana OX=3702 GN=CPK9 PE=1 SV=1 && PF13499:EF-hand domain pair|PF00069:Protein kinase domain	NAC	up
	Ag9G01816	4190.66	3149.14	5329.29	1681.82	2315.86	1618.31	4223.03	1872	1.17357	2.76821e-05	0.000815115	- && sp|Q9M8J9|BPM2_ARATH BTB/POZ and MATH domain-containing protein 2 OS=Arabidopsis thaliana OX=3702 GN=BPM2 PE=1 SV=1 && PF00651:BTB/POZ domain	G2-like	up
	novel.2281	75.3575	24.4189	242.426	0	7.78767	7.63356	114.067	5.14041	4.45261	2.80148e-05	0.000822087	-	-	up
	AgUnG00742	19791.6	10899.9	21860.1	6244.96	8591.74	6529.55	17517.2	7122.09	1.29836	2.84695e-05	0.000833526	- && sp|Q9LVJ3|RSH2C_ARATH Probable GTP diphosphokinase RSH2, chloroplastic OS=Arabidopsis thaliana OX=3702 GN=RSH2 PE=2 SV=1 && PF13328:HD domain|PF04607:Region found in RelA / SpoT proteins	-	up
	Ag3G02594	7320.44	6466.5	6528.18	1971.91	3920.12	2973.27	6771.71	2955.1	1.19615	2.87373e-05	0.000840412	- && - && PF04640:PLATZ transcription factor	Trihelix	up
	Ag2G00814	362.108	206.204	767.003	63.313	139.205	67.7478	445.105	90.0884	2.30324	2.9337e-05	0.000853097	- && sp|O04204|RLA01_ARATH 60S acidic ribosomal protein P0-1 OS=Arabidopsis thaliana OX=3702 GN=RPP0A PE=1 SV=1 && PF00428:60s Acidic ribosomal protein|PF00466:Ribosomal protein L10|PF17777:Insertion domain in 60S ribosomal protein L10P	-	up
	Ag5G02119	6590.36	2201.32	4703.88	149.649	1359.92	548.662	4498.52	686.077	2.71268	2.95209e-05	0.000857475	- && - && -	-	up
	Ag1G01548	1276.18	550.783	794.505	296.995	349.472	293.892	873.824	313.453	1.47881	2.96613e-05	0.000860579	- && - && PF10269:Transmembrane Fragile-X-F protein	bHLH	up
	novel.846	3077.91	1491.36	3837.05	310.809	1138.95	475.189	2802.11	641.648	2.12627	2.98873e-05	0.000864209	PF00044:Glyceraldehyde 3-phosphate dehydrogenase, NAD binding domain|PF02800:Glyceraldehyde 3-phosphate dehydrogenase, C-terminal domain	Trihelix	up
	Ag9G02301	642.007	575.202	1477.98	138.137	326.109	230.915	898.397	231.72	1.95386	2.99651e-05	0.000864875	- && - && -	-	up
	Ag10G02090	20989.5	11908.3	21114.5	6591.46	8993.78	7969.43	18004.1	7851.56	1.19723	2.99776e-05	0.000864875	- && sp|Q9SJ56|BLH1_ARATH BEL1-like homeodomain protein 1 OS=Arabidopsis thaliana OX=3702 GN=BLH1 PE=1 SV=1 && PF07526:Associated with HOX|PF05920:Homeobox KN domain	TALE	up
	novel.2516	192.798	55.1687	362.62	16.116	34.071	3.81678	203.529	18.0013	3.49848	3.01771e-05	0.000868681	-	-	up
	Ag4G00996	172.246	59.6907	173.161	16.116	3.89383	26.7174	135.033	15.5758	3.11486	3.03577e-05	0.000872902	- && sp|Q9SW07|GDU2_ARATH Protein GLUTAMINE DUMPER 2 OS=Arabidopsis thaliana OX=3702 GN=GDU2 PE=2 SV=1 && -	-	up
	Ag5G00189	2890.99	1002.08	1873.2	588.235	600.624	714.692	1922.09	634.517	1.59875	3.0792e-05	0.000883025	- && sp|Q8GSM7|HST_TOBAC Shikimate O-hydroxycinnamoyltransferase OS=Nicotiana tabacum OX=4097 GN=HST PE=1 SV=1 && PF02458:Transferase family	FAR1	up
	Ag6G00868	549.033	484.761	669.217	178.427	305.666	198.472	567.671	227.522	1.31781	3.08471e-05	0.000883025	- && sp|Q9FZ70|FDL1_ARATH F-box/FBD/LRR-repeat protein At1g13570 OS=Arabidopsis thaliana OX=3702 GN=At1g13570 PE=2 SV=1 && -	C3H	up
	Ag5G01845	5272.09	2371.35	6306.13	1199.49	2018.95	1017.17	4649.86	1411.87	1.71947	3.15658e-05	0.000900588	- && sp|Q9LT17|BBR_ARATH E3 ubiquitin ligase BIG BROTHER-related OS=Arabidopsis thaliana OX=3702 GN=BBR PE=2 SV=1 && PF13639:Ring finger domain	G2-like	up
	Ag1G00237	51090.4	27078.8	49208.4	2559	16206.1	3627.85	42459.2	7464.33	2.50796	3.18292e-05	0.000906093	- && sp|Q9FFZ1|PPH_ARATH Pheophytinase, chloroplastic OS=Arabidopsis thaliana OX=3702 GN=PPH PE=1 SV=1 && PF12697:Alpha/beta hydrolase family	M-type_MADS	up
	Ag10G01850	1932.87	1094.33	3296.18	329.227	848.856	406.487	2107.79	528.19	1.99618	3.18928e-05	0.000906228	- && sp|Q8GZD4|NAT3_ARATH Nucleobase-ascorbate transporter 3 OS=Arabidopsis thaliana OX=3702 GN=NAT3 PE=2 SV=2 && PF00860:Permease family	WRKY	up
	Ag3G02254	1042.28	75.97	170.105	11.5114	61.3279	26.7174	429.453	33.1856	3.69101	3.19409e-05	0.000906228	- && sp|Q9SHV1|GLR22_ARATH Glutamate receptor 2.2 OS=Arabidopsis thaliana OX=3702 GN=GLR2.2 PE=2 SV=1 && PF01094:Receptor family ligand binding region	Nin-like	up
	Ag1G00247	3069.11	1024.69	3602.77	234.834	866.378	173.663	2565.52	424.958	2.59354	3.1975e-05	0.000906228	- && sp|Q9FLJ2|NC100_ARATH NAC domain-containing protein 100 OS=Arabidopsis thaliana OX=3702 GN=NAC100 PE=2 SV=1 && PF02365:No apical meristem (NAM) protein	NAC	up
	Ag4G01839	5389.53	3888.94	7465.29	727.524	2543.65	818.699	5581.25	1363.29	2.03332	3.22555e-05	0.000911164	- && sp|Q6DYE5|U496K_ARATH UPF0496 protein At1g20180 OS=Arabidopsis thaliana OX=3702 GN=At1g20180 PE=2 SV=2 && PF05055:Protein of unknown function (DUF677)	-	up
	Ag2G02258	1784.11	1454.28	1756.06	600.898	970.538	813.928	1664.82	795.121	1.06549	3.24454e-05	0.000913561	- && sp|Q8L9S1|R18AL_ARATH 60S ribosomal protein L18a-like protein OS=Arabidopsis thaliana OX=3702 GN=At1g29970 PE=2 SV=2 && -	NAC	up
	Ag10G02021	5169.33	1469.66	4264.86	101.301	971.511	503.815	3634.62	525.542	2.7895	3.2447e-05	0.000913561	- && - && -	-	up
	AgUnG00978	275.006	196.256	202.701	86.3359	91.5051	92.5569	224.654	90.1326	1.31686	3.25985e-05	0.000916825	- && sp|F4K4C5|KN14S_ARATH Kinesin-like protein KIN-14S OS=Arabidopsis thaliana OX=3702 GN=KIN14S PE=3 SV=1 && PF00225:Kinesin motor domain	bHLH	up
	Ag5G01558	1078.49	313.829	366.694	74.8244	140.178	158.396	586.339	124.466	2.23452	3.26605e-05	0.000917565	- && sp|Q8S8S7|PUB34_ARATH U-box domain-containing protein 34 OS=Arabidopsis thaliana OX=3702 GN=PUB34 PE=3 SV=1 && PF00069:Protein kinase domain|PF04564:U-box domain	MYB	up
	Ag7G02478	1482.68	642.128	2201.19	194.543	536.375	180.343	1442	303.754	2.24658	3.34562e-05	0.000931177	- && - && PF07800:Protein of unknown function (DUF1644)	WRKY	up
	Ag2G01642	97.8669	60.5951	210.849	26.4763	19.4692	16.2213	123.104	20.7223	2.57375	3.35444e-05	0.0009312	- && - && -	-	up
	Ag5G00859	408.105	321.064	282.151	134.684	164.514	113.549	337.107	137.583	1.29295	3.3706e-05	0.00093367	- && - && -	-	up
	Ag6G01438	532.396	322.873	364.657	47.1969	115.842	152.671	406.642	105.237	1.94706	3.39103e-05	0.00093731	- && sp|Q8LAL2|IAA26_ARATH Auxin-responsive protein IAA26 OS=Arabidopsis thaliana OX=3702 GN=IAA26 PE=1 SV=2 && PF02309:AUX/IAA family	ARF	up
	Ag11G04875	4202.4	2497.97	4527.66	1268.56	1960.54	1353.05	3742.68	1527.38	1.29282	3.40824e-05	0.000941056	- && sp|Q9URW6|YIE2_SCHPO SH3 domain-containing protein PJ696.02 OS=Schizosaccharomyces pombe (strain 972 / ATCC 24843) OX=284812 GN=SPAPJ696.02 PE=1 SV=1 && PF01363:FYVE zinc finger|PF04366:Las17-binding protein actin regulator	bHLH	up
	Ag2G02759	2485.82	722.62	1236.58	200.299	549.03	229.961	1481.67	326.43	2.18187	3.43607e-05	0.000945691	- && sp|Q9ZUS1|WTR13_ARATH WAT1-related protein At2g37460 OS=Arabidopsis thaliana OX=3702 GN=At2g37460 PE=2 SV=1 && PF00892:EamA-like transporter family	ERF	up
	Ag4G01238	147.779	70.5436	146.678	21.8718	36.018	17.1755	121.667	25.0217	2.27961	3.44621e-05	0.000947468	- && sp|O80866|ORP1A_ARATH Oxysterol-binding protein-related protein 1A OS=Arabidopsis thaliana OX=3702 GN=ORP1A PE=2 SV=1 && PF01237:Oxysterol-binding protein|PF15413:Pleckstrin homology domain	MYB_related	up
	novel.1523	195.734	126.617	168.068	41.4412	65.2217	34.351	163.473	47.0046	1.79666	3.45577e-05	0.000949081	-	-	up
	Ag5G01010	839.698	374.424	528.651	81.7313	211.24	177.48	580.924	156.817	1.88738	3.46183e-05	0.000949731	- && sp|P56331|IF1A_ONOVI Eukaryotic translation initiation factor 1A OS=Onobrychis viciifolia OX=3882 PE=2 SV=2 && PF01176:Translation initiation factor 1A / IF-1	-	up
	Ag10G00024	503.036	292.123	416.606	141.591	188.851	122.137	403.921	150.86	1.42029	3.4715e-05	0.000951076	- && sp|O23208|ATB40_ARATH Homeobox-leucine zipper protein ATHB-40 OS=Arabidopsis thaliana OX=3702 GN=ATHB-40 PE=2 SV=3 && PF00046:Homeodomain	HD-ZIP	up
	Ag2G01366	569.585	246.903	253.63	64.4641	128.496	49.6181	356.706	80.8596	2.14031	3.47413e-05	0.000951076	- && sp|Q9FVS9|C96AF_ARATH Alkane hydroxylase MAH1 OS=Arabidopsis thaliana OX=3702 GN=CYP96A15 PE=2 SV=1 && PF00067:Cytochrome P450	C2H2	up
	novel.72	887.653	247.807	278.077	43.7435	96.3724	120.229	471.179	86.7815	2.43867	3.48231e-05	0.000951676	PF00069:Protein kinase domain|PF13947:Wall-associated receptor kinase galacturonan-binding	WRKY	up
	Ag11G03065	816.21	189.925	1161.2	74.8244	197.612	61.0685	722.445	111.168	2.69928	3.58239e-05	0.000973456	- && - && PF05212:Protein of unknown function (DUF707)	HD-ZIP	up
	Ag11G03154	824.039	673.782	520.502	328.076	293.011	320.609	672.775	313.899	1.10018	3.60159e-05	0.000974322	- && sp|Q38740|SBP2_ANTMA Squamosa promoter-binding protein 2 OS=Antirrhinum majus OX=4151 GN=SBP2 PE=2 SV=1 && PF03110:SBP domain	SBP	up
	Ag4G01178	443.337	87.7273	311.69	40.2901	65.2217	49.6181	280.918	51.71	2.43988	3.79326e-05	0.00101572	- && - && -	-	up
	Ag4G00924	276.963	230.623	465.498	50.6504	86.6378	124.045	324.362	87.1112	1.8934	3.84489e-05	0.00102821	- && - && PF07839:Plant calmodulin-binding domain	-	up
	Ag8G01492	1277.16	1023.79	1344.55	446.644	706.731	560.112	1215.17	571.162	1.08842	3.88318e-05	0.00103643	- && sp|Q6NN02|Y4445_ARATH Uncharacterized protein At4g14450, chloroplastic OS=Arabidopsis thaliana OX=3702 GN=At4g14450 PE=2 SV=1 && -	-	up
	novel.1169	1854.58	910.736	1822.27	596.293	666.819	408.395	1529.19	557.169	1.45662	3.92343e-05	0.00104341	PF08276:PAN-like domain|PF01453:D-mannose binding lectin|PF07714:Protein tyrosine and serine/threonine kinase|PF00954:S-locus glycoprotein domain	MYB_related	up
	Ag6G00177	9704.48	6867.15	10932.6	4618.39	5059.06	4006.66	9168.07	4561.37	1.00713	3.92506e-05	0.00104341	- && sp|Q9M2R0|FTIP3_ARATH FT-interacting protein 3 OS=Arabidopsis thaliana OX=3702 GN=FTIP3 PE=1 SV=1 && PF00168:C2 domain|PF08372:Plant phosphoribosyltransferase C-terminal	bZIP	up
	Ag4G01653	3328.45	2141.63	3547.77	1189.13	1649.04	1052.48	3005.95	1296.88	1.21263	4.00577e-05	0.00106157	- && sp|F4IRM4|PHOX1_ARATH Protein PHOX1 OS=Arabidopsis thaliana OX=3702 GN=PHOX1 PE=1 SV=1 && PF00564:PB1 domain	-	up
	Ag6G00713	1443.54	286.696	407.438	6.90687	125.576	67.7478	712.557	66.7436	3.414	4.04975e-05	0.00107102	- && - && -	-	up
	novel.2640	906.248	1237.23	2434.44	593.991	483.809	416.029	1525.97	497.943	1.61589	4.06892e-05	0.00107278	-	GRAS	up
	Ag1G01656	737.916	528.173	560.228	216.415	322.215	276.716	608.772	271.782	1.16227	4.08749e-05	0.00107657	- && sp|Q9LDQ3|CRK35_ARATH Putative cysteine-rich receptor-like protein kinase 35 OS=Arabidopsis thaliana OX=3702 GN=CRK35 PE=3 SV=3 && PF00069:Protein kinase domain	MIKC_MADS	up
	Ag10G02676	18863.8	12651.7	25017.7	3849.43	8980.15	6724.21	18844.4	6517.93	1.53159	4.11649e-05	0.00108182	- && sp|Q9C5L3|GLPT1_ARATH Putative glycerol-3-phosphate transporter 1 OS=Arabidopsis thaliana OX=3702 GN=At3g47420 PE=2 SV=1 && PF07690:Major Facilitator Superfamily	-	up
	Ag2G00484	380.702	247.807	502.168	40.2901	145.045	74.4272	376.892	86.5875	2.11907	4.12007e-05	0.00108182	- && - && -	-	up
	Ag7G01102	4456.86	3944.11	6174.73	2078.97	2741.26	2303.43	4858.57	2374.55	1.03273	4.17061e-05	0.00109175	- && sp|F4KBP5|CHR4_ARATH Protein CHROMATIN REMODELING 4 OS=Arabidopsis thaliana OX=3702 GN=CHR4 PE=2 SV=1 && PF00271:Helicase conserved C-terminal domain|PF00176:SNF2 family N-terminal domain|PF00628:PHD-finger|PF06465:Domain of Unknown Function (DUF1087)|PF00385:Chromo (CHRromatin Organisation MOdifier) domain	G2-like	up
	Ag4G01490	467.804	197.16	341.23	8.05801	84.6909	45.8013	335.398	46.1834	2.85609	4.20596e-05	0.00109491	- && sp|Q9SSC1|Y1801_ARATH MAPK kinase substrate protein At1g80180 OS=Arabidopsis thaliana OX=3702 GN=At1g80180 PE=1 SV=1 && PF15697:Domain of unknown function (DUF4666)	-	up
	Ag9G00373	2741.25	1523.02	1927.18	783.93	1009.48	964.691	2063.82	919.366	1.1663	4.23979e-05	0.001102	- && - && -	-	up
	Ag8G02180	15559.9	19953	18282.8	3505.24	9725.82	5849.21	17931.9	6360.09	1.49535	4.25356e-05	0.00110446	- && sp|P46667|ATHB5_ARATH Homeobox-leucine zipper protein ATHB-5 OS=Arabidopsis thaliana OX=3702 GN=ATHB-5 PE=1 SV=1 && PF00046:Homeodomain|PF02183:Homeobox associated leucine zipper	HD-ZIP	up
	AgUnG00013	191.819	83.2053	145.659	13.8137	36.9914	33.3968	140.228	28.0673	2.31385	4.32483e-05	0.00111621	- && sp|Q8LSZ4|E2FE_ARATH E2F transcription factor-like E2FE OS=Arabidopsis thaliana OX=3702 GN=E2FE PE=1 SV=1 && PF02319:E2F/DP family winged-helix DNA-binding domain	E2F/DP	up
	Ag11G03853	204.542	73.2568	189.459	31.0809	28.2303	42.9388	155.752	34.0833	2.19003	4.41292e-05	0.00113438	- && - && -	-	up
	novel.207	42473.3	13542.6	33195	8883.38	11809	6268.1	29736.9	8986.84	1.72637	4.44705e-05	0.00113974	-	-	up
	Ag10G02718	428.657	56.0731	10.186	8.05801	2.92037	10.4961	164.972	7.15818	4.52735	4.49914e-05	0.00114623	- && sp|Q9SHB5|WRK55_ARATH WRKY transcription factor 55 OS=Arabidopsis thaliana OX=3702 GN=WRKY55 PE=2 SV=1 && PF03106:WRKY DNA -binding domain	WRKY	up
	Ag6G00926	128.206	12.6617	34.6323	3.45343	0	1.90839	58.4999	1.78727	5.06392	4.52414e-05	0.00115146	- && sp|O65468|CRK8_ARATH Cysteine-rich receptor-like protein kinase 8 OS=Arabidopsis thaliana OX=3702 GN=CRK8 PE=3 SV=2 && PF01657:Salt stress response/antifungal|PF00069:Protein kinase domain	ERF	up
	Ag8G02265	3079.87	1186.58	3545.73	531.829	1081.51	566.792	2604.06	726.711	1.84104	4.53798e-05	0.00115384	- && - && PF02681:Divergent PAP2 family	-	up
	Ag9G00237	11030.6	5298.91	7848.28	2968.8	4051.53	2853.04	8059.26	3291.13	1.29201	4.57832e-05	0.00115408	- && - && -	-	up
	Ag10G01939	504.993	86.8229	613.195	28.7786	90.5316	51.5265	401.67	56.9456	2.81602	4.57943e-05	0.00115408	- && sp|Q9LFF9|IPYR4_ARATH Soluble inorganic pyrophosphatase 4 OS=Arabidopsis thaliana OX=3702 GN=PPA4 PE=1 SV=1 && PF00719:Inorganic pyrophosphatase	MYB_related	up
	Ag10G02499	243.689	138.374	180.291	35.6855	70.089	57.2517	187.451	54.3421	1.78227	4.58044e-05	0.00115408	- && sp|Q9T096|YIPL6_ARATH Protein yippee-like At4g27745 OS=Arabidopsis thaliana OX=3702 GN=At4g27745 PE=3 SV=2 && PF03226:Yippee zinc-binding/DNA-binding /Mis18, centromere assembly	GRAS	up
	Ag6G01974	5328.85	2658.95	4352.46	1131.58	1983.91	1653.62	4113.42	1589.7	1.37135	4.58059e-05	0.00115408	- && - && PF05678:VQ motif	-	up
	Ag4G02305	49159.5	27875.6	77219.7	16036.6	21949.5	16229.9	51418.3	18072	1.50851	4.58383e-05	0.00115408	- && sp|A0A3Q7HH64|JA2L_SOLLC NAC domain-containing protein JA2L OS=Solanum lycopersicum OX=4081 GN=JA2L PE=2 SV=1 && PF02365:No apical meristem (NAM) protein	NAC	up
	novel.1088	713.45	444.063	507.261	202.601	256.02	262.404	554.924	240.342	1.20613	4.6639e-05	0.00117187	-	-	up
	Ag3G00433	1031.52	804.016	1035.91	196.846	506.198	273.854	957.148	325.633	1.55449	4.68656e-05	0.0011742	- && sp|Q9FV65|CAPPC_FLATR Phosphoenolpyruvate carboxylase 2 OS=Flaveria trinervia OX=4227 GN=PPCC PE=1 SV=1 && PF00311:Phosphoenolpyruvate carboxylase	-	up
	Ag5G01904	627.327	59.6907	116.12	23.0229	27.2568	35.3052	267.713	28.5283	3.22868	4.75701e-05	0.00118905	- && sp|Q02200|PERX_NICSY Lignin-forming anionic peroxidase OS=Nicotiana sylvestris OX=4096 PE=2 SV=1 && PF00141:Peroxidase	NAC	up
	Ag7G01619	1843.81	1050.92	2293.88	214.113	763.191	326.335	1729.54	434.546	1.99219	4.75972e-05	0.00118905	- && sp|Q9MA90|PNC1_ARATH Peroxisomal adenine nucleotide carrier 1 OS=Arabidopsis thaliana OX=3702 GN=PNC1 PE=1 SV=1 && PF00153:Mitochondrial carrier protein|PF04893:Yip1 domain	Dof	up
	Ag9G02403	32422.3	16170.8	31117.1	2288.48	11256.1	2989.49	26570.1	5511.36	2.26928	4.76492e-05	0.0011892	- && sp|A9YF60|SGR_CAPAN Protein STAY-GREEN homolog, chloroplastic OS=Capsicum annuum OX=4072 GN=SGR PE=1 SV=2 && PF12638:Staygreen protein	MIKC_MADS	up
	Ag11G03252	8638.71	2719.55	8949.38	113.963	991.954	383.586	6769.21	496.501	3.7689	4.77986e-05	0.00119061	- && - && -	-	up
	AgUnG00606	2455.48	703.627	1214.17	363.762	499.384	394.082	1457.76	419.076	1.79821	4.79305e-05	0.00119274	- && sp|Q9SEE4|PIRL_SOLLC Pirin-like protein OS=Solanum lycopersicum OX=4081 PE=2 SV=1 && PF05726:Pirin C-terminal cupin domain|PF02678:Pirin	-	up
	Ag5G01100	987.477	613.187	1241.67	368.366	433.189	355.915	947.444	385.823	1.29572	4.90922e-05	0.00121343	- && sp|Q9LEX0|P2A13_ARATH F-box protein PP2-A13 OS=Arabidopsis thaliana OX=3702 GN=PP2A13 PE=1 SV=1 && PF14299:Phloem protein 2	GRAS	up
	Ag5G01245	490.313	226.101	376.88	87.487	132.39	136.45	364.432	118.776	1.61535	4.93728e-05	0.00121734	- && sp|P23285|CYPB_YEAST Peptidyl-prolyl cis-trans isomerase B OS=Saccharomyces cerevisiae (strain ATCC 204508 / S288c) OX=559292 GN=CPR2 PE=1 SV=1 && PF00160:Cyclophilin type peptidyl-prolyl cis-trans isomerase/CLD	-	up
	Ag2G02943	7985.94	6640.14	8350.45	2241.28	4544.1	3165.06	7658.84	3316.82	1.20719	4.93928e-05	0.00121734	- && - && PF04640:PLATZ transcription factor	Trihelix	up
	Ag4G01543	405.169	226.101	397.252	65.6153	145.045	102.099	342.841	104.253	1.71483	4.9449e-05	0.00121756	- && - && -	-	up
	Ag6G00716	3071.06	1616.17	4841.39	645.792	904.343	1304.38	3176.21	951.506	1.73871	4.95864e-05	0.00121978	- && sp|O80337|EF100_ARATH Ethylene-responsive transcription factor 1A OS=Arabidopsis thaliana OX=3702 GN=ERF1A PE=1 SV=2 && PF00847:AP2 domain	ERF	up
	Ag5G02440	8674.92	3472.01	4238.38	546.794	2050.1	1431.29	5461.77	1342.73	2.02398	4.98616e-05	0.00122045	- && sp|Q20BM9|CSPL1_PANGI CASP-like protein 1 OS=Panax ginseng OX=4054 PE=2 SV=1 && PF04535:Domain of unknown function (DUF588)	LSD	up
	Ag3G00073	147.779	122.999	209.831	42.5924	24.3365	57.2517	160.203	41.3935	1.9517	4.99099e-05	0.00122045	- && sp|F4K0J3|KN4C_ARATH Kinesin-like protein KIN-4C OS=Arabidopsis thaliana OX=3702 GN=KIN4C PE=2 SV=2 && PF00225:Kinesin motor domain	MYB_related	up
	Ag5G01557	12391.9	9115.5	9747.96	2120.41	4927.65	4735.67	10418.5	3927.91	1.40718	5.04871e-05	0.00122936	- && - && PF13359:DDE superfamily endonuclease	SBP	up
	Ag8G01657	13.7014	30.7498	293.356	0	5.84075	0	112.602	1.94692	5.83218	5.0502e-05	0.00122936	- && - && -	MYB_related	up
	Ag5G01549	4907.05	3928.74	8525.65	2067.46	2734.44	2052.47	5787.14	2284.79	1.3407	5.05936e-05	0.00123042	- && sp|F4K5J1|MYO17_ARATH Myosin-17 OS=Arabidopsis thaliana OX=3702 GN=XI-K PE=1 SV=2 && PF01843:DIL domain|PF02736:Myosin N-terminal SH3-like domain|PF00063:Myosin head (motor domain)	NAC	up
	Ag11G03757	601.881	155.558	542.912	55.255	137.258	67.7478	433.45	86.7535	2.31922	5.11406e-05	0.00124255	- && - && PF00903:Glyoxalase/Bleomycin resistance protein/Dioxygenase superfamily	NAC	up
	Ag5G01945	959.096	255.947	507.261	136.986	144.072	171.755	574.101	150.938	1.92679	5.1835e-05	0.00125397	- && sp|Q9LQU4|PCR2_ARATH Protein PLANT CADMIUM RESISTANCE 2 OS=Arabidopsis thaliana OX=3702 GN=PCR2 PE=1 SV=1 && PF04749:PLAC8 family	B3	up
	Ag3G02761	27740.4	13988.4	32279.3	7481.29	11999.8	6383.56	24669.4	8621.56	1.51668	5.20343e-05	0.00125397	- && sp|O48782|HMOX1_ARATH Heme oxygenase 1, chloroplastic OS=Arabidopsis thaliana OX=3702 GN=HO1 PE=1 SV=2 && PF01126:Heme oxygenase	-	up
	Ag9G00683	4051.69	2601.97	4593.87	1777.37	1904.08	1644.08	3749.18	1775.18	1.07854	5.20735e-05	0.00125397	- && sp|Q9SD33|PHAF1_ARATH PHAF1 protein At3g51130 OS=Arabidopsis thaliana OX=3702 GN=At3g51130 PE=1 SV=2 && PF03676:Uncharacterised protein family (UPF0183)	-	up
	novel.428	561.756	501.945	827.1	104.754	257.966	236.64	630.267	199.787	1.6556	5.20908e-05	0.00125397	-	-	up
	Ag3G02327	935.608	474.813	888.216	18.4183	229.736	68.702	766.212	105.619	2.85707	5.22034e-05	0.00125397	- && sp|Q0WU02|MTP10_ARATH Metal tolerance protein 10 OS=Arabidopsis thaliana OX=3702 GN=MTP10 PE=2 SV=1 && PF16916:Dimerisation domain of Zinc Transporter|PF01545:Cation efflux family	Dof	up
	novel.1014	636.135	575.202	580.6	217.566	354.339	240.457	597.312	270.787	1.14031	5.23423e-05	0.00125397	PF00931:NB-ARC domain|PF01582:TIR domain	C3H	up
	Ag8G00581	8649.48	4378.23	6681.99	2809.94	3014.8	3082.05	6569.9	2968.93	1.14587	5.3256e-05	0.00126877	- && - && PF12146:Serine aminopeptidase, S33	G2-like	up
	Ag3G02067	7311.64	4134.94	6124.82	2552.09	3105.33	2690.83	5857.13	2782.75	1.0736	5.37321e-05	0.00127892	- && sp|Q9SLK2|ALIS3_ARATH ALA-interacting subunit 3 OS=Arabidopsis thaliana OX=3702 GN=ALIS3 PE=1 SV=1 && PF03381:LEM3 (ligand-effect modulator 3) family / CDC50 family	-	up
	Ag7G01284	203.563	114.859	494.019	28.7786	70.089	47.7097	270.814	48.8591	2.46754	5.42749e-05	0.00128826	- && sp|O65683|BZP11_ARATH bZIP transcription factor 11 OS=Arabidopsis thaliana OX=3702 GN=BZIP11 PE=1 SV=1 && PF00170:bZIP transcription factor	bZIP	up
	Ag11G03146	78263.2	37428.8	60741.9	20429.4	28323.7	25628.7	58811.3	24793.9	1.24609	5.49461e-05	0.00129685	- && sp|Q40256|MT3_MUSAC Metallothionein-like protein type 3 OS=Musa acuminata OX=4641 PE=3 SV=1 && -	-	up
	novel.1741	2646.32	2376.78	3261.54	930.125	1612.05	1277.67	2761.55	1273.28	1.11655	5.50131e-05	0.00129685	PF00141:Peroxidase	Dof	up
	Ag3G02613	35.2321	19.8969	46.8554	0	0	1.90839	33.9948	0.63613	5.67079	5.50364e-05	0.00129685	- && sp|Q39264|ZFP5_ARATH Zinc finger protein 5 OS=Arabidopsis thaliana OX=3702 GN=ZFP5 PE=1 SV=1 && -	C2H2	up
	Ag7G01214	2117.84	794.068	1818.19	366.064	677.527	437.021	1576.7	493.537	1.67523	5.52108e-05	0.00129968	- && - && -	-	up
	Ag2G02591	4588.98	2546.8	3521.29	181.881	1378.42	436.067	3552.36	665.455	2.41601	5.54202e-05	0.00130341	- && sp|P17407|21KD_DAUCA 21 kDa protein OS=Daucus carota OX=4039 PE=2 SV=1 && PF04043:Plant invertase/pectin methylesterase inhibitor	Trihelix	up
	Ag3G00579	2522.03	1721.08	3038.47	612.409	1302.49	728.05	2427.19	880.982	1.46175	5.55634e-05	0.00130458	- && - && -	-	up
	novel.3063	2253.87	935.155	2221.56	399.447	746.642	614.501	1803.53	586.864	1.61922	5.56221e-05	0.00130458	PF00240:Ubiquitin family	MYB_related	up
	Ag4G01262	242.71	120.286	282.151	61.0107	53.5402	72.5188	215.049	62.3566	1.78494	5.60198e-05	0.00131208	- && sp|F4I6G4|JMJ18_ARATH Lysine-specific demethylase JMJ18 OS=Arabidopsis thaliana OX=3702 GN=JMJ18 PE=2 SV=1 && PF05965:F/Y rich C-terminus	LSD	up
	Ag9G01274	1172.45	473.004	855.62	146.195	339.737	251.907	833.69	245.947	1.76001	5.60439e-05	0.00131208	- && - && PF13398:Peptidase M50B-like	-	up
	Ag6G01294	1274.23	448.585	1398.53	73.6733	367.967	113.549	1040.45	185.063	2.49009	5.63399e-05	0.00131542	- && - && PF10604:Polyketide cyclase / dehydrase and lipid transport	-	up
	Ag1G00774	5377.79	3468.39	4988.06	1937.38	2630.28	2255.72	4611.41	2274.46	1.01952	5.65277e-05	0.0013186	- && - && -	-	up
	novel.1355	978.669	813.965	745.612	276.275	463.366	405.533	846.082	381.725	1.14722	5.76155e-05	0.00133791	PF03171:2OG-Fe(II) oxygenase superfamily|PF14226:non-haem dioxygenase in morphine synthesis N-terminal	C3H	up
	Ag5G02562	345.47	92.2493	137.51	11.5114	47.6995	9.54195	191.743	22.9176	3.06082	5.80892e-05	0.00134405	- && sp|Q3EBR6|PLA16_ARATH Phospholipase A1-Igamma2, chloroplastic OS=Arabidopsis thaliana OX=3702 GN=DALL3 PE=1 SV=2 && PF01764:Lipase (class 3)	Trihelix	up
	Ag4G02818	54539.3	24396.3	43372.8	9381.83	20533.2	9595.38	40769.5	13170.1	1.6302	5.89396e-05	0.00135893	- && sp|P43297|RD21A_ARATH Cysteine proteinase RD21A OS=Arabidopsis thaliana OX=3702 GN=RD21A PE=1 SV=1 && PF00396:Granulin|PF08246:Cathepsin propeptide inhibitor domain (I29)	bHLH	up
	novel.16	658.644	561.636	362.62	188.788	201.506	251.907	527.633	214.067	1.30098	5.90648e-05	0.00135939	PF00069:Protein kinase domain|PF13947:Wall-associated receptor kinase galacturonan-binding	WRKY	up
	Ag6G01700	1316.31	815.773	1010.45	491.539	526.641	521.944	1047.51	513.375	1.02858	6.02465e-05	0.00137907	- && sp|Q8VYC8|RIN2_ARATH E3 ubiquitin protein ligase RIN2 OS=Arabidopsis thaliana OX=3702 GN=RIN2 PE=1 SV=1 && PF13639:Ring finger domain	-	up
	Ag8G00663	1470.94	262.278	1479	249.798	157.7	252.862	1070.74	220.12	2.2823	6.11375e-05	0.00139599	- && sp|Q6Q2C2|HYES_PIG Bifunctional epoxide hydrolase 2 OS=Sus scrofa OX=9823 GN=EPHX2 PE=2 SV=1 && -	FAR1	up
	novel.1992	17.616	89.5361	21.3905	0	1.94692	0	42.8476	0.648972	6.00179	6.11485e-05	0.00139599	-	-	up
	Ag4G02016	30034.4	12822.7	25398.7	2888.22	10091.8	2579.19	22751.9	5186.42	2.13314	6.18096e-05	0.00140858	- && sp|B9T825|TPS12_RICCO Probable terpene synthase 12 OS=Ricinus communis OX=3988 GN=TPS12 PE=3 SV=1 && PF01397:Terpene synthase, N-terminal domain|PF03936:Terpene synthase family, metal binding domain	bHLH	up
	Ag4G01786	4983.38	2405.72	3578.33	1382.52	1726.91	1600.18	3655.81	1569.87	1.21939	6.2134e-05	0.00141472	- && sp|Q9FHM7|HIR4_ARATH Hypersensitive-induced response protein 4 OS=Arabidopsis thaliana OX=3702 GN=HIR4 PE=1 SV=1 && PF01145:SPFH domain / Band 7 family	-	up
	Ag9G01706	4610.51	1583.61	4200.69	531.829	1452.4	778.623	3464.94	920.95	1.91136	6.24705e-05	0.00142112	- && sp|Q9SPK4|PPCK1_ARATH Phosphoenolpyruvate carboxylase kinase 1 OS=Arabidopsis thaliana OX=3702 GN=PPCK1 PE=1 SV=1 && PF00069:Protein kinase domain	C2H2	up
	Ag8G01870	2348.81	1141.36	2980.41	458.156	940.361	665.074	2156.86	687.863	1.64831	6.26319e-05	0.00142227	- && sp|A2Q1V6|ATG4_MEDTR Cysteine protease ATG4 OS=Medicago truncatula OX=3880 GN=ATG4 PE=3 SV=1 && PF03416:Peptidase family C54	-	up
	Ag10G02321	375.809	316.542	278.077	115.114	170.355	125.954	323.476	137.141	1.23677	6.27232e-05	0.00142309	- && sp|Q9LXV0|U92A1_ARATH UDP-glycosyltransferase 92A1 OS=Arabidopsis thaliana OX=3702 GN=UGT92A1 PE=2 SV=1 && PF00201:UDP-glucoronosyl and UDP-glucosyl transferase	CO-like	up
	Ag5G02870	965.946	714.48	1363.9	375.273	511.066	359.731	1014.78	415.357	1.28829	6.29776e-05	0.00142634	- && sp|Q84RR0|ARI7_ARATH Probable E3 ubiquitin-protein ligase ARI7 OS=Arabidopsis thaliana OX=3702 GN=ARI7 PE=2 SV=1 && -	-	up
	Ag8G01639	46308.7	33110.3	29548.4	14553.9	18534.6	20391.1	36322.5	17826.6	1.02681	6.30945e-05	0.00142774	- && sp|P24805|TSJT1_TOBAC Stem-specific protein TSJT1 OS=Nicotiana tabacum OX=4097 GN=TSJT1 PE=2 SV=1 && PF12481:Aluminium induced protein	-	up
	Ag8G00466	2789.21	4198.25	2246	638.885	808.944	1591.6	3077.82	1013.14	1.60281	6.34106e-05	0.00143237	- && - && -	-	up
	Ag3G00143	26.4241	18.9925	65.1901	0	1.94692	0	36.8689	0.648972	5.78057	6.409e-05	0.00144391	- && sp|Q9FMH8|RD21B_ARATH Probable cysteine protease RD21B OS=Arabidopsis thaliana OX=3702 GN=RD21B PE=1 SV=1 && PF08246:Cathepsin propeptide inhibitor domain (I29)	bHLH	up
	novel.620	941.48	322.873	615.232	49.4992	227.789	87.7859	626.528	121.691	2.3625	6.47337e-05	0.00144929	PF05641:Agenet domain|PF05266:Protein of unknown function (DUF724)	NAC	up
	Ag7G00665	2388.93	1418.11	2499.63	724.07	1068.86	940.836	2102.22	911.254	1.20558	6.47564e-05	0.00144929	- && sp|Q8VYN2|VAP42_ARATH Vesicle-associated protein 4-2 OS=Arabidopsis thaliana OX=3702 GN=PVA42 PE=1 SV=1 && PF00635:MSP (Major sperm protein) domain	GATA	up
	Ag11G05016	6174.42	1085.29	17676.7	21.8718	412.746	43.893	8312.14	159.504	5.70324	6.47712e-05	0.00144929	- && sp|O23507|1MMP_ARATH Metalloendoproteinase 1-MMP OS=Arabidopsis thaliana OX=3702 GN=1MMP PE=1 SV=1 && PF01471:Putative peptidoglycan binding domain|PF00413:Matrixin	SBP	up
	Ag9G02893	3062.26	2132.59	3191.26	1194.89	1644.17	1281.48	2795.37	1373.51	1.02492	6.48307e-05	0.00144929	- && sp|Q09473|ERD22_CAEEL ER lumen protein-retaining receptor erd-2.2 OS=Caenorhabditis elegans OX=6239 GN=erd-2.2 PE=3 SV=1 && PF00810:ER lumen protein retaining receptor	M-type_MADS	up
	Ag5G01757	708.556	520.937	853.583	105.905	256.993	288.167	694.359	217.022	1.67602	6.49557e-05	0.00144944	- && sp|O64988|BEATH_CLABR Acetyl-CoA-benzylalcohol acetyltransferase OS=Clarkia breweri OX=36903 GN=BEAT PE=1 SV=1 && PF02458:Transferase family	CAMTA	up
	Ag2G02625	3351.94	1267.07	2542.42	264.763	1016.29	366.411	2387.14	549.155	2.11959	6.50914e-05	0.0014512	- && sp|Q38946|DHE2_ARATH Glutamate dehydrogenase 2 OS=Arabidopsis thaliana OX=3702 GN=GDH2 PE=1 SV=1 && PF00208:Glutamate/Leucine/Phenylalanine/Valine dehydrogenase|PF02812:Glu/Leu/Phe/Val dehydrogenase, dimerisation domain	-	up
	Ag3G01928	2457.44	1119.65	2626.96	581.328	754.43	903.622	2068.02	746.46	1.46972	6.5299e-05	0.00145145	- && sp|Q70II3|EF110_ARATH Ethylene-responsive transcription factor ERF110 OS=Arabidopsis thaliana OX=3702 GN=ERF110 PE=2 SV=2 && PF00847:AP2 domain	ERF	up
	Ag6G00663	301.43	235.145	453.275	100.15	140.178	118.32	329.95	119.549	1.46293	6.53125e-05	0.00145145	- && - && -	-	up
	Ag10G00455	729.108	348.196	1060.36	13.8137	193.718	37.2136	712.554	81.5818	3.12479	6.57334e-05	0.00145793	- && sp|Q9LMA1|FMO1_ARATH Probable flavin-containing monooxygenase 1 OS=Arabidopsis thaliana OX=3702 GN=FMO1 PE=2 SV=1 && PF00743:Flavin-binding monooxygenase-like	C2H2	up
	novel.981	196.712	198.065	241.407	65.6153	73.9828	104.007	212.061	81.2018	1.38205	6.58055e-05	0.00145827	-	-	up
	Ag10G02994	1445.49	477.526	302.523	44.8946	202.479	114.503	741.848	120.626	2.61918	6.59444e-05	0.00145937	- && - && PF13855:Leucine rich repeat|PF08263:Leucine rich repeat N-terminal domain	ARR-B	up
	Ag7G00647	1211.59	689.157	1708.19	306.205	531.508	394.082	1202.98	410.598	1.55016	6.65036e-05	0.00146126	- && sp|Q94JL3|BH112_ARATH Transcription factor bHLH112 OS=Arabidopsis thaliana OX=3702 GN=BHLH112 PE=1 SV=1 && -	bHLH	up
	Ag10G00693	83.1869	27.1322	14.2603	0	0	1.90839	41.5265	0.63613	5.96556	6.66188e-05	0.00146243	- && - && -	-	up
	Ag8G00390	36417.3	21510.4	40936.3	12955	17593.3	12808.2	32954.7	14452.1	1.18918	6.68667e-05	0.00146537	- && sp|P49035|SUS1_DAUCA Sucrose synthase isoform 1 OS=Daucus carota OX=4039 PE=2 SV=1 && PF00534:Glycosyl transferases group 1|PF00862:Sucrose synthase	HB-other	up
	Ag10G01865	1564.89	1135.03	1894.59	532.98	841.068	647.898	1531.5	673.982	1.18362	6.69397e-05	0.00146572	- && sp|Q2TBM9|SRAC1_BOVIN Protein SERAC1 OS=Bos taurus OX=9913 GN=SERAC1 PE=2 SV=1 && -	-	up
	Ag3G02615	4671.19	1656.87	2338.7	512.259	984.166	1081.1	2888.92	859.176	1.74916	6.70768e-05	0.00146747	- && sp|O04529|2MMP_ARATH Metalloendoproteinase 2-MMP OS=Arabidopsis thaliana OX=3702 GN=2MMP PE=1 SV=1 && PF01471:Putative peptidoglycan binding domain|PF00413:Matrixin	SBP	up
	Ag1G01611	5514.8	4105.1	6952.93	2381.72	3137.46	2391.21	5524.28	2636.8	1.0669	6.75205e-05	0.00147291	- && sp|Q7ZWL6|MAF1_XENLA Repressor of RNA polymerase III transcription MAF1 homolog OS=Xenopus laevis OX=8355 GN=maf1 PE=2 SV=1 && PF09174:Maf1 regulator	-	up
	Ag10G01935	1399.5	518.224	1447.42	333.832	421.507	335.876	1121.72	363.739	1.6244	6.75549e-05	0.00147291	- && sp|Q58FZ0|NAKR2_ARATH Protein SODIUM POTASSIUM ROOT DEFECTIVE 2 OS=Arabidopsis thaliana OX=3702 GN=NAKR2 PE=2 SV=1 && PF00403:Heavy-metal-associated domain	-	up
	Ag11G03285	1136.23	826.626	1146.94	545.643	567.526	417.937	1036.6	510.369	1.02237	6.78977e-05	0.00147913	- && sp|Q9VTF9|UFD1_DROME Ubiquitin fusion degradation protein 1 homolog OS=Drosophila melanogaster OX=7227 GN=Ufd1-like PE=2 SV=1 && PF03152:Ubiquitin fusion degradation protein UFD1	C2H2	up
	Ag2G00211	3998.84	2606.5	3983.73	1522.96	2051.08	1386.44	3529.69	1653.5	1.0939	6.91681e-05	0.00150172	- && sp|Q92609|TBCD5_HUMAN TBC1 domain family member 5 OS=Homo sapiens OX=9606 GN=TBC1D5 PE=1 SV=1 && PF00566:Rab-GTPase-TBC domain	-	up
	Ag10G00913	5055.8	2601.97	4980.93	332.681	1777.53	770.035	4212.9	960.084	2.13329	6.95724e-05	0.00150668	- && sp|Q9M022|AIRP2_ARATH E3 ubiquitin-protein ligase AIRP2 OS=Arabidopsis thaliana OX=3702 GN=AIRP2 PE=1 SV=1 && PF13920:Zinc finger, C3HC4 type (RING finger)	-	up
	Ag2G00574	9837.58	2820.84	5175.49	1056.75	1738.6	2231.86	5944.64	1675.74	1.82664	7.00984e-05	0.00151297	- && sp|Q9FKH6|B561P_ARATH Cytochrome b561 and DOMON domain-containing protein At5g35735 OS=Arabidopsis thaliana OX=3702 GN=At5g35735 PE=2 SV=1 && PF03188:Eukaryotic cytochrome b561|PF04526:Protein of unknown function (DUF568)	bZIP	up
	Ag4G00248	1105.9	1509.45	2019.88	768.965	714.518	536.257	1545.07	673.247	1.19872	7.1275e-05	0.00153371	- && sp|A0A068Q721|C7113_PRUMU Cytochrome P450 71AP13 OS=Prunus mume OX=102107 GN=CYP71AP13 PE=2 SV=1 && PF00067:Cytochrome P450	HSF	up
	Ag8G00911	93.9522	26.2278	102.878	4.60458	13.6284	3.81678	74.3527	7.34992	3.3313	7.1298e-05	0.00153371	- && sp|Q2MHE4|HT1_ARATH Serine/threonine/tyrosine-protein kinase HT1 OS=Arabidopsis thaliana OX=3702 GN=HT1 PE=1 SV=1 && PF07714:Protein tyrosine kinase	NAC	up
	Ag11G03844	1195.93	749.752	1090.92	214.113	481.862	409.349	1012.2	368.441	1.45686	7.20621e-05	0.00154369	- && sp|Q8S7M7|PIRL5_ORYSJ Plant intracellular Ras-group-related LRR protein 5 OS=Oryza sativa subsp. japonica OX=39947 GN=IRL5 PE=2 SV=1 && PF13855:Leucine rich repeat	ERF	up
	Ag9G01806	1096.11	675.591	707.924	177.276	398.144	305.342	826.541	293.588	1.49212	7.25343e-05	0.00155122	- && - && -	-	up
	Ag11G04498	4379.54	3227.82	7881.89	1513.76	2286.65	1925.56	5163.09	1908.66	1.43553	7.27252e-05	0.00155401	- && sp|F4ISL7|TI236_ARATH Protein TIC236, chloroplastic OS=Arabidopsis thaliana OX=3702 GN=TIC236 PE=1 SV=1 && PF04357:TamB, inner membrane protein subunit of TAM complex	FAR1	up
	novel.1477	909.184	567.966	752.742	235.985	405.932	265.266	743.297	302.394	1.29661	7.29366e-05	0.00155465	PF00248:Aldo/keto reductase family	FAR1	up
	Ag3G00948	4909.98	3519.94	3517.21	1192.59	2206.83	1868.31	3982.38	1755.91	1.18116	7.31947e-05	0.00155886	- && - && -	-	up
	AgUnG01299	335.683	280.366	399.29	158.858	124.603	166.03	338.446	149.83	1.17555	7.33444e-05	0.00155988	- && - && PF03735:ENT domain|PF05641:Agenet domain	-	up
	Ag11G03917	426.7	74.1612	450.219	64.4641	61.3279	29.58	317.027	51.7907	2.61496	7.39962e-05	0.00156813	- && sp|A0A3Q7I5Y9|ERFC3_SOLLC Ethylene-response factor C3 OS=Solanum lycopersicum OX=4081 GN=ERF.C.3 PE=2 SV=1 && PF00847:AP2 domain	ERF	up
	AgUnG00985	1587.4	400.651	969.703	34.5343	297.878	65.8394	985.919	132.751	2.89155	7.44106e-05	0.00157483	- && sp|Q9M2C0|VITH4_ARATH Vacuolar iron transporter homolog 4 OS=Arabidopsis thaliana OX=3702 GN=At3g43660 PE=2 SV=1 && PF01988:VIT family	-	up
	Ag5G01403	2119.8	969.522	2049.41	467.365	818.678	538.166	1712.91	608.07	1.49373	7.47419e-05	0.00157614	- && sp|O04200|PXN_ARATH Peroxisomal nicotinamide adenine dinucleotide carrier OS=Arabidopsis thaliana OX=3702 GN=PXN PE=1 SV=1 && PF00153:Mitochondrial carrier protein	M-type_MADS	up
	Ag8G00789	4337.46	2906.76	2939.67	1242.09	1823.29	1755.72	3394.63	1607.03	1.07861	7.48538e-05	0.00157721	- && sp|Q8GXC7|FBK50_ARATH F-box/kelch-repeat protein At3g06240 OS=Arabidopsis thaliana OX=3702 GN=At3g06240 PE=2 SV=1 && PF07734:F-box associated	NAC	up
	novel.1052	3762.98	2197.7	2286.75	1163.81	1465.05	1031.48	2749.14	1220.12	1.17191	7.4943e-05	0.00157779	PF00067:Cytochrome P450	G2-like	up
	Ag5G02630	653.751	372.615	577.544	270.519	157.7	178.434	534.637	202.218	1.40399	7.56893e-05	0.0015883	- && sp|Q9LVP0|Y5639_ARATH Probable leucine-rich repeat receptor-like protein kinase At5g63930 OS=Arabidopsis thaliana OX=3702 GN=At5g63930 PE=1 SV=1 && PF00069:Protein kinase domain|PF13855:Leucine rich repeat|PF08263:Leucine rich repeat N-terminal domain	MYB_related	up
	novel.1023	1597.19	362.666	887.197	40.2901	253.099	173.663	949.017	155.684	2.60643	7.58887e-05	0.00158989	PF01453:D-mannose binding lectin|PF00954:S-locus glycoprotein domain|PF07714:Protein tyrosine and serine/threonine kinase|PF08276:PAN-like domain	MYB_related	up
	Ag2G02284	2739.29	1750.02	1765.23	511.108	1050.36	884.538	2084.85	815.336	1.35399	7.60094e-05	0.00159018	- && - && -	-	up
	Ag9G01690	976.712	312.924	1342.51	39.1389	267.701	55.3433	877.382	120.728	2.8602	7.63626e-05	0.00159462	- && - && PF06203:CCT motif	NF-YB	up
	Ag10G02093	756.511	83.2053	95.748	13.8137	31.1507	46.7555	311.821	30.5733	3.34712	7.6638e-05	0.00159745	- && sp|Q9SF15|PUB24_ARATH E3 ubiquitin-protein ligase PUB24 OS=Arabidopsis thaliana OX=3702 GN=PUB24 PE=1 SV=1 && PF04564:U-box domain	Dof	up
	Ag9G00171	123.312	274.035	116.12	25.3252	13.6284	52.4807	171.156	30.4781	2.48775	7.71264e-05	0.00160405	- && sp|Q9LJK2|ABAH4_ARATH Abscisic acid 8'-hydroxylase 4 OS=Arabidopsis thaliana OX=3702 GN=CYP707A4 PE=2 SV=2 && PF00067:Cytochrome P450	G2-like	up
	novel.2072	77807.1	61547.5	102754	33532.8	47340.2	34387.3	80702.8	38420.1	1.07075	7.72837e-05	0.00160603	PF00240:Ubiquitin family	MYB_related	up
	Ag6G00009	1657.87	1241.75	1577.8	346.495	841.068	481.868	1492.47	556.477	1.42267	7.78856e-05	0.00161723	- && - && -	-	up
	Ag2G02035	6538.49	3454.83	8456.38	1219.06	2901.88	1814.88	6149.9	1978.61	1.63592	7.89316e-05	0.0016363	- && sp|Q9FYR7|SCL8_ARATH Scarecrow-like protein 8 OS=Arabidopsis thaliana OX=3702 GN=SCL8 PE=2 SV=1 && PF03514:GRAS domain family	GRAS	up
	Ag7G02312	2643.39	1664.11	2701.32	796.592	1325.85	760.493	2336.27	960.978	1.28138	7.89976e-05	0.00163635	- && sp|Q39237|TGA1_ARATH Transcription factor TGA1 OS=Arabidopsis thaliana OX=3702 GN=TGA1 PE=1 SV=2 && PF14144:Seed dormancy control|PF00170:bZIP transcription factor	bZIP	up
	Ag2G00738	472.697	448.585	831.174	21.8718	197.612	50.5723	584.152	90.0187	2.69599	7.92344e-05	0.00163876	- && sp|Q8VYS0|RD19D_ARATH Probable cysteine protease RD19D OS=Arabidopsis thaliana OX=3702 GN=RD19D PE=2 SV=1 && PF00112:Papain family cysteine protease|PF08246:Cathepsin propeptide inhibitor domain (I29)	BBR-BPC	up
	Ag2G02583	2479.95	1135.93	1883.38	308.507	879.033	448.471	1833.09	545.337	1.74854	7.92416e-05	0.00163876	- && sp|P80065|INVB_DAUCA Beta-fructofuranosidase, soluble isoenzyme I OS=Daucus carota OX=4039 GN=INV*DC4 PE=1 SV=2 && PF00251:Glycosyl hydrolases family 32 N-terminal domain|PF08244:Glycosyl hydrolases family 32 C terminal	-	up
	Ag5G00875	5187.92	2907.66	3910.39	1049.84	2168.86	1465.64	4001.99	1561.45	1.3576	7.94567e-05	0.00164189	- && sp|Q8LAL2|IAA26_ARATH Auxin-responsive protein IAA26 OS=Arabidopsis thaliana OX=3702 GN=IAA26 PE=1 SV=2 && PF02309:AUX/IAA family	ARF	up
	Ag11G03207	2927.2	1496.79	3445.91	862.207	1132.13	1104	2623.3	1032.78	1.34458	7.96322e-05	0.0016442	- && sp|Q93YV5|DA2_ARATH E3 ubiquitin-protein ligase DA2 OS=Arabidopsis thaliana OX=3702 GN=DA2 PE=1 SV=1 && -	-	up
	Ag7G00276	1478.77	821.2	1233.52	407.505	616.199	489.502	1177.83	504.402	1.22288	8.02096e-05	0.00165346	- && sp|Q9LTC0|PBL19_ARATH Probable serine/threonine-protein kinase PBL19 OS=Arabidopsis thaliana OX=3702 GN=PBL19 PE=1 SV=1 && PF00069:Protein kinase domain	Trihelix	up
	Ag7G01007	106.675	23.5145	72.3203	9.20916	1.94692	7.63356	67.5033	6.26321	3.43886	8.06246e-05	0.00166069	- && sp|Q851V1|Y3160_ORYSJ Putative B3 domain-containing protein Os03g0621600 OS=Oryza sativa subsp. japonica OX=39947 GN=Os03g0621600 PE=3 SV=1 && PF02362:B3 DNA binding domain	B3	up
	Ag1G01988	1147.98	703.627	1273.24	264.763	543.19	265.266	1041.62	357.74	1.54121	8.08095e-05	0.00166183	- && sp|Q9LRZ5|PLDZ1_ARATH Phospholipase D zeta 1 OS=Arabidopsis thaliana OX=3702 GN=PLDZETA1 PE=1 SV=1 && PF00614:Phospholipase D Active site motif	TALE	up
	Ag10G00229	2968.3	45.2203	1831.44	36.8366	63.2748	49.6181	1614.99	49.9098	5.01564	8.22707e-05	0.00168783	- && sp|Q8GWQ6|Y6344_ARATH UPF0235 protein At5g63440 OS=Arabidopsis thaliana OX=3702 GN=At5g63440 PE=1 SV=1 && PF02594:Uncharacterised ACR, YggU family COG1872	Trihelix	up
	Ag7G00100	1324.14	1031.02	1553.36	474.272	718.412	648.852	1302.84	613.845	1.08497	8.27837e-05	0.0016943	- && sp|Q9LU33|GLTP3_ARATH Glycolipid transfer protein 3 OS=Arabidopsis thaliana OX=3702 GN=GLTP3 PE=2 SV=1 && PF08718:Glycolipid transfer protein (GLTP)	-	up
	Ag1G00174	1222.36	807.634	844.416	414.412	526.641	445.609	958.136	462.221	1.05123	8.51035e-05	0.00172604	- && sp|F4K5T4|STKLU_ARATH Probable transcription factor At5g28040 OS=Arabidopsis thaliana OX=3702 GN=At5g28040 PE=1 SV=1 && PF04504:Protein of unknown function, DUF573	GeBP	up
	Ag2G00593	87.1015	9.94846	127.324	4.60458	4.86729	0	74.7915	3.15729	4.57894	8.51405e-05	0.00172604	- && - && PF04646:Protein of unknown function, DUF604	HSF	up
	novel.695	1174.4	261.373	749.686	123.172	248.232	91.6027	728.487	154.336	2.23832	8.54178e-05	0.00172894	PF01582:TIR domain|PF00931:NB-ARC domain	WRKY	up
	Ag5G01995	239.774	164.602	336.137	77.1267	85.6643	95.4195	246.837	86.0702	1.51822	8.56369e-05	0.00173174	- && - && -	bHLH	up
	Ag5G00884	3169.91	1407.25	3774.92	834.58	1252.84	699.425	2784.03	928.948	1.58337	8.56912e-05	0.00173174	- && sp|O04373|ILL4_ARATH IAA-amino acid hydrolase ILR1-like 4 OS=Arabidopsis thaliana OX=3702 GN=ILL4 PE=1 SV=2 && PF01546:Peptidase family M20/M25/M40|PF07687:Peptidase dimerisation domain	C2H2	up
	Ag7G00704	765.319	219.77	2298.97	141.591	199.559	204.198	1094.69	181.782	2.58974	8.75961e-05	0.00176746	- && sp|P24805|TSJT1_TOBAC Stem-specific protein TSJT1 OS=Nicotiana tabacum OX=4097 GN=TSJT1 PE=2 SV=1 && PF12481:Aluminium induced protein	NAC	up
	Ag10G02711	318.067	142.896	263.816	59.8595	80.797	87.7859	241.593	76.1475	1.66326	8.94358e-05	0.00179753	- && - && -	-	up
	Ag7G00074	102.76	19.8969	19.3533	0	2.92037	0	47.3368	0.973458	5.56692	8.99171e-05	0.00180438	- && sp|Q9C7S5|PSYR1_ARATH Tyrosine-sulfated glycopeptide receptor 1 OS=Arabidopsis thaliana OX=3702 GN=PSY1R PE=1 SV=1 && PF13855:Leucine rich repeat	bHLH	up
	Ag4G02707	74.3788	5.42643	29.5393	0	0	0.954195	36.4482	0.318065	6.63577	9.05069e-05	0.00181338	- && - && -	-	up
	Ag3G01274	941.48	218.866	808.765	20.7206	181.063	76.3356	656.37	92.7065	2.82182	9.08274e-05	0.00181697	- && sp|Q9P7E1|YOF7_SCHPO Uncharacterized RING finger protein P4H10.07 OS=Schizosaccharomyces pombe (strain 972 / ATCC 24843) OX=284812 GN=SPBP4H10.07 PE=1 SV=1 && -	TCP	up
	Ag2G02886	779.021	338.248	770.058	51.8015	245.311	103.053	629.109	133.389	2.23596	9.22423e-05	0.00183521	- && - && -	-	up
	Ag3G02413	1718.54	713.576	1733.65	484.632	564.606	270.991	1388.59	440.076	1.65788	9.26827e-05	0.00183977	- && sp|P35135|UBC4_SOLLC Ubiquitin-conjugating enzyme E2-17 kDa OS=Solanum lycopersicum OX=4081 PE=2 SV=1 && -	ERF	up
	Ag6G02618	2447.65	1310.48	1803.93	795.441	942.308	833.966	1854.02	857.238	1.11268	9.35096e-05	0.00185332	- && sp|Q9LDD8|MCCB_ARATH Methylcrotonoyl-CoA carboxylase beta chain, mitochondrial OS=Arabidopsis thaliana OX=3702 GN=MCCB PE=2 SV=1 && PF01039:Carboxyl transferase domain	bZIP	up
	Ag8G00488	5245.67	895.361	1468.82	123.172	431.242	649.807	2536.61	401.407	2.65926	9.38277e-05	0.00185655	- && sp|A2RVM0|TIC32_ARATH Short-chain dehydrogenase TIC 32, chloroplastic OS=Arabidopsis thaliana OX=3702 GN=TIC32 PE=2 SV=1 && PF00106:short chain dehydrogenase	C2H2	up
	Ag7G02397	452.145	453.107	300.486	166.916	198.585	179.389	401.913	181.63	1.14568	9.38633e-05	0.00185655	- && sp|Q9C6A1|MTEFE_ARATH Transcription termination factor MTERF15, mitochondrial OS=Arabidopsis thaliana OX=3702 GN=MTERF15 PE=2 SV=1 && PF02536:mTERF	G2-like	up
	Ag6G00581	646.9	274.939	1416.87	210.66	196.639	121.183	779.569	176.16	2.14606	9.3889e-05	0.00185655	- && sp|Q9CAC4|MYOB2_ARATH Myosin-binding protein 2 OS=Arabidopsis thaliana OX=3702 GN=MYOB2 PE=1 SV=1 && PF04576:Zein-binding	-	up
	Ag11G03169	139.95	4.52203	608.102	9.20916	17.5222	11.4503	250.858	12.7272	4.29863	9.44796e-05	0.00186488	- && sp|Q6K3R5|NCL2_ORYSJ Sodium/calcium exchanger NCL2 OS=Oryza sativa subsp. japonica OX=39947 GN=NCL2 PE=2 SV=2 && PF13499:EF-hand domain pair|PF01699:Sodium/calcium exchanger protein	bZIP	up
	Ag9G01103	252.497	41.6026	22.4091	0	3.89383	9.54195	105.503	4.47859	4.53883	9.49792e-05	0.00187091	- && sp|C0LGG4|Y1518_ARATH Probable LRR receptor-like serine/threonine-protein kinase At1g51860 OS=Arabidopsis thaliana OX=3702 GN=At1g51860 PE=2 SV=2 && PF13855:Leucine rich repeat|PF07714:Protein tyrosine kinase|PF12819:Malectin-like domain	FAR1	up
	Ag10G00943	1064.79	671.069	990.075	359.157	491.596	423.662	908.645	424.805	1.09616	9.55092e-05	0.00187703	- && sp|Q9SR96|DNJ63_ARATH DnaJ protein ERDJ3A OS=Arabidopsis thaliana OX=3702 GN=ERDJ3A PE=1 SV=1 && PF00226:DnaJ domain	G2-like	up
	Ag1G01997	2725.59	1805.19	2697.24	985.38	1304.43	1296.75	2409.34	1195.52	1.01063	9.69895e-05	0.00190176	- && sp|M4IS88|CCL3_HUMLU Acetate--CoA ligase CCL3 OS=Humulus lupulus OX=3486 GN=CCL3 PE=1 SV=1 && PF00501:AMP-binding enzyme|PF13193:AMP-binding enzyme C-terminal domain	NAC	up
	novel.3473	443.337	10.8529	204.738	6.90687	27.2568	7.63356	219.643	13.9324	3.97491	9.7126e-05	0.00190299	PF00332:Glycosyl hydrolases family 17	FAR1	up
	Ag2G00961	2746.15	3091.26	2801.14	1004.95	1803.82	1398.85	2879.51	1402.54	1.03747	9.7408e-05	0.00190631	- && - && PF04520:Senescence regulator	-	up
	Ag8G00012	1179.3	502.849	992.112	153.102	388.41	267.174	891.419	269.562	1.72439	9.75668e-05	0.00190726	- && sp|Q9C9Z2|RER3_ARATH Protein RETICULATA-RELATED 3, chloroplastic OS=Arabidopsis thaliana OX=3702 GN=RER3 PE=1 SV=1 && PF11891:Protein RETICULATA-related	FAR1	up
	Ag4G02219	1517.92	922.493	2757.34	231.38	735.934	340.647	1732.58	435.987	1.99002	9.77467e-05	0.00190813	- && sp|Q9ZV48|TPS11_ARATH Probable alpha,alpha-trehalose-phosphate synthase [UDP-forming] 11 OS=Arabidopsis thaliana OX=3702 GN=TPS11 PE=2 SV=1 && PF02358:Trehalose-phosphatase|PF00982:Glycosyltransferase family 20	-	up
	Ag10G00783	2927.2	1247.17	2594.36	664.211	1001.69	892.172	2256.25	852.69	1.4035	9.81708e-05	0.0019118	- && sp|P43294|MHK_ARATH Serine/threonine-protein kinase MHK OS=Arabidopsis thaliana OX=3702 GN=MHK PE=2 SV=2 && PF00069:Protein kinase domain	WRKY	up
	Ag7G00425	1602.08	728.951	918.773	237.136	465.313	412.212	1083.27	371.554	1.54292	9.87224e-05	0.00192109	- && sp|Q49KF8|MHPC1_PSEPU 2-hydroxy-6-oxononadienedioate/2-hydroxy-6-oxononatrienedioate hydrolase 1 OS=Pseudomonas putida OX=303 GN=mhpC1 PE=3 SV=2 && PF00561:alpha/beta hydrolase fold	CAMTA	up
	Ag9G02391	1332.95	908.927	1841.62	583.63	660.005	457.059	1361.17	566.898	1.2636	9.94165e-05	0.00193237	- && - && -	-	up
	Ag8G01723	11457.3	7341.06	12423.8	4038.22	6051.02	4236.62	10407.4	4775.29	1.12388	0.000100264	0.0019408	- && sp|Q39659|MFPA_CUCSA Glyoxysomal fatty acid beta-oxidation multifunctional protein MFP-a OS=Cucumis sativus OX=3659 PE=1 SV=1 && PF02737:3-hydroxyacyl-CoA dehydrogenase, NAD binding domain|PF00725:3-hydroxyacyl-CoA dehydrogenase, C-terminal domain|PF00378:Enoyl-CoA hydratase/isomerase	MYB_related	up
	Ag4G01596	2138.39	1002.08	2207.3	183.032	760.271	169.847	1782.59	371.05	2.26382	0.000100385	0.00194169	- && sp|Q0JHZ2|C3H11_ORYSJ Zinc finger CCCH domain-containing protein 11 OS=Oryza sativa subsp. japonica OX=39947 GN=Os01g0834700 PE=2 SV=2 && PF16543:DRG Family Regulatory Proteins, Tma46	C3H	up
	novel.3208	102.76	25.3233	72.3203	8.05801	9.73458	1.90839	66.8013	6.567	3.35232	0.000100771	0.00194603	-	bZIP	up
	Ag6G00658	10262.3	9505.3	10937.7	3245.08	6550.4	3929.37	10235.1	4574.95	1.16161	0.000100837	0.00194603	- && sp|Q42605|UGE1_ARATH Bifunctional UDP-glucose 4-epimerase and UDP-xylose 4-epimerase 1 OS=Arabidopsis thaliana OX=3702 GN=UGE1 PE=1 SV=2 && PF16363:GDP-mannose 4,6 dehydratase	MYB	up
	Ag3G00575	1436.69	752.465	1511.6	499.597	576.287	479.96	1233.58	518.615	1.24986	0.000101249	0.00195045	- && sp|Q0V869|OTU11_ARATH OVARIAN TUMOR DOMAIN-containing deubiquitinating enzyme 11 OS=Arabidopsis thaliana OX=3702 GN=OTU11 PE=2 SV=1 && PF02338:OTU-like cysteine protease	FAR1	up
	Ag1G01798	18179.8	8925.57	15938	4903.88	7356.42	6036.23	14347.8	6098.85	1.23416	0.000101954	0.00195877	- && sp|Q93VC9|CATB2_ARATH Cathepsin B-like protease 2 OS=Arabidopsis thaliana OX=3702 GN=CATHB2 PE=2 SV=1 && PF08127:Peptidase family C1 propeptide|PF00112:Papain family cysteine protease	BBR-BPC	up
	Ag3G02829	63.6135	81.3965	176.217	20.7206	26.2834	20.0381	107.076	22.3474	2.25871	0.000104256	0.00199405	- && sp|Q9FIG7|DIR2_ARATH Dirigent protein 2 OS=Arabidopsis thaliana OX=3702 GN=DIR2 PE=2 SV=1 && PF03018:Dirigent-like protein	B3	up
	Ag5G00472	628.306	313.829	734.408	203.753	230.71	166.03	558.847	200.164	1.48104	0.000106339	0.00202231	- && - && PF12146:Serine aminopeptidase, S33	C3H	up
	Ag4G02413	1435.71	853.758	2099.33	178.427	658.058	264.312	1462.93	366.932	1.9946	0.000106771	0.00202707	- && sp|Q9MAU5|Y1049_ARATH Putative BPI/LBP family protein At1g04970 OS=Arabidopsis thaliana OX=3702 GN=At1g04970 PE=2 SV=1 && PF02886:LBP / BPI / CETP family, C-terminal domain|PF01273:LBP / BPI / CETP family, N-terminal domain	-	up
	novel.2175	45.0188	16.2793	141.585	0	5.84075	3.81678	67.6276	3.21918	4.36762	0.000107018	0.00203025	-	M-type_MADS	up
	Ag10G02559	2424.16	1419.01	3153.57	516.864	1187.62	556.295	2332.25	753.593	1.62954	0.000107178	0.00203181	- && sp|Q9FLV9|SLAH3_ARATH S-type anion channel SLAH3 OS=Arabidopsis thaliana OX=3702 GN=SLAH3 PE=1 SV=1 && PF03595:Voltage-dependent anion channel	GRF	up
	Ag3G02010	2125.67	2011.4	1181.57	762.058	541.243	914.118	1772.88	739.14	1.26227	0.000107271	0.00203206	- && sp|Q9FLV4|Y5248_ARATH G-type lectin S-receptor-like serine/threonine-protein kinase At5g24080 OS=Arabidopsis thaliana OX=3702 GN=At5g24080 PE=2 SV=1 && PF01453:D-mannose binding lectin|PF00954:S-locus glycoprotein domain	FAR1	up
	Ag10G02114	3825.62	2246.54	3378.68	638.885	1706.47	937.973	3150.28	1094.44	1.52497	0.000108803	0.00205502	- && - && -	-	up
	Ag8G00586	7009.23	3713.49	8269.98	2370.21	3169.58	2097.32	6330.9	2545.7	1.31429	0.000109731	0.00206346	- && sp|Q9T0A0|LACS4_ARATH Long chain acyl-CoA synthetase 4 OS=Arabidopsis thaliana OX=3702 GN=LACS4 PE=2 SV=1 && PF00501:AMP-binding enzyme	WRKY	up
	novel.406	583.287	309.307	502.168	42.5924	191.771	93.5111	464.92	109.292	2.08649	0.00011011	0.00206906	-	-	up
	Ag11G05014	1137.21	56.9775	308.635	50.6504	64.2482	62.9768	500.942	59.2918	3.07815	0.000110819	0.00207936	- && sp|Q9AT72|FAD2_CALOF Delta(12) fatty acid desaturase FAD2 OS=Calendula officinalis OX=41496 GN=FAD2 PE=2 SV=1 && PF11960:Domain of unknown function (DUF3474)|PF00487:Fatty acid desaturase	HSF	up
	Ag10G01840	123.312	110.337	172.143	18.4183	48.6729	37.2136	135.264	34.7683	1.95351	0.000110996	0.00208116	- && sp|Q9FFH3|IDD8_ARATH Zinc finger protein NUTCRACKER OS=Arabidopsis thaliana OX=3702 GN=NUC PE=1 SV=1 && -	C2H2	up
	Ag6G00948	197.691	53.3599	71.3017	5.75572	21.4161	16.2213	107.451	14.4644	2.88456	0.000111443	0.00208649	- && sp|O64477|Y2913_ARATH G-type lectin S-receptor-like serine/threonine-protein kinase At2g19130 OS=Arabidopsis thaliana OX=3702 GN=At2g19130 PE=2 SV=1 && PF00954:S-locus glycoprotein domain|PF08276:PAN-like domain	bHLH	up
	Ag9G01286	487.377	142.896	458.368	41.4412	126.55	41.9846	362.88	69.9918	2.37237	0.000113114	0.00210553	- && - && -	C3H	up
	Ag2G00907	291.643	115.764	449.201	10.3603	79.8236	16.2213	285.536	35.4684	3.00536	0.000114902	0.00213108	- && - && -	-	up
	Ag11G03356	6398.54	3533.51	6533.27	184.183	1969.31	844.462	5488.44	999.317	2.45714	0.000116011	0.00214854	- && sp|Q589Y0|MAT1_TOBAC Phenolic glucoside malonyltransferase 1 OS=Nicotiana tabacum OX=4097 GN=mat1 PE=1 SV=1 && PF02458:Transferase family	MYB	up
	Ag8G01725	3431.21	1426.25	5817.2	481.179	1412.49	394.082	3558.22	762.583	2.222	0.000117032	0.00216279	- && sp|Q9M7Z1|ODB2_ARATH Lipoamide acyltransferase component of branched-chain alpha-keto acid dehydrogenase complex, mitochondrial OS=Arabidopsis thaliana OX=3702 GN=BCE2 PE=1 SV=1 && PF00364:Biotin-requiring enzyme|PF00198:2-oxoacid dehydrogenases acyltransferase (catalytic domain)|PF02817:e3 binding domain	MYB_related	up
	Ag4G02194	2283.23	600.525	814.877	150.8	348.498	372.136	1232.88	290.478	2.08478	0.000118209	0.0021814	- && sp|H9BZ66|ABCG1_PETHY ABC transporter G family member 1 OS=Petunia hybrida OX=4102 GN=ABCG1 PE=2 SV=1 && PF00005:ABC transporter|PF01061:ABC-2 type transporter	Nin-like	up
	Ag5G02393	8877.51	3492.81	7542.7	1094.74	3194.89	1355.91	6637.67	1881.85	1.8184	0.000118425	0.00218381	- && sp|O65657|HIP23_ARATH Heavy metal-associated isoprenylated plant protein 23 OS=Arabidopsis thaliana OX=3702 GN=HIPP23 PE=1 SV=1 && PF00403:Heavy-metal-associated domain	MIKC_MADS	up
	AgUnG00075	431.593	393.416	426.792	64.4641	137.258	198.472	417.267	133.398	1.64248	0.000119228	0.0021939	- && - && -	-	up
	Ag4G02337	435.508	125.712	868.862	104.754	98.3193	83.9691	476.694	95.6809	2.31678	0.000119667	0.00220039	- && sp|Q9FIU7|BGL41_ARATH Putative beta-glucosidase 41 OS=Arabidopsis thaliana OX=3702 GN=BGLU41 PE=3 SV=2 && PF00232:Glycosyl hydrolase family 1	C2H2	up
	Ag3G02367	3420.45	2234.79	4024.47	733.279	1559.48	1424.61	3226.57	1239.12	1.38031	0.000121871	0.00223324	- && sp|Q652B0|HFB2C_ORYSJ Heat stress transcription factor B-2c OS=Oryza sativa subsp. japonica OX=39947 GN=HSFB2C PE=2 SV=1 && PF00447:HSF-type DNA-binding	HSF	up
	Ag3G00851	1899.6	1273.4	1635.86	608.956	969.564	687.02	1602.95	755.18	1.0854	0.000121887	0.00223324	- && sp|Q84WP5|CSPL8_ARATH CASP-like protein 4A3 OS=Arabidopsis thaliana OX=3702 GN=At2g36330 PE=2 SV=1 && PF04535:Domain of unknown function (DUF588)	ZF-HD	up
	Ag2G01936	495.207	81.3965	633.567	18.4183	101.24	22.9007	403.39	47.5195	3.08327	0.000123181	0.00225534	- && - && PF05097:Protein of unknown function (DUF688)	-	up
	Ag7G00818	307.302	180.881	245.482	13.8137	88.5847	29.58	244.555	43.9928	2.47063	0.000123927	0.0022613	- && sp|O22967|CDF4_ARATH Cyclic dof factor 4 OS=Arabidopsis thaliana OX=3702 GN=CDF4 PE=2 SV=1 && PF02701:Dof domain, zinc finger	Dof	up
	Ag10G01453	291.643	114.859	822.007	14.9649	81.7705	3.81678	409.503	33.5174	3.60893	0.000124124	0.00226293	- && sp|P48980|BGAL_SOLLC Beta-galactosidase OS=Solanum lycopersicum OX=4081 PE=1 SV=1 && PF01301:Glycosyl hydrolases family 35	MYB_related	up
	Ag5G00876	181.054	43.4114	361.602	39.1389	21.4161	24.8091	195.356	28.4547	2.7817	0.000124391	0.0022662	- && sp|Q9SEK2|HXK1_TOBAC Hexokinase-1 OS=Nicotiana tabacum OX=4097 GN=HXK1 PE=2 SV=1 && PF00349:Hexokinase|PF03727:Hexokinase	G2-like	up
	Ag2G02305	1625.57	652.981	1607.34	197.997	577.261	309.159	1295.3	361.472	1.8406	0.000126038	0.00229295	- && sp|Q680K8|Y1576_ARATH BTB/POZ domain-containing protein At1g55760 OS=Arabidopsis thaliana OX=3702 GN=At1g55760 PE=2 SV=1 && PF00651:BTB/POZ domain	Trihelix	up
	Ag2G01801	86.1229	61.4996	90.655	2.30229	20.4426	6.67936	79.4258	9.80809	3.0046	0.000128261	0.00232679	- && sp|Q9SZK1|PP355_ARATH Pentatricopeptide repeat-containing protein At4g38010 OS=Arabidopsis thaliana OX=3702 GN=PCMP-E45 PE=3 SV=1 && PF13041:PPR repeat family	FAR1	up
	Ag8G01943	5315.15	3992.95	6542.44	2230.92	3183.21	2122.13	5283.51	2512.09	1.07251	0.000131104	0.00237001	- && sp|Q9FNN2|WDR26_ARATH WD repeat-containing protein 26 homolog OS=Arabidopsis thaliana OX=3702 GN=WDR26 PE=1 SV=1 && PF00400:WD domain, G-beta repeat	YABBY	up
	Ag6G00421	1607.95	677.399	1505.48	299.298	568.5	439.884	1263.61	435.894	1.53484	0.000131411	0.00237222	- && sp|Q9XI90|WRKY4_ARATH Probable WRKY transcription factor 4 OS=Arabidopsis thaliana OX=3702 GN=WRKY4 PE=1 SV=2 && PF03106:WRKY DNA -binding domain	WRKY	up
	Ag3G00095	16062.9	9599.36	22268.5	6478.64	7831.47	4943.68	15976.9	6417.93	1.3158	0.000132236	0.00238377	- && sp|P92934|AAP6_ARATH Amino acid permease 6 OS=Arabidopsis thaliana OX=3702 GN=AAP6 PE=1 SV=1 && PF01490:Transmembrane amino acid transporter protein	MYB_related	up
	Ag11G03587	1378.94	1181.15	1229.45	366.064	730.094	599.234	1263.18	565.131	1.15957	0.000133901	0.00240703	- && sp|P46897|ATHB7_ARATH Homeobox-leucine zipper protein ATHB-7 OS=Arabidopsis thaliana OX=3702 GN=ATHB-7 PE=1 SV=2 && PF02183:Homeobox associated leucine zipper|PF00046:Homeodomain	HD-ZIP	up
	Ag4G00184	7123.73	4825	7771.89	2206.74	3664.1	3244.26	6573.54	3038.37	1.11321	0.000134434	0.00241325	- && sp|Q8LGU1|AB8C_ARATH ABC transporter C family member 8 OS=Arabidopsis thaliana OX=3702 GN=ABCC8 PE=2 SV=3 && PF00664:ABC transporter transmembrane region|PF00005:ABC transporter	bZIP	up
	Ag10G02248	3738.52	2471.74	4447.19	393.692	1742.49	562.975	3552.48	899.719	1.981	0.000135317	0.00242401	- && sp|Q9F234|AGL2_BACTQ Alpha-glucosidase 2 OS=Bacillus thermoamyloliquefaciens OX=1425 PE=3 SV=1 && PF01055:Glycosyl hydrolases family 31	M-type_MADS	up
	Ag10G01415	422.785	172.741	574.488	43.7435	145.045	59.1601	390.005	82.6496	2.23631	0.000135765	0.00242865	- && sp|Q9ZUF7|LOR6_ARATH Protein LURP-one-related 6 OS=Arabidopsis thaliana OX=3702 GN=At2g05910 PE=2 SV=1 && PF04525:LURP-one-related	-	up
	Ag10G02131	11935.8	3066.84	17097.1	2053.64	3781.89	1876.9	10699.9	2570.81	2.05726	0.000136519	0.00243735	- && sp|Q6ZPR6|IBTK_MOUSE Inhibitor of Bruton tyrosine kinase OS=Mus musculus OX=10090 GN=Ibtk PE=1 SV=3 && PF12796:Ankyrin repeats (3 copies)|PF00415:Regulator of chromosome condensation (RCC1) repeat	HB-other	up
	Ag5G02498	2286.17	1725.61	3014.02	986.531	1277.18	1144.08	2341.93	1135.93	1.04352	0.000136536	0.00243735	- && sp|Q9CAV6|WNK1_ARATH Serine/threonine-protein kinase WNK1 OS=Arabidopsis thaliana OX=3702 GN=WNK1 PE=1 SV=1 && PF00069:Protein kinase domain	MIKC_MADS	up
	Ag10G01858	5219.24	3245.91	4646.83	1712.9	2642.94	1604	4370.66	1986.61	1.13742	0.000136822	0.00244025	- && sp|P46032|PTR2_ARATH Protein NRT1/ PTR FAMILY 8.3 OS=Arabidopsis thaliana OX=3702 GN=NPF8.3 PE=1 SV=1 && PF00854:POT family	G2-like	up
	novel.284	579.372	162.793	116.12	0	38.9383	20.9923	286.095	19.9769	3.83441	0.000136983	0.00244025	PF11883:Domain of unknown function (DUF3403)|PF07714:Protein tyrosine and serine/threonine kinase|PF00069:Protein kinase domain|PF00954:S-locus glycoprotein domain|PF08276:PAN-like domain|PF01453:D-mannose binding lectin	bHLH	up
	Ag11G03464	3382.28	1420.82	2550.56	567.514	1198.33	808.203	2451.22	858.015	1.51408	0.000137791	0.00244955	- && sp|Q93WV5|WRK69_ARATH Probable WRKY transcription factor 69 OS=Arabidopsis thaliana OX=3702 GN=WRKY69 PE=2 SV=1 && PF03106:WRKY DNA -binding domain	WRKY	up
	Ag9G00046	2566.07	1698.47	1448.44	286.635	961.777	509.54	1904.33	585.984	1.69985	0.000138042	0.00245231	- && sp|Q9XJ35|CLPR1_ARATH ATP-dependent Clp protease proteolytic subunit-related protein 1, chloroplastic OS=Arabidopsis thaliana OX=3702 GN=CLPR1 PE=1 SV=1 && PF00574:Clp protease	-	up
	Ag1G02033	798.594	410.6	739.501	43.7435	264.781	82.0607	649.565	130.195	2.31719	0.000138884	0.00246558	- && sp|Q10MB4|MYB2_ORYSJ Transcription factor MYB2 OS=Oryza sativa subsp. japonica OX=39947 GN=MYB2 PE=2 SV=1 && PF00249:Myb-like DNA-binding domain	MYB	up
	AgUnG00584	1500.3	949.625	3814.64	427.075	788.501	286.258	2088.19	500.611	2.06033	0.00013986	0.00247776	- && sp|F4J3G5|CTPA3_ARATH Carboxyl-terminal-processing peptidase 3, chloroplastic OS=Arabidopsis thaliana OX=3702 GN=CTPA3 PE=3 SV=1 && PF17820:PDZ domain|PF03572:Peptidase family S41	HSF	up
	Ag2G02861	356.236	276.748	1392.42	90.9404	88.5847	202.289	675.135	127.271	2.40624	0.000140395	0.00248554	- && sp|Q9FZP1|HPSE3_ARATH Heparanase-like protein 3 OS=Arabidopsis thaliana OX=3702 GN=At5g34940 PE=2 SV=2 && PF03662:Glycosyl hydrolase family 79, N-terminal domain	-	up
	Ag1G01558	4522.43	2193.18	5263.08	1419.36	1941.08	1146.94	3992.9	1502.46	1.41004	0.000140693	0.0024891	- && sp|Q9SX28|GDT15_ARATH GDT1-like protein 5 OS=Arabidopsis thaliana OX=3702 GN=At1g68650 PE=1 SV=1 && PF01169:Uncharacterized protein family UPF0016	-	up
	Ag4G00821	1516.94	812.156	1159.16	467.365	600.624	520.99	1162.75	529.66	1.13397	0.000142036	0.00250768	- && sp|Q9SRI1|SC13A_ARATH Protein transport protein SEC13 homolog A OS=Arabidopsis thaliana OX=3702 GN=SEC13A PE=1 SV=1 && -	-	up
	Ag6G01430	48.9335	48.8379	21.3905	1.15114	4.86729	4.77097	39.7206	3.59647	3.44364	0.000144461	0.00254698	- && sp|Q9SW96|SYNC1_ARATH Asparagine--tRNA ligase, cytoplasmic 1 OS=Arabidopsis thaliana OX=3702 GN=SYNC1 PE=1 SV=1 && -	-	up
	Ag4G02705	458.996	221.579	653.938	98.9985	176.196	62.0226	444.838	112.406	1.98398	0.000145893	0.00256519	- && sp|Q7XQT2|DGK1_ORYSJ Diacylglycerol kinase 1 OS=Oryza sativa subsp. japonica OX=39947 GN=DGK1 PE=1 SV=2 && PF00609:Diacylglycerol kinase accessory domain|PF00781:Diacylglycerol kinase catalytic domain	-	up
	Ag5G00205	500.1	392.512	339.192	173.823	224.869	171.755	410.601	190.149	1.11015	0.000147372	0.00258413	- && - && -	ERF	up
	Ag7G02082	10766.3	6051.38	9429.14	4193.62	4838.09	3285.29	8748.95	4105.67	1.09148	0.00014822	0.0025937	- && sp|Q9C5W3|NADK2_ARATH NAD kinase 2, chloroplastic OS=Arabidopsis thaliana OX=3702 GN=NADK2 PE=1 SV=1 && PF01513:ATP-NAD kinase	-	up
	AgUnG01276	166.374	16.2793	16.2975	4.60458	1.94692	0	66.3169	2.18383	4.95732	0.000148498	0.00259679	- && sp|B9DHD7|VAP22_ARATH Vesicle-associated protein 2-2 OS=Arabidopsis thaliana OX=3702 GN=PVA22 PE=1 SV=1 && PF00635:MSP (Major sperm protein) domain	MYB	up
	Ag4G01875	528.481	357.24	758.854	109.359	262.834	104.007	548.192	158.733	1.78694	0.000149515	0.00261102	- && - && -	-	up
	Ag8G00552	4463.71	2389.44	3668.98	1592.03	1910.9	1383.58	3507.38	1628.84	1.10649	0.000152735	0.00265642	- && sp|Q9SN95|UXS5_ARATH UDP-glucuronic acid decarboxylase 5 OS=Arabidopsis thaliana OX=3702 GN=UXS5 PE=2 SV=1 && PF16363:GDP-mannose 4,6 dehydratase	FAR1	up
	AgUnG00332	451.166	177.263	246.5	87.487	101.24	94.4653	291.643	94.3973	1.62661	0.000153159	0.00266201	- && sp|Q949S5|P2B11_ARATH F-box protein PP2-B11 OS=Arabidopsis thaliana OX=3702 GN=PP2B11 PE=1 SV=1 && PF14299:Phloem protein 2	HD-ZIP	up
	novel.3686	200.627	213.44	303.542	37.9878	73.9828	7.63356	239.203	39.8681	2.58507	0.000153394	0.00266429	-	-	up
	Ag6G01208	5305.36	2335.17	3949.1	1379.07	1985.85	1314.88	3863.21	1559.94	1.30821	0.000154491	0.0026761	- && sp|Q9LTV6|DECR2_ARATH Peroxisomal 2,4-dienoyl-CoA reductase [(3E)-enoyl-CoA-producing] OS=Arabidopsis thaliana OX=3702 GN=At3g12800 PE=2 SV=1 && PF13561:Enoyl-(Acyl carrier protein) reductase	MIKC_MADS	up
	Ag5G00656	2219.62	326.49	2806.23	31.0809	212.214	108.778	1784.11	117.358	3.92551	0.000156754	0.00271348	- && - && -	-	up
	Ag2G02277	188.883	81.3965	252.612	35.6855	27.2568	57.2517	174.297	40.0647	2.11901	0.000158473	0.00273961	- && - && -	-	up
	Ag10G00363	1246.82	439.541	1258.98	151.951	421.507	207.06	981.783	260.173	1.9151	0.000159146	0.00274934	- && sp|Q9SRQ6|NPC3_ARATH Non-specific phospholipase C3 OS=Arabidopsis thaliana OX=3702 GN=NPC3 PE=1 SV=1 && PF04185:Phosphoesterase family	E2F/DP	up
	novel.1314	2792.14	615.9	1068.51	253.252	389.383	486.639	1492.18	376.425	1.98653	0.000160622	0.00277111	PF00067:Cytochrome P450	E2F/DP	up
	novel.3178	1000.2	568.871	775.151	218.718	360.18	380.724	781.407	319.874	1.28737	0.000160744	0.00277135	PF00069:Protein kinase domain	LBD	up
	Ag3G00877	407.126	200.778	359.564	126.626	134.337	102.099	322.49	121.021	1.41393	0.000162153	0.00279308	- && sp|Q40784|AAPC_CENCI Putative glucose-6-phosphate 1-epimerase OS=Cenchrus ciliaris OX=35872 PE=2 SV=1 && PF01263:Aldose 1-epimerase	NAC	up
	Ag1G01213	4862.03	2512.44	4018.36	1796.94	1872.93	1779.57	3797.61	1816.48	1.06388	0.000162222	0.00279308	- && sp|Q9FHR8|DCI1_ARATH Delta(3,5)-Delta(2,4)-dienoyl-CoA isomerase, peroxisomal OS=Arabidopsis thaliana OX=3702 GN=DCI1 PE=1 SV=1 && PF00378:Enoyl-CoA hydratase/isomerase	MYB_related	up
	Ag5G02166	8908.82	2494.35	2607.61	771.267	1549.75	1368.32	4670.26	1229.78	1.92495	0.000162882	0.00280257	- && sp|Q9FUS8|GSTUH_ARATH Glutathione S-transferase U17 OS=Arabidopsis thaliana OX=3702 GN=GSTU17 PE=2 SV=1 && PF02798:Glutathione S-transferase, N-terminal domain	-	up
	Ag7G00335	3683.71	2347.84	3277.84	1240.93	1904.08	1307.25	3103.13	1484.09	1.06394	0.000164557	0.0028276	- && sp|Q94AA4|PFKA3_ARATH ATP-dependent 6-phosphofructokinase 3 OS=Arabidopsis thaliana OX=3702 GN=PFK3 PE=1 SV=1 && PF00365:Phosphofructokinase	ERF	up
	Ag6G00894	1772.37	567.966	709.961	246.345	351.418	340.647	1016.77	312.804	1.70018	0.000166844	0.00285356	- && sp|Q9LMN7|WAK5_ARATH Wall-associated receptor kinase 5 OS=Arabidopsis thaliana OX=3702 GN=WAK5 PE=2 SV=1 && PF00069:Protein kinase domain	WRKY	up
	novel.2894	1603.06	1489.56	1280.37	501.899	925.759	602.097	1457.66	676.585	1.10685	0.000167541	0.00286167	PF06521:PAR1 protein	-	up
	Ag3G00904	1487.58	1172.11	1844.68	657.304	857.617	457.059	1501.45	657.327	1.19162	0.000168687	0.00287551	- && sp|Q9FKS0|UKL1_ARATH Uridine kinase-like protein 1, chloroplastic OS=Arabidopsis thaliana OX=3702 GN=UKL1 PE=1 SV=1 && PF00485:Phosphoribulokinase / Uridine kinase family|PF14681:Uracil phosphoribosyltransferase	-	up
	Ag7G00427	2401.65	662.929	1490.21	98.9985	562.659	260.495	1518.26	307.384	2.30358	0.000169386	0.00288384	- && sp|Q69P80|COP51_ORYSJ Copper transporter 5.1 OS=Oryza sativa subsp. japonica OX=39947 GN=COPT5.1 PE=2 SV=1 && PF04145:Ctr copper transporter family	Trihelix	up
	Ag10G01764	377.766	109.433	128.343	43.7435	31.1507	57.2517	205.181	44.0486	2.21924	0.000171104	0.002909	- && sp|Q9SYJ2|GPAT3_ARATH Probable glycerol-3-phosphate acyltransferase 3 OS=Arabidopsis thaliana OX=3702 GN=GPAT3 PE=2 SV=1 && PF01553:Acyltransferase	-	up
	Ag9G01926	6311.44	2138.01	5255.95	1777.37	1727.89	1542.93	4568.47	1682.73	1.44089	0.000172637	0.00292539	- && sp|B9DFA8|INVC_ARATH Alkaline/neutral invertase C, mitochondrial OS=Arabidopsis thaliana OX=3702 GN=INVC PE=1 SV=1 && PF12899:Alkaline and neutral invertase	-	up
	Ag10G01582	303.387	129.33	844.416	104.754	85.6643	55.3433	425.711	81.9206	2.37832	0.000176018	0.00297287	- && sp|Q9LZM8|BLH9_ARATH BEL1-like homeodomain protein 9 OS=Arabidopsis thaliana OX=3702 GN=BLH9 PE=1 SV=1 && PF05920:Homeobox KN domain|PF07526:Associated with HOX	TALE	up
	Ag3G01042	289.686	226.101	288.263	47.1969	128.496	84.9233	268.017	86.8722	1.62197	0.000177917	0.00299708	- && sp|Q9CXS4|CENPV_MOUSE Centromere protein V OS=Mus musculus OX=10090 GN=Cenpv PE=1 SV=2 && PF04828:Glutathione-dependent formaldehyde-activating enzyme	-	up
	Ag5G00180	4632.04	7950.63	4756.84	2062.85	2885.33	3022.89	5779.84	2657.02	1.12114	0.000178794	0.00300817	- && sp|Q8W1D5|CIPKP_ARATH CBL-interacting serine/threonine-protein kinase 25 OS=Arabidopsis thaliana OX=3702 GN=CIPK25 PE=2 SV=1 && PF03822:NAF domain	YABBY	up
	AgUnG00597	256.411	16.2793	142.603	0	13.6284	9.54195	138.431	7.72345	4.15177	0.000179343	0.00301319	- && sp|A0A3Q7GFB5|WK72A_SOLLC WRKY transcription factor 72A OS=Solanum lycopersicum OX=4081 GN=WRKY72A PE=2 SV=1 && PF03106:WRKY DNA -binding domain	WRKY	up
	Ag7G01448	1714.63	877.273	1628.73	633.13	635.668	638.356	1406.88	635.718	1.14585	0.000179515	0.00301411	- && sp|Q9ZUZ2|CAMK3_ARATH CDPK-related kinase 3 OS=Arabidopsis thaliana OX=3702 GN=CRK3 PE=1 SV=1 && PF00069:Protein kinase domain	C2H2	up
	Ag6G01415	1881.98	695.488	1367.97	149.649	545.137	360.686	1315.15	351.824	1.90148	0.000182244	0.00305197	- && - && -	-	up
	Ag9G01761	3725.79	1144.07	1837.55	615.862	720.359	894.08	2235.8	743.434	1.5883	0.000186898	0.00311166	- && sp|F8WKW1|UGT2_GARJA 7-deoxyloganetin glucosyltransferase OS=Gardenia jasminoides OX=114476 GN=UGT85A24 PE=1 SV=1 && PF00201:UDP-glucoronosyl and UDP-glucosyl transferase	GRAS	up
	AgUnG01064	1131.34	557.114	993.131	318.867	455.578	329.197	893.862	367.881	1.28027	0.000187465	0.00311482	- && sp|Q1G3Q4|RITF1_ARATH Protein RGF1 INDUCIBLE TRANSCRIPTION FACTOR 1 OS=Arabidopsis thaliana OX=3702 GN=RITF1 PE=1 SV=1 && PF04640:PLATZ transcription factor	Trihelix	up
	Ag9G00246	123.312	92.2493	183.347	0	25.3099	3.81678	132.97	9.7089	3.76514	0.000187572	0.00311482	- && sp|P07053|PR1B_TOBAC Pathogenesis-related protein 1B OS=Nicotiana tabacum OX=4097 PE=2 SV=1 && PF00188:Cysteine-rich secretory protein family	M-type_MADS	up
	Ag4G02470	27963.5	13784	21308	7812.82	11798.3	7914.09	21018.5	9175.07	1.19584	0.000189365	0.00313042	- && sp|Q9SJ02|STEP2_ARATH Stress enhanced protein 2, chloroplastic OS=Arabidopsis thaliana OX=3702 GN=SEP2 PE=2 SV=1 && -	-	up
	Ag10G02969	2603.26	1354.8	2252.12	749.395	1131.16	554.387	2070.06	811.647	1.35063	0.00019254	0.00317883	- && sp|Q9ATM2|SIP12_MAIZE Aquaporin SIP1-2 OS=Zea mays OX=4577 GN=SIP1-2 PE=2 SV=1 && PF00230:Major intrinsic protein	C3H	up
	Ag3G02093	17279.4	7590.67	21173.6	4223.55	7481.03	3184.15	15347.9	4962.91	1.62875	0.000194591	0.00321062	- && sp|P35132|UBC9_ARATH SUMO-conjugating enzyme UBC9 OS=Arabidopsis thaliana OX=3702 GN=UBC9 PE=1 SV=1 && PF00179:Ubiquitin-conjugating enzyme	MYB_related	up
	Ag9G02053	1149.94	574.297	1475.95	265.914	516.906	238.549	1066.73	340.456	1.64716	0.000195743	0.00322756	- && sp|Q9FRH3|CAP13_ARATH Putative clathrin assembly protein At1g25240 OS=Arabidopsis thaliana OX=3702 GN=At1g25240 PE=3 SV=1 && PF07651:ANTH domain	C3H	up
	Ag1G00750	2206.9	1460.61	2540.38	887.533	1198.33	807.249	2069.3	964.369	1.10128	0.000198091	0.00325791	- && sp|Q8RY89|PI5K8_ARATH Phosphatidylinositol 4-phosphate 5-kinase 8 OS=Arabidopsis thaliana OX=3702 GN=PIP5K8 PE=1 SV=1 && PF02493:MORN repeat|PF01504:Phosphatidylinositol-4-phosphate 5-Kinase	bHLH	up
	Ag9G01123	117.44	56.9775	108.99	9.20916	29.2037	18.1297	94.4692	18.8475	2.3173	0.000201096	0.00329371	- && - && -	-	up
	Ag6G00381	1909.38	1356.61	1967.93	729.826	1088.33	772.898	1744.64	863.683	1.01398	0.000201164	0.00329371	- && sp|Q84M94|FBK15_ARATH F-box/kelch-repeat protein At1g26930 OS=Arabidopsis thaliana OX=3702 GN=At1g26930 PE=2 SV=1 && PF01344:Kelch motif	bHLH	up
	novel.1764	1226.27	780.502	1056.28	445.493	605.491	438.93	1021.02	496.638	1.03931	0.000201616	0.00329561	-	-	up
	Ag10G00624	2313.57	689.157	3172.93	18.4183	272.568	53.4349	2058.55	114.807	4.16368	0.000203182	0.00331198	- && - && PF06813:Nodulin-like	NF-YC	up
	Ag5G00322	1750.84	521.842	1011.47	254.403	467.26	271.945	1094.72	331.203	1.72432	0.000204003	0.00332326	- && sp|Q9SN22|SCL32_ARATH Scarecrow-like protein 32 OS=Arabidopsis thaliana OX=3702 GN=SCL32 PE=1 SV=1 && PF03514:GRAS domain family	GRAS	up
	Ag9G02731	21006.2	11739.2	12723.3	846.091	6692.53	2072.51	15156.2	3203.71	2.24202	0.000206964	0.0033554	- && sp|Q8S9J6|ASPA_ARATH Aspartyl protease family protein At5g10770 OS=Arabidopsis thaliana OX=3702 GN=At5g10770 PE=2 SV=1 && PF14543:Xylanase inhibitor N-terminal|PF14541:Xylanase inhibitor C-terminal	Trihelix	up
	Ag2G02127	5795.68	2545	4355.52	1177.62	1955.68	1923.66	4232.06	1685.65	1.32784	0.000207241	0.0033554	- && sp|F4IJ77|AATP4_ARATH AAA-ATPase At2g46620 OS=Arabidopsis thaliana OX=3702 GN=At2g46620 PE=2 SV=1 && PF14363:Domain associated at C-terminal with AAA|PF00004:ATPase family associated with various cellular activities (AAA)	NAC	up
	Ag4G01404	59.6988	10.8529	69.2645	2.30229	3.89383	4.77097	46.6054	3.6557	3.65987	0.000207301	0.0033554	- && sp|O22230|HSFB3_ARATH Heat stress transcription factor B-3 OS=Arabidopsis thaliana OX=3702 GN=HSFB3 PE=1 SV=1 && PF00447:HSF-type DNA-binding	HSF	up
	Ag1G00290	1665.69	1088	1950.61	630.827	896.555	577.288	1568.1	701.557	1.16011	0.000211117	0.00340035	- && - && -	-	up
	novel.1806	89839.9	54096.1	46055.8	10736.7	29082.1	26165.9	63330.6	21994.9	1.52571	0.000214644	0.00344852	PF01439:Metallothionein	-	up
	Ag9G00288	343.513	20.8013	388.085	4.60458	37.9649	22.9007	250.8	21.8234	3.51773	0.000215479	0.00345963	- && - && -	-	up
	Ag2G02679	1042.28	307.498	711.998	183.032	274.515	176.526	687.26	211.358	1.70067	0.000218763	0.0034954	- && - && PF05915:Eukaryotic protein of unknown function (DUF872)	-	up
	Ag10G00214	233.902	9.04405	120.194	0	5.84075	11.4503	121.047	5.76369	4.3775	0.000220835	0.00352157	- && sp|Q9SJE2|FATB_ARATH Palmitoyl-acyl carrier protein thioesterase, chloroplastic OS=Arabidopsis thaliana OX=3702 GN=FATB PE=1 SV=1 && PF01643:Acyl-ACP thioesterase	-	up
	Ag8G01438	40.1254	37.985	17.3161	0	2.92037	0	31.8089	0.973458	4.99153	0.000221589	0.00353141	- && sp|Q6L4D2|PM19L_ORYSJ Membrane protein PM19L OS=Oryza sativa subsp. japonica OX=39947 GN=PM19L PE=2 SV=1 && PF05512:AWPM-19-like family	-	up
	Ag3G02496	3854.98	827.531	5924.15	339.588	1201.25	531.486	3535.55	690.774	2.35541	0.000222996	0.00355164	- && sp|Q9SDZ9|PPAF2_IPOBA Purple acid phosphatase 2 OS=Ipomoea batatas OX=4120 GN=PAP2 PE=1 SV=1 && PF16656:Purple acid Phosphatase, N-terminal domain|PF00149:Calcineurin-like phosphoesterase|PF14008:Iron/zinc purple acid phosphatase-like protein C	SRS	up
	novel.107	82.2082	66.0216	45.8368	9.20916	19.4692	8.58775	64.6889	12.422	2.37646	0.000223647	0.00355771	PF01582:TIR domain|PF00931:NB-ARC domain	NAC	up
	Ag2G02600	2245.07	1098.85	2056.54	567.514	976.379	603.051	1800.15	715.648	1.33046	0.000224298	0.00356353	- && sp|Q9FKG3|PFKA4_ARATH ATP-dependent 6-phosphofructokinase 4, chloroplastic OS=Arabidopsis thaliana OX=3702 GN=PFK4 PE=1 SV=1 && PF00365:Phosphofructokinase	ERF	up
	Ag1G00547	321.003	472.1	160.938	74.8244	128.496	71.5646	318.014	91.6285	1.79488	0.000224632	0.00356664	- && - && PF13415:Galactose oxidase, central domain|PF13418:Galactose oxidase, central domain	-	up
	Ag3G02677	1586.42	892.648	1661.33	242.892	693.102	463.739	1380.13	466.577	1.56385	0.000226409	0.00359042	- && sp|Q653H7|ARFR_ORYSJ Auxin response factor 18 OS=Oryza sativa subsp. japonica OX=39947 GN=ARF18 PE=2 SV=1 && PF06507:Auxin response factor|PF02362:B3 DNA binding domain	ARF	up
	Ag5G01443	349.385	258.66	411.513	122.021	183.01	116.412	339.852	140.481	1.27332	0.000230876	0.00364327	- && - && PF00328:Histidine phosphatase superfamily (branch 2)	-	up
	Ag3G01378	2068.91	813.965	2248.04	122.021	719.386	250.953	1710.3	364.12	2.23115	0.000232808	0.00367007	- && sp|Q9ZUS1|WTR13_ARATH WAT1-related protein At2g37460 OS=Arabidopsis thaliana OX=3702 GN=At2g37460 PE=2 SV=1 && PF00892:EamA-like transporter family	ERF	up
	Ag11G04066	705.62	341.865	598.934	171.521	264.781	214.694	548.807	216.998	1.33747	0.000234128	0.00368329	- && sp|Q9FYC8|Y3482_ARATH BTB/POZ domain-containing protein At3g44820 OS=Arabidopsis thaliana OX=3702 GN=At3g44820 PE=2 SV=2 && -	-	up
	Ag1G00907	7558.26	3512.71	6789.96	600.898	2898.96	1079.19	5953.64	1526.35	1.96351	0.000236236	0.00371417	- && sp|Q9SVL6|CRPM2_ARATH Cold-regulated 413 plasma membrane protein 2 OS=Arabidopsis thaliana OX=3702 GN=COR413PM2 PE=2 SV=1 && PF05562:Cold acclimation protein WCOR413	C2H2	up
	Ag3G00418	557.841	45.2203	85.562	18.4183	30.1772	30.5342	229.541	26.3766	3.11936	0.000238686	0.00374583	- && sp|Q9C5V5|GLR28_ARATH Glutamate receptor 2.8 OS=Arabidopsis thaliana OX=3702 GN=GLR2.8 PE=2 SV=2 && PF00497:Bacterial extracellular solute-binding proteins, family 3|PF01094:Receptor family ligand binding region|PF00060:Ligand-gated ion channel	NAC	up
	Ag10G00820	3836.38	1655.97	5151.04	1106.25	1468.95	1293.89	3547.8	1289.7	1.45974	0.000239592	0.00375774	- && - && PF13902:R3H-associated N-terminal domain	-	up
	Ag5G02607	1284.01	483.857	1738.74	245.194	348.498	41.9846	1168.87	211.892	2.46393	0.000240007	0.00376196	- && sp|Q8S403|PHO1_ARATH Phosphate transporter PHO1 OS=Arabidopsis thaliana OX=3702 GN=PHO1 PE=1 SV=1 && PF03124:EXS family|PF03105:SPX domain	EIL	up
	AgUnG00769	1216.49	59.6907	122.231	31.0809	28.2303	74.4272	466.136	44.5795	3.38508	0.000240759	0.00376481	- && sp|Q9S746|HTH_ARATH Protein HOTHEAD OS=Arabidopsis thaliana OX=3702 GN=HTH PE=1 SV=1 && PF00732:GMC oxidoreductase|PF05199:GMC oxidoreductase	G2-like	up
	novel.2768	251.518	168.219	439.015	74.8244	115.842	49.6181	286.251	80.0947	1.83686	0.000241412	0.0037702	PF01582:TIR domain|PF00931:NB-ARC domain	C3H	up
	Ag2G02205	4333.55	3517.23	4783.33	1278.92	2389.84	2255.72	4211.37	1974.83	1.09228	0.000241723	0.00377276	- && sp|C0Z2L5|BZP44_ARATH bZIP transcription factor 44 OS=Arabidopsis thaliana OX=3702 GN=BZIP44 PE=1 SV=1 && PF00170:bZIP transcription factor	bZIP	up
	novel.2422	95.9096	5.42643	130.38	0	5.84075	0	77.2388	1.94692	5.2883	0.000242573	0.00378372	-	-	up
	Ag3G01626	1048.15	206.204	87.5992	18.4183	79.8236	63.931	447.319	54.0576	3.0466	0.000242965	0.00378754	- && sp|Q5PNY6|PUB21_ARATH U-box domain-containing protein 21 OS=Arabidopsis thaliana OX=3702 GN=PUB21 PE=2 SV=1 && PF04564:U-box domain	Dof	up
	Ag6G00782	3296.16	750.656	1345.57	354.553	658.058	458.013	1797.46	490.208	1.8742	0.000243693	0.00379659	- && sp|O23620|AHL23_ARATH AT-hook motif nuclear-localized protein 23 OS=Arabidopsis thaliana OX=3702 GN=AHL23 PE=1 SV=1 && PF03479:Plants and Prokaryotes Conserved (PCC) domain	C2H2	up
	Ag11G03921	3078.89	2354.17	4476.73	1534.48	1694.79	1622.13	3303.26	1617.13	1.03031	0.000245997	0.00382358	- && sp|Q8RUS5|ATG9_ARATH Autophagy-related protein 9 OS=Arabidopsis thaliana OX=3702 GN=ATG9 PE=2 SV=1 && PF04109:Autophagy protein Apg9	-	up
	novel.1168	819.146	166.411	251.593	51.8015	121.682	81.1065	412.383	84.8634	2.27929	0.000247125	0.00383269	PF08276:PAN-like domain|PF01453:D-mannose binding lectin|PF00954:S-locus glycoprotein domain|PF07714:Protein tyrosine and serine/threonine kinase	bHLH	up
	Ag10G02756	1711.69	566.158	2591.31	6.90687	168.408	80.1523	1623.05	85.1558	4.25149	0.000247601	0.00383423	- && sp|F4HQ17|LRL14_ARATH LEAF RUST 10 DISEASE-RESISTANCE LOCUS RECEPTOR-LIKE PROTEIN KINASE-like 1.4 OS=Arabidopsis thaliana OX=3702 GN=LRK10L-1.4 PE=2 SV=2 && PF05553:Cotton fibre expressed protein|PF13947:Wall-associated receptor kinase galacturonan-binding	-	up
	Ag7G02148	178.118	0.904405	159.92	2.30229	3.89383	7.63356	112.981	4.60989	4.60645	0.000249271	0.00384851	- && sp|Q96520|PER12_ARATH Peroxidase 12 OS=Arabidopsis thaliana OX=3702 GN=PER12 PE=1 SV=1 && PF00141:Peroxidase	NAC	up
	Ag2G02030	212.371	97.6758	268.909	62.1618	61.3279	35.3052	192.985	52.9316	1.86731	0.000250301	0.00385746	- && sp|Q9AV23|LSI3_ORYSJ Silicon efflux transporter LSI3 OS=Oryza sativa subsp. japonica OX=39947 GN=LSI3 PE=2 SV=1 && PF03600:Citrate transporter	-	up
	Ag2G02566	15.6587	12.6617	22.4091	0	0	0	16.9098	0	6.48956	0.000250759	0.0038622	- && - && -	B3	up
	Ag2G02190	637.114	173.646	437.996	9.20916	110.974	65.8394	416.252	62.0076	2.74395	0.000252981	0.00388711	- && sp|P51102|DFRA_ARATH Dihydroflavonol 4-reductase OS=Arabidopsis thaliana OX=3702 GN=DFRA PE=1 SV=2 && PF01370:NAD dependent epimerase/dehydratase family	M-type_MADS	up
	Ag5G01182	1332.95	1471.47	1141.85	440.888	767.085	709.921	1315.42	639.298	1.04032	0.000260889	0.0039848	- && sp|Q9ZQP1|TPMT1_ARATH Phosphatidylglycerophosphate phosphatase PTPMT1 OS=Arabidopsis thaliana OX=3702 GN=PTPMT1 PE=1 SV=2 && PF00782:Dual specificity phosphatase, catalytic domain	-	up
	Ag4G02636	2543.56	932.442	1157.12	237.136	644.429	497.135	1544.38	459.567	1.74809	0.000261833	0.00399672	- && sp|Q2V3E2|YIPL5_ARATH Protein yippee-like At4g27740 OS=Arabidopsis thaliana OX=3702 GN=At4g27740 PE=3 SV=1 && PF03226:Yippee zinc-binding/DNA-binding /Mis18, centromere assembly	GRAS	up
	Ag11G04821	17.616	9.94846	24.4463	0	0	0	17.3369	0	6.52524	0.000262193	0.00399758	- && sp|Q8LGN0|GLR27_ARATH Glutamate receptor 2.7 OS=Arabidopsis thaliana OX=3702 GN=GLR2.7 PE=2 SV=3 && PF00060:Ligand-gated ion channel|PF00497:Bacterial extracellular solute-binding proteins, family 3|PF01094:Receptor family ligand binding region	Nin-like	up
	Ag10G02550	1117.64	655.694	1191.76	393.692	500.358	479.006	988.364	457.685	1.11004	0.000264903	0.0040222	- && sp|Q9SUQ3|Y4374_ARATH Probable inactive receptor kinase At4g23740 OS=Arabidopsis thaliana OX=3702 GN=At4g23740 PE=1 SV=1 && PF08263:Leucine rich repeat N-terminal domain|PF00069:Protein kinase domain	ERF	up
	AgUnG00741	616.561	160.08	665.143	19.5695	148.939	68.702	480.595	79.0702	2.6013	0.000265249	0.00402509	- && sp|Q9CAH1|Y1725_ARATH Putative receptor-like protein kinase At1g72540 OS=Arabidopsis thaliana OX=3702 GN=At1g72540 PE=2 SV=1 && -	WRKY	up
	Ag10G00255	1094.15	427.784	695.701	247.496	343.631	208.969	739.212	266.699	1.47048	0.000265658	0.00402879	- && sp|Q93Y40|ORP3C_ARATH Oxysterol-binding protein-related protein 3C OS=Arabidopsis thaliana OX=3702 GN=ORP3C PE=2 SV=1 && PF01237:Oxysterol-binding protein	MYB_related	up
	Ag2G00982	1318.27	987.61	1687.81	591.688	503.278	170.801	1331.23	421.922	1.65827	0.000266222	0.00403028	- && sp|Q8GYW8|SCT_ARATH Spermidine coumaroyl-CoA acyltransferase OS=Arabidopsis thaliana OX=3702 GN=SCT PE=1 SV=1 && PF02458:Transferase family	ERF	up
	Ag3G00083	825.018	916.162	1286.49	375.273	538.322	542.937	1009.22	485.511	1.05483	0.000266375	0.00403028	- && sp|Q39237|TGA1_ARATH Transcription factor TGA1 OS=Arabidopsis thaliana OX=3702 GN=TGA1 PE=1 SV=2 && PF14144:Seed dormancy control|PF00170:bZIP transcription factor	bZIP	up
	Ag1G00480	44153.6	20227.9	39224.1	5991.71	18118	4926.51	34535.2	9678.74	1.83516	0.000267428	0.00404146	- && sp|Q9XGI7|NAS_SOLLC Nicotianamine synthase OS=Solanum lycopersicum OX=4081 GN=CHLN PE=2 SV=1 && PF03059:Nicotianamine synthase protein	-	up
	Ag7G00509	3723.84	1904.68	3215.71	966.962	1506.91	1433.2	2948.07	1302.36	1.17835	0.000271644	0.00409313	- && - && PF05340:Protein of unknown function (DUF740)	-	up
	Ag11G04724	1514	467.577	1635.86	209.508	516.906	252.862	1205.81	326.425	1.88461	0.000273467	0.00411336	- && - && -	-	up
	Ag9G01427	1175.38	663.833	837.286	401.75	480.888	403.624	892.167	428.754	1.05683	0.000274936	0.00412849	- && - && -	WRKY	up
	Ag2G02240	690.94	164.602	124.269	63.313	34.071	79.1981	326.604	58.8607	2.47227	0.000275115	0.00412849	- && sp|Q9C7S7|ERO1_ARATH Endoplasmic reticulum oxidoreductin-1 OS=Arabidopsis thaliana OX=3702 GN=AERO1 PE=1 SV=1 && PF04137:Endoplasmic Reticulum Oxidoreductin 1 (ERO1)	TCP	up
	Ag11G04611	4197.51	1936.33	3399.05	354.553	1565.32	712.783	3177.63	877.552	1.85607	0.000276796	0.0041513	- && sp|Q9SV43|PLP7_ARATH Patatin-like protein 7 OS=Arabidopsis thaliana OX=3702 GN=PLP7 PE=2 SV=1 && PF01734:Patatin-like phospholipase	bHLH	up
	Ag6G02327	172.246	117.573	95.748	35.6855	46.726	45.8013	128.522	42.7376	1.5862	0.000277299	0.00415194	- && - && -	-	up
	Ag11G04732	402.233	177.263	810.802	18.4183	148.939	34.351	463.433	67.2361	2.78287	0.000277324	0.00415194	- && sp|O82485|OPT7_ARATH Oligopeptide transporter 7 OS=Arabidopsis thaliana OX=3702 GN=OPT7 PE=2 SV=1 && PF03169:OPT oligopeptide transporter protein	M-type_MADS	up
	novel.3301	250.539	104.007	200.663	33.3832	36.9914	75.3814	185.07	48.5853	1.9259	0.000278232	0.00416069	PF00888:Cullin family	TCP	up
	Ag2G02469	2214.73	1481.42	1214.17	576.724	827.44	844.462	1636.77	749.542	1.12639	0.00028819	0.00427973	- && - && -	-	up
	Ag5G00453	2451.57	1348.47	1371.03	562.91	855.67	833.012	1723.69	750.53	1.19911	0.000288592	0.00428323	- && sp|Q9LQQ0|DIR25_ARATH Dirigent protein 25 OS=Arabidopsis thaliana OX=3702 GN=DIR25 PE=3 SV=1 && -	-	up
	Ag1G01421	11236.1	1457.9	3105.7	514.562	1422.22	1196.56	5266.57	1044.45	2.33396	0.000289435	0.00428524	- && sp|Q0ZPV7|CXE1_ACTER Carboxylesterase 1 OS=Actinidia eriantha OX=165200 GN=CXE1 PE=1 SV=1 && PF07859:alpha/beta hydrolase fold	Trihelix	up
	Ag8G00157	1856.54	783.215	1353.71	383.331	578.234	611.639	1331.15	524.401	1.34335	0.000289777	0.00428597	- && sp|Q0PGJ6|AKRC9_ARATH NADPH-dependent aldo-keto reductase, chloroplastic OS=Arabidopsis thaliana OX=3702 GN=AKR4C9 PE=1 SV=1 && PF00248:Aldo/keto reductase family	FAR1	up
	Ag8G01446	479.548	317.446	629.492	119.719	223.895	62.9768	475.495	135.53	1.8104	0.000292086	0.00431764	- && sp|Q38830|IAA12_ARATH Auxin-responsive protein IAA12 OS=Arabidopsis thaliana OX=3702 GN=IAA12 PE=1 SV=1 && PF02309:AUX/IAA family	ARF	up
	Ag7G02383	2595.43	1033.74	1280.37	404.052	817.705	426.525	1636.51	549.427	1.57431	0.00029251	0.00432141	- && sp|A6MGW7|OLE_LILLO Oleosin OS=Lilium longiflorum OX=4690 PE=1 SV=1 && PF01277:Oleosin	ERF	up
	Ag6G00382	2471.14	1539.3	3077.18	336.134	1238.24	362.594	2362.54	645.656	1.87116	0.000295992	0.00436033	- && - && -	-	up
	Ag4G02630	3037.79	584.246	3474.43	496.143	786.554	484.731	2365.49	589.143	2.00529	0.000297182	0.00437034	- && sp|Q2EF88|YSL3_ARATH Metal-nicotianamine transporter YSL3 OS=Arabidopsis thaliana OX=3702 GN=YSL3 PE=2 SV=1 && PF03169:OPT oligopeptide transporter protein	TCP	up
	Ag8G02251	636.135	350.005	730.333	187.637	289.117	200.381	572.158	225.712	1.341	0.000297434	0.00437155	- && sp|Q9M022|AIRP2_ARATH E3 ubiquitin-protein ligase AIRP2 OS=Arabidopsis thaliana OX=3702 GN=AIRP2 PE=1 SV=1 && PF13920:Zinc finger, C3HC4 type (RING finger)	-	up
	Ag4G02043	498.143	380.755	542.912	126.626	272.568	160.305	473.936	186.5	1.34393	0.000299863	0.00439219	- && sp|Q9FLD7|GT14A_ARATH Beta-glucuronosyltransferase GlcAT14A OS=Arabidopsis thaliana OX=3702 GN=GLCAT14A PE=2 SV=1 && PF02485:Core-2/I-Branching enzyme	E2F/DP	up
	Ag4G00373	787.829	526.364	1008.41	260.159	427.348	278.625	774.201	322.044	1.26467	0.000301479	0.00441082	- && sp|Q9CA74|NEN3_ARATH Protein NEN3 OS=Arabidopsis thaliana OX=3702 GN=NEN3 PE=2 SV=1 && PF00929:Exonuclease	NAC	up
	Ag9G00323	65.5708	16.2793	24.4463	3.45343	0	1.90839	35.4321	1.78727	4.34228	0.000301721	0.00441185	- && sp|Q84WT5|XYN5L_ARATH Endo-1,4-beta-xylanase 5-like OS=Arabidopsis thaliana OX=3702 GN=At4g33820 PE=2 SV=1 && PF00331:Glycosyl hydrolase family 10|PF02018:Carbohydrate binding domain	Nin-like	up
	Ag1G01520	11072.7	6768.57	13013.6	4991.36	5425.08	3113.54	10284.9	4509.99	1.18935	0.000302242	0.00441696	- && sp|Q9LI61|AVT6A_ARATH Amino acid transporter AVT6A OS=Arabidopsis thaliana OX=3702 GN=AVT6A PE=2 SV=1 && PF01490:Transmembrane amino acid transporter protein	bHLH	up
	novel.2746	300.451	207.109	181.31	64.4641	59.381	114.503	229.623	79.4495	1.52928	0.000302707	0.00441743	PF14681:Uracil phosphoribosyltransferase	-	up
	Ag10G00777	646.9	286.696	1786.62	13.8137	87.6112	3.81678	906.738	35.0806	4.69088	0.000306087	0.0044405	- && sp|Q9SV68|QORH_ARATH Chloroplast envelope quinone oxidoreductase homolog OS=Arabidopsis thaliana OX=3702 GN=CEQORH PE=1 SV=1 && PF13602:Zinc-binding dehydrogenase|PF08240:Alcohol dehydrogenase GroES-like domain	HB-other	up
	Ag10G00451	314.153	82.3009	1563.54	4.60458	49.6464	19.0839	653.333	24.4449	4.73796	0.000314202	0.00453502	- && sp|Q949U4|OFT16_ARATH O-fucosyltransferase 16 OS=Arabidopsis thaliana OX=3702 GN=OFUT16 PE=2 SV=1 && PF10250:GDP-fucose protein O-fucosyltransferase	MYB	up
	novel.1495	1234.1	720.811	1067.49	397.145	571.42	471.372	1007.47	479.979	1.06904	0.000315654	0.00454299	PF01975:Survival protein SurE	HSF	up
	Ag10G00403	667.452	579.724	579.581	183.032	369.914	161.259	608.919	238.068	1.35418	0.000315814	0.00454299	- && sp|A0A0K9RDW0|ABA2_SPIOL Zeaxanthin epoxidase, chloroplastic OS=Spinacia oleracea OX=3562 GN=SOVF_077800 PE=1 SV=1 && PF01494:FAD binding domain	ERF	up
	novel.537	95.9096	31.6542	87.5992	2.30229	15.5753	9.54195	71.721	9.13986	2.95859	0.000316431	0.00454931	-	-	up
	Ag5G00257	1668.63	2430.14	1678.65	111.661	837.174	431.296	1925.8	460.044	2.06506	0.000317472	0.00455643	- && sp|O64837|RTNLM_ARATH Reticulon-like protein B13 OS=Arabidopsis thaliana OX=3702 GN=RTNLB13 PE=2 SV=1 && PF02453:Reticulon	Dof	up
	Ag5G00897	210.414	235.145	175.198	66.7664	99.2927	97.3278	206.919	87.7957	1.23457	0.000317784	0.00455643	- && - && -	MYB_related	up
	Ag10G02091	12101.2	9809.18	15260.6	4115.34	7795.45	5481.85	12390.3	5797.55	1.09562	0.000321098	0.00458819	- && sp|Q6DW74|DGDG1_LOTJA Digalactosyldiacylglycerol synthase 1, chloroplastic OS=Lotus japonicus OX=34305 GN=DGD1 PE=2 SV=1 && PF00534:Glycosyl transferases group 1	-	up
	Ag3G00902	312.195	152.844	232.24	31.0809	103.187	44.8471	232.427	59.7049	1.95769	0.000325407	0.00462146	- && sp|Q9LK32|Y3721_ARATH Uncharacterized protein At3g27210 OS=Arabidopsis thaliana OX=3702 GN=Y-2 PE=1 SV=1 && -	-	up
	Ag9G02789	836.762	298.454	839.323	174.974	156.727	291.029	658.18	207.577	1.66406	0.000325418	0.00462146	- && sp|Q9SRE5|Y1666_ARATH Uncharacterized protein At1g76660 OS=Arabidopsis thaliana OX=3702 GN=At1g76660 PE=2 SV=1 && -	-	up
	Ag6G02349	2661	1459.71	2106.46	995.74	1171.07	885.493	2075.72	1017.43	1.02858	0.000325584	0.00462146	- && sp|O22582|H2B_GOSHI Histone H2B OS=Gossypium hirsutum OX=3635 GN=HIS2B PE=2 SV=3 && PF00125:Core histone H2A/H2B/H3/H4	-	up
	Ag2G01317	1889.81	1066.29	1551.32	655.001	813.811	776.714	1502.47	748.509	1.00486	0.000326516	0.0046289	- && sp|Q15208|STK38_HUMAN Serine/threonine-protein kinase 38 OS=Homo sapiens OX=9606 GN=STK38 PE=1 SV=1 && PF00069:Protein kinase domain	GRAS	up
	Ag2G00407	487.377	393.416	650.883	229.078	273.542	237.594	510.559	246.738	1.04829	0.000327144	0.00463183	- && sp|Q9FDX1|SKIP1_ARATH F-box protein SKIP1 OS=Arabidopsis thaliana OX=3702 GN=SKIP1 PE=1 SV=1 && -	-	up
	Ag6G01457	789.786	179.072	1403.62	204.904	190.798	114.503	790.828	170.068	2.21748	0.000327782	0.00463729	- && sp|Q38832|IAA14_ARATH Auxin-responsive protein IAA14 OS=Arabidopsis thaliana OX=3702 GN=IAA14 PE=1 SV=2 && PF02309:AUX/IAA family	ARF	up
	Ag4G00903	14520.5	6113.78	14091.3	4522.85	5231.36	5031.47	11575.2	4928.56	1.23176	0.000327963	0.0046373	- && sp|Q9MBG5|CML45_ARATH Probable calcium-binding protein CML45 OS=Arabidopsis thaliana OX=3702 GN=CML45 PE=2 SV=1 && PF13499:EF-hand domain pair	Dof	up
	novel.3229	320.025	339.152	334.099	107.056	119.735	198.472	331.092	141.755	1.22184	0.000328505	0.00464151	-	-	up
	Ag11G04086	54.8055	3.61762	166.031	0	1.94692	5.72517	74.8181	2.55736	4.84569	0.000329934	0.00464983	- && sp|O22527|CLH1_ARATH Chlorophyllase-1 OS=Arabidopsis thaliana OX=3702 GN=CLH1 PE=1 SV=1 && PF07224:Chlorophyllase	-	up
	Ag9G00464	3559.42	1300.53	3011.99	1054.45	1164.26	808.203	2623.98	1008.97	1.37885	0.000337288	0.00471983	- && sp|P55143|GLRX_RICCO Glutaredoxin OS=Ricinus communis OX=3988 PE=3 SV=1 && PF00462:Glutaredoxin	MIKC_MADS	up
	Ag2G02093	4490.13	2111.79	3658.8	1224.82	1824.26	1492.36	3420.24	1513.81	1.17572	0.000338449	0.00472531	- && sp|Q5KS41|WSD11_ARATH Wax ester synthase/diacylglycerol acyltransferase 11 OS=Arabidopsis thaliana OX=3702 GN=WSD11 PE=1 SV=1 && PF03007:Wax ester synthase-like Acyl-CoA acyltransferase domain|PF06974:Protein of unknown function (DUF1298)	-	up
	novel.2898	3634.78	636.701	397.252	194.543	179.116	415.075	1556.24	262.911	2.56512	0.000338625	0.00472531	-	-	up
	Ag4G02642	4538.09	1506.74	21943.6	46.0458	524.694	20.0381	9329.48	196.926	5.56587	0.000338966	0.00472531	- && sp|Q9SXA6|ENDO1_ARATH Endonuclease 1 OS=Arabidopsis thaliana OX=3702 GN=ENDO1 PE=1 SV=1 && PF02265:S1/P1 Nuclease	TCP	up
	Ag2G00365	3526.14	2198.61	4342.27	1290.43	1918.69	1374.04	3355.68	1527.72	1.13504	0.00034052	0.00473391	- && sp|Q9FMM4|RHG1A_ARATH Probable E3 ubiquitin-protein ligase RHG1A OS=Arabidopsis thaliana OX=3702 GN=RHG1A PE=2 SV=1 && PF13639:Ring finger domain	bHLH	up
	Ag11G05047	212.371	22.6101	155.845	2.30229	25.3099	7.63356	130.275	11.7486	3.46292	0.000340737	0.00473391	- && sp|Q40784|AAPC_CENCI Putative glucose-6-phosphate 1-epimerase OS=Cenchrus ciliaris OX=35872 PE=2 SV=1 && PF01263:Aldose 1-epimerase	SBP	up
	Ag10G00572	2288.13	1547.44	2693.17	455.853	1233.37	748.089	2176.24	812.438	1.42105	0.000340987	0.00473391	- && - && -	-	up
	Ag1G02086	180.075	117.573	137.51	47.1969	35.0445	65.8394	145.053	49.3603	1.55387	0.000342785	0.0047512	- && - && PF05757:Oxygen evolving enhancer protein 3 (PsbQ)	-	up
	Ag4G02234	2724.61	737.995	880.067	107.056	526.641	295.8	1447.56	309.833	2.22339	0.000343942	0.00476366	- && - && PF05553:Cotton fibre expressed protein	-	up
	Ag1G01726	3126.85	1578.19	4833.24	823.069	1470.9	1088.74	3179.42	1127.57	1.49532	0.000346129	0.00478886	- && sp|Q9SFU3|PPA15_ARATH Purple acid phosphatase 15 OS=Arabidopsis thaliana OX=3702 GN=PAP15 PE=1 SV=1 && PF16656:Purple acid Phosphatase, N-terminal domain|PF14008:Iron/zinc purple acid phosphatase-like protein C	C3H	up
	Ag7G00568	998.242	489.283	2001.54	466.214	295.931	251.907	1163.02	338.017	1.78311	0.000347706	0.00480287	- && - && -	-	up
	Ag11G03359	2046.4	1038.26	1984.22	428.226	880.98	689.883	1689.63	666.363	1.34177	0.00035337	0.00485501	- && sp|F4JTN2|LAZ1_ARATH Protein LAZ1 OS=Arabidopsis thaliana OX=3702 GN=LAZ1 PE=1 SV=1 && PF03619:Organic solute transporter Ostalpha	CPP	up
	Ag1G01576	1646.12	588.768	1556.41	174.974	580.181	309.159	1263.77	354.771	1.83205	0.000354335	0.00486307	- && sp|Q9C9G7|MYB62_ARATH Transcription factor MYB62 OS=Arabidopsis thaliana OX=3702 GN=MYB62 PE=2 SV=1 && PF00249:Myb-like DNA-binding domain	MYB	up
	Ag10G02884	2297.91	516.415	714.036	162.311	347.525	360.686	1176.12	290.174	2.01841	0.000358538	0.00491261	- && sp|Q93WU9|WRK51_ARATH Probable WRKY transcription factor 51 OS=Arabidopsis thaliana OX=3702 GN=WRKY51 PE=1 SV=1 && PF03106:WRKY DNA -binding domain	WRKY	up
	Ag9G01332	1476.81	1087.1	1860.97	602.049	888.767	626.906	1474.96	705.907	1.06272	0.000359118	0.00491261	- && sp|F4KFT7|TENAC_ARATH Bifunctional TH2 protein, mitochondrial OS=Arabidopsis thaliana OX=3702 GN=TH2 PE=1 SV=1 && PF03070:TENA/THI-4/PQQC family	-	up
	Ag10G00192	488.356	214.344	15.2789	29.9298	0.973458	16.2213	239.326	15.7082	3.93486	0.000359285	0.00491261	- && sp|P0AGG3|TESB_ECO57 Acyl-CoA thioesterase 2 OS=Escherichia coli O157:H7 OX=83334 GN=tesB PE=3 SV=2 && PF13622:Thioesterase-like superfamily|PF00027:Cyclic nucleotide-binding domain	BES1	up
	novel.2227	247.603	97.6758	185.384	16.116	67.1686	28.6258	176.888	37.3035	2.24094	0.000362264	0.00494024	PF04059:RNA recognition motif 2	G2-like	up
	Ag4G01876	1523.79	1080.76	1890.51	582.479	893.635	639.31	1498.36	705.141	1.08695	0.000363298	0.00494647	- && sp|F4IBD7|CSCLA_ARATH CSC1-like protein RXW8 OS=Arabidopsis thaliana OX=3702 GN=RXW8 PE=2 SV=1 && PF02714:Calcium-dependent channel, 7TM region, putative phosphate|PF13967:Late exocytosis, associated with Golgi transport|PF14703:Cytosolic domain of 10TM putative phosphate transporter	bHLH	up
	Ag8G00089	144.843	145.609	355.49	35.6855	77.8767	60.1143	215.314	57.8921	1.89172	0.000364444	0.00495682	- && sp|Q9FFF6|JOX2_ARATH Jasmonate-induced oxygenase 2 OS=Arabidopsis thaliana OX=3702 GN=JOX2 PE=1 SV=1 && PF14226:non-haem dioxygenase in morphine synthesis N-terminal	STAT	up
	novel.2156	416.913	128.426	233.258	32.2321	94.4254	62.9768	259.532	63.2114	2.03466	0.000366355	0.0049679	-	-	up
	Ag7G00281	654.73	412.409	703.85	311.96	258.94	276.716	590.329	282.539	1.06317	0.000367765	0.00497305	- && - && PF09747:Coiled-coil domain containing protein (DUF2052)	-	up
	Ag5G01996	474.654	221.579	402.345	135.835	131.417	167.938	366.193	145.063	1.33502	0.000370859	0.00500962	- && - && -	bHLH	up
	Ag4G01018	446.273	259.564	655.976	172.672	193.718	112.595	453.938	159.662	1.50752	0.00037165	0.00501117	- && sp|Q7X996|CIPK2_ORYSJ CBL-interacting protein kinase 2 OS=Oryza sativa subsp. japonica OX=39947 GN=CIPK2 PE=2 SV=1 && PF00069:Protein kinase domain|PF03822:NAF domain	bHLH	up
	novel.2130	40.1254	128.426	38.7066	5.75572	15.5753	7.63356	69.0859	9.65487	2.8339	0.000379291	0.00508545	-	-	up
	Ag4G02856	1159.72	608.665	872.937	336.134	490.623	355.915	880.441	394.224	1.15867	0.000381032	0.00510412	- && sp|A2ZLU6|SL11_ORYSI Protein spotted leaf 11 OS=Oryza sativa subsp. indica OX=39946 GN=SPL11 PE=1 SV=2 && PF00514:Armadillo/beta-catenin-like repeat	HSF	up
	Ag6G02535	289.686	103.102	420.68	58.7084	90.5316	27.6716	271.156	58.9705	2.20088	0.000381546	0.00510523	- && sp|P09189|HSP7C_PETHY Heat shock cognate 70 kDa protein OS=Petunia hybrida OX=4102 GN=HSP70 PE=2 SV=1 && PF00012:Hsp70 protein	GATA	up
	Ag8G02073	913.098	335.534	826.081	34.5343	274.515	64.8852	691.571	124.645	2.47066	0.000381711	0.00510523	- && sp|Q9CA46|BZIP8_ARATH Basic leucine zipper 8 OS=Arabidopsis thaliana OX=3702 GN=BZIP8 PE=1 SV=1 && PF00170:bZIP transcription factor	bZIP	up
	Ag4G00217	24.4667	0	252.612	0	1.94692	1.90839	92.3595	1.2851	6.14057	0.000384109	0.00512663	- && sp|Q9LMA8|TI10A_ARATH Protein TIFY 10A OS=Arabidopsis thaliana OX=3702 GN=TIFY10A PE=1 SV=1 && PF06200:tify domain|PF09425:Divergent CCT motif	-	up
	novel.1259	1905.47	987.61	1701.05	720.617	804.077	663.165	1531.38	729.286	1.07012	0.000386361	0.00514997	PF00106:short chain dehydrogenase	NAC	up
	Ag3G01136	1569.79	783.215	1737.72	607.804	653.19	487.593	1363.57	582.863	1.22609	0.000388681	0.00517422	- && sp|Q75HX5|TLP8_ORYSJ Tubby-like F-box protein 8 OS=Oryza sativa subsp. japonica OX=39947 GN=TULP8 PE=2 SV=1 && PF01167:Tub family|PF00646:F-box domain	Trihelix	up
	Ag8G00818	610.689	544.452	743.575	247.496	293.011	394.082	632.905	311.53	1.02134	0.000390647	0.0051876	- && sp|Q8L5Z1|GDL17_ARATH GDSL esterase/lipase At1g33811 OS=Arabidopsis thaliana OX=3702 GN=At1g33811 PE=2 SV=1 && -	M-type_MADS	up
	Ag8G00864	2284.21	412.409	886.178	351.099	265.754	332.06	1194.27	316.304	1.9168	0.000392895	0.00521291	- && sp|O80467|SDT_ARATH Spermidine sinapoyl-CoA acyltransferase OS=Arabidopsis thaliana OX=3702 GN=SDT PE=1 SV=1 && PF02458:Transferase family	ERF	up
	Ag8G01072	859.271	187.212	189.459	32.2321	115.842	79.1981	411.981	75.7572	2.44118	0.000394628	0.00522364	- && sp|O65451|FB333_ARATH Probable F-box protein At4g22030 OS=Arabidopsis thaliana OX=3702 GN=At4g22030 PE=4 SV=1 && PF14476:Petal formation-expressed	-	up
	Ag5G02771	509.887	443.159	535.781	169.218	256.993	289.121	496.275	238.444	1.0556	0.000396785	0.00524678	- && sp|Q9ZQ89|UPS2_ARATH Ureide permease 2 OS=Arabidopsis thaliana OX=3702 GN=UPS2 PE=1 SV=2 && PF07168:Ureide permease	-	up
	Ag6G01132	2055.2	1108.8	2338.7	721.768	963.724	778.623	1834.23	821.371	1.15878	0.000399014	0.00526543	- && sp|Q67YS6|ALIS2_ARATH Putative ALA-interacting subunit 2 OS=Arabidopsis thaliana OX=3702 GN=ALIS2 PE=2 SV=1 && PF03381:LEM3 (ligand-effect modulator 3) family / CDC50 family	-	up
	Ag6G02332	2336.08	510.085	3703.61	249.798	696.023	506.677	2183.26	484.166	2.17252	0.000399227	0.00526554	- && sp|Q8VY27|E70H1_ARATH Exocyst complex component EXO70H1 OS=Arabidopsis thaliana OX=3702 GN=EXO70H1 PE=1 SV=1 && PF03081:Exo70 exocyst complex subunit	WRKY	up
	Ag8G02101	1767.48	908.023	1195.83	565.212	662.925	620.226	1290.44	616.121	1.0663	0.000399535	0.0052669	- && sp|Q9FW03|MES11_ARATH Putative methylesterase 11, chloroplastic OS=Arabidopsis thaliana OX=3702 GN=MES11 PE=1 SV=1 && PF12697:Alpha/beta hydrolase family	NF-YB	up
	Ag2G01375	704.642	288.505	730.333	210.66	235.577	202.289	574.493	216.175	1.40967	0.000405474	0.00533425	- && - && -	-	up
	Ag9G01131	95.9096	63.3084	163.994	20.7206	19.4692	37.2136	107.737	25.8011	2.05791	0.000406953	0.00535096	- && sp|Q9M817|PTR6_ARATH Protein NRT1/ PTR FAMILY 1.2 OS=Arabidopsis thaliana OX=3702 GN=NPF1.2 PE=1 SV=1 && PF00854:POT family	BBR-BPC	up
	AgUnG00758	89.0589	0.904405	8.14877	0	0	0	32.704	0	7.44156	0.000407742	0.0053586	- && sp|O82645|IQM1_ARATH IQ domain-containing protein IQM1 OS=Arabidopsis thaliana OX=3702 GN=IQM1 PE=1 SV=1 && -	FAR1	up
	AgUnG00693	1447.45	812.156	905.532	336.134	366.994	613.547	1055.05	438.892	1.26473	0.000408395	0.00536444	- && sp|Q9S7W5|TCP13_ARATH Transcription factor TCP13 OS=Arabidopsis thaliana OX=3702 GN=TCP13 PE=1 SV=1 && PF03634:TCP family transcription factor	TCP	up
	novel.2258	3255.05	1691.24	2320.36	528.375	1360.89	852.096	2422.22	913.789	1.40602	0.000409942	0.00537652	PF14226:non-haem dioxygenase in morphine synthesis N-terminal|PF03171:2OG-Fe(II) oxygenase superfamily	C3H	up
	Ag11G04199	21313.5	10886.3	14326.5	4200.53	7929.79	7684.13	15508.8	6604.82	1.23143	0.00041158	0.00539249	- && sp|Q94EG9|ZIP11_ARATH Zinc transporter 11 OS=Arabidopsis thaliana OX=3702 GN=ZIP11 PE=2 SV=1 && PF02535:ZIP Zinc transporter	-	up
	Ag2G00728	123.312	230.623	96.7666	13.8137	46.726	41.9846	150.234	34.1748	2.13131	0.000415605	0.00542863	- && sp|O49841|RAC2A_ARATH Ras-related protein RABC2a OS=Arabidopsis thaliana OX=3702 GN=RABC2A PE=1 SV=1 && PF00071:Ras family	NAC	up
	Ag11G04861	4161.3	1868.5	5749.97	207.206	1416.38	1032.44	3926.59	885.342	2.14866	0.000421886	0.00550228	- && - && PF07939:Protein of unknown function (DUF1685)	-	up
	Ag10G01167	3865.74	2904.95	5002.32	1556.35	2390.81	1874.04	3924.34	1940.4	1.01589	0.000422969	0.00551081	- && sp|Q9FFY9|TRP4_ARATH Telomere repeat-binding protein 4 OS=Arabidopsis thaliana OX=3702 GN=TRP4 PE=1 SV=1 && -	MYB_related	up
	Ag5G00196	1263.46	624.04	472.628	344.192	289.117	213.74	786.71	282.35	1.47893	0.000426551	0.00554344	- && - && -	C2H2	up
	Ag2G01351	1906.45	866.42	1475.95	298.147	768.059	253.816	1416.27	440.007	1.68611	0.000428042	0.0055572	- && sp|Q6ZKL8|P2C66_ORYSJ Probable protein phosphatase 2C 66 OS=Oryza sativa subsp. japonica OX=39947 GN=Os08g0500300 PE=2 SV=1 && PF00481:Protein phosphatase 2C	B3	up
	Ag3G00635	3108.25	608.665	772.096	300.449	328.055	477.097	1496.34	368.534	2.02132	0.000431114	0.00559242	- && sp|Q9ZWB9|FAO1_ARATH Long-chain-alcohol oxidase FAO1 OS=Arabidopsis thaliana OX=3702 GN=FAO1 PE=3 SV=2 && PF05199:GMC oxidoreductase|PF00732:GMC oxidoreductase	-	up
	Ag5G00409	3120.98	1174.82	2004.6	123.172	924.785	309.159	2100.13	452.372	2.21441	0.000432145	0.00560198	- && sp|F4K956|A70_ARATH Pathogen-associated molecular patterns-induced protein A70 OS=Arabidopsis thaliana OX=3702 GN=A70 PE=1 SV=1 && PF14364:Domain of unknown function (DUF4408)|PF05553:Cotton fibre expressed protein	-	up
	Ag10G02852	675.282	340.961	1278.34	18.4183	256.02	41.9846	764.86	105.474	2.85693	0.000435298	0.00564001	- && - && -	-	up
	Ag10G00342	1362.31	235.145	745.612	0	36.9914	22.9007	781.022	19.964	5.28724	0.000444006	0.00572949	- && sp|Q9FKU8|BBE26_ARATH Berberine bridge enzyme-like 26 OS=Arabidopsis thaliana OX=3702 GN=At5g44400 PE=2 SV=1 && PF01565:FAD binding domain|PF08031:Berberine and berberine like	CPP	up
	Ag5G01957	373.852	122.095	181.31	75.9756	68.1421	57.2517	225.752	67.1231	1.75055	0.000444107	0.00572949	- && sp|Q8S9N6|ATB17_ARATH Homeobox-leucine zipper protein ATHB-17 OS=Arabidopsis thaliana OX=3702 GN=ATHB-17 PE=2 SV=1 && PF00046:Homeodomain|PF02183:Homeobox associated leucine zipper	HD-ZIP	up
	Ag7G00622	1369.16	101.293	365.676	23.0229	107.08	116.412	612.042	82.1717	2.89524	0.000445118	0.00572986	- && sp|Q9M3B3|WSD4_ARATH Wax ester synthase/diacylglycerol acyltransferase 4 OS=Arabidopsis thaliana OX=3702 GN=WSD4 PE=2 SV=1 && PF06974:Protein of unknown function (DUF1298)|PF03007:Wax ester synthase-like Acyl-CoA acyltransferase domain	-	up
	Ag2G00198	857.314	386.181	1302.78	143.893	370.888	82.0607	848.76	198.947	2.09248	0.000445131	0.00572986	- && sp|Q9FL59|FTIP1_ARATH FT-interacting protein 1 OS=Arabidopsis thaliana OX=3702 GN=FTIP1 PE=1 SV=1 && PF00168:C2 domain|PF08372:Plant phosphoribosyltransferase C-terminal	bZIP	up
	Ag8G00310	872.973	425.975	725.24	259.008	353.365	262.404	674.729	291.592	1.20976	0.000446436	0.00574091	- && sp|Q9M0G0|GAGT3_ARATH Glutathione hydrolase 3 OS=Arabidopsis thaliana OX=3702 GN=GGT3 PE=2 SV=1 && PF01019:Gamma-glutamyltranspeptidase	HB-other	up
	Ag4G00898	73.4002	8.13965	170.105	0	7.78767	5.72517	83.8818	4.50428	4.20168	0.00044713	0.00574696	- && - && PF07891:Protein of unknown function (DUF1666)	NAC	up
	Ag7G00872	3327.47	1531.16	2156.37	541.038	1276.2	824.424	2338.33	880.555	1.40864	0.000450943	0.00579307	- && sp|O49725|PUP10_ARATH Probable purine permease 10 OS=Arabidopsis thaliana OX=3702 GN=PUP10 PE=2 SV=2 && PF16913:Purine nucleobase transmembrane transport	STAT	up
	Ag10G01548	4771.01	3601.34	4102.9	1121.22	2697.45	1559.15	4158.42	1792.61	1.21376	0.00045191	0.00580069	- && sp|Q10QA5|D14_ORYSJ Strigolactone esterase D14 OS=Oryza sativa subsp. japonica OX=39947 GN=D14 PE=1 SV=1 && PF00561:alpha/beta hydrolase fold	-	up
	Ag6G00494	1898.62	340.056	200.663	70.2198	86.6378	223.282	813.113	126.713	2.68103	0.000454147	0.0058255	- && - && PF03398:Regulator of Vps4 activity in the MVB pathway	B3	up
	novel.1189	108.632	9.94846	32.5951	0	3.89383	3.81678	50.3919	2.5702	4.2661	0.000455916	0.00583654	PF00332:Glycosyl hydrolases family 17	FAR1	up
	Ag6G02422	295.558	50.6467	104.915	11.5114	37.9649	22.9007	150.373	24.1257	2.63534	0.000458622	0.00585486	- && sp|Q9SAH7|WRK40_ARATH Probable WRKY transcription factor 40 OS=Arabidopsis thaliana OX=3702 GN=WRKY40 PE=1 SV=1 && PF03106:WRKY DNA -binding domain	WRKY	up
	Ag2G00477	584.265	170.933	365.676	86.3359	116.815	140.267	373.625	114.472	1.70513	0.000460913	0.00586546	- && sp|Q9FI14|TAO1_ARATH Disease resistance protein TAO1 OS=Arabidopsis thaliana OX=3702 GN=TAO1 PE=3 SV=1 && PF01582:TIR domain	FAR1	up
	Ag7G01084	2954.6	1309.58	2437.5	820.766	1178.86	915.073	2233.89	971.566	1.20093	0.000461543	0.00586767	- && sp|P42620|YQJG_ECOLI Glutathionyl-hydroquinone reductase YqjG OS=Escherichia coli (strain K12) OX=83333 GN=yqjG PE=1 SV=1 && PF13410:Glutathione S-transferase, C-terminal domain|PF13409:Glutathione S-transferase, N-terminal domain	-	up
	Ag6G00292	382.66	134.756	142.603	62.1618	44.7791	74.4272	220.006	60.456	1.86344	0.000464554	0.00589719	- && sp|Q9C5S1|MKP1_ARATH Protein-tyrosine-phosphatase MKP1 OS=Arabidopsis thaliana OX=3702 GN=MKP1 PE=1 SV=1 && PF00782:Dual specificity phosphatase, catalytic domain	bHLH	up
	Ag8G00880	3024.09	1513.97	3750.47	1129.27	1284.96	1178.43	2762.84	1197.56	1.20592	0.000470346	0.00596189	- && sp|Q9LMI0|TPS7_ARATH Probable alpha,alpha-trehalose-phosphate synthase [UDP-forming] 7 OS=Arabidopsis thaliana OX=3702 GN=TPS7 PE=1 SV=1 && PF00982:Glycosyltransferase family 20|PF02358:Trehalose-phosphatase	-	up
	novel.505	3128.8	737.995	2321.38	734.43	644.429	637.402	2062.73	672.087	1.61783	0.000474728	0.00600855	PF08100:Dimerisation domain|PF00891:O-methyltransferase domain	-	up
	Ag1G00398	790.765	59.6907	1308.9	4.60458	62.3013	13.3587	719.784	26.7549	4.7478	0.000476933	0.00603051	- && - && -	-	up
	Ag9G02428	247.603	105.815	123.25	29.9298	54.5137	52.4807	158.89	45.6414	1.79599	0.000481191	0.00607538	- && sp|Q9LNA5|ACR8_ARATH ACT domain-containing protein ACR8 OS=Arabidopsis thaliana OX=3702 GN=ACR8 PE=2 SV=1 && PF01842:ACT domain	TCP	up
	Ag6G02045	1003.14	783.215	791.449	176.125	495.49	325.38	859.267	332.332	1.36939	0.000484963	0.00611101	- && sp|H2DH17|C7A22_PANGI Cytochrome P450 CYP749A22 OS=Panax ginseng OX=4054 PE=2 SV=1 && PF00067:Cytochrome P450	B3	up
	Ag7G01583	16273.3	11091.6	7418.43	3788.42	5957.56	5651.69	11594.5	5132.56	1.17563	0.000495911	0.00621242	- && sp|Q8LD26|DRMH3_ARATH Dormancy-associated protein homolog 3 OS=Arabidopsis thaliana OX=3702 GN=At1g56220 PE=1 SV=1 && PF05564:Dormancy/auxin associated protein	-	up
	Ag9G00350	557.841	258.66	283.17	46.0458	171.329	63.931	366.557	93.7685	1.96495	0.000504638	0.00629513	- && sp|Q9SA65|CAP4_ARATH Putative clathrin assembly protein At1g03050 OS=Arabidopsis thaliana OX=3702 GN=At1g03050 PE=2 SV=1 && PF07651:ANTH domain	bZIP	up
	Ag10G01609	1287.93	468.482	1434.18	364.913	436.109	361.64	1063.53	387.554	1.4561	0.000504917	0.00629513	- && - && PF04832:SOUL heme-binding protein	-	up
	Ag9G01710	512.823	255.947	338.174	162.311	165.488	148.854	368.981	158.885	1.21544	0.000505789	0.00630238	- && sp|Q8LDC8|ERF92_ARATH Ethylene-responsive transcription factor 1B OS=Arabidopsis thaliana OX=3702 GN=ERF1B PE=1 SV=2 && PF00847:AP2 domain	ERF	up
	Ag2G00385	13694.5	6706.16	10009.7	3633.01	6094.82	3357.81	10136.8	4361.88	1.21653	0.000511569	0.00636206	- && - && -	-	up
	novel.197	821.103	264.086	401.327	29.9298	167.435	127.862	495.505	108.409	2.19031	0.000512118	0.00636582	PF00069:Protein kinase domain|PF13947:Wall-associated receptor kinase galacturonan-binding	WRKY	up
	novel.1950	160.502	142.896	124.269	52.9527	61.3279	67.7478	142.555	60.6761	1.23049	0.000515501	0.00640477	-	-	up
	Ag5G01047	1481.7	677.399	788.393	235.985	499.384	362.594	982.499	365.988	1.42392	0.000516234	0.00641078	- && sp|Q9ZQ95|U73C6_ARATH UDP-glycosyltransferase 73C6 OS=Arabidopsis thaliana OX=3702 GN=UGT73C6 PE=2 SV=1 && PF00201:UDP-glucoronosyl and UDP-glucosyl transferase	ERF	up
	Ag8G01602	2111.97	1749.12	2917.26	872.568	1350.19	1152.67	2259.45	1125.14	1.00548	0.000519766	0.0064401	- && sp|A2YMV6|WNK1_ORYSI Probable serine/threonine-protein kinase WNK1 OS=Oryza sativa subsp. indica OX=39946 GN=WNK1 PE=2 SV=2 && PF00069:Protein kinase domain	MIKC_MADS	up
	Ag4G02029	4011.56	1743.69	4913.71	1297.34	1745.41	944.653	3556.32	1329.13	1.41984	0.000522523	0.00646557	- && sp|Q7XQT2|DGK1_ORYSJ Diacylglycerol kinase 1 OS=Oryza sativa subsp. japonica OX=39947 GN=DGK1 PE=1 SV=2 && PF00609:Diacylglycerol kinase accessory domain|PF00781:Diacylglycerol kinase catalytic domain	-	up
	Ag5G00140	866.122	700.01	1235.56	286.635	554.871	250.953	933.896	364.153	1.35819	0.000522875	0.00646557	- && - && PF00903:Glyoxalase/Bleomycin resistance protein/Dioxygenase superfamily	NAC	up
	Ag3G02433	355.257	454.011	451.238	116.266	253.099	122.137	420.169	163.834	1.35755	0.00052291	0.00646557	- && sp|Q680K8|Y1576_ARATH BTB/POZ domain-containing protein At1g55760 OS=Arabidopsis thaliana OX=3702 GN=At1g55760 PE=2 SV=1 && -	-	up
	Ag3G01867	182.032	68.7348	240.389	11.5114	56.4606	15.2671	163.719	27.7464	2.55635	0.00052404	0.00647643	- && sp|Q80Y75|DJB13_MOUSE DnaJ homolog subfamily B member 13 OS=Mus musculus OX=10090 GN=Dnajb13 PE=1 SV=1 && PF01556:DnaJ C terminal domain	G2-like	up
	Ag6G01093	3365.64	1136.84	3404.15	682.629	1188.59	928.431	2635.54	933.218	1.49756	0.000525343	0.00648394	- && - && PF04520:Senescence regulator	-	up
	Ag8G01734	1868.28	873.655	2035.15	394.843	819.652	595.417	1592.36	603.304	1.39968	0.000525573	0.00648394	- && - && -	-	up
	AgUnG00619	5179.12	2062.95	3978.64	589.386	1994.62	913.164	3740.23	1165.72	1.68167	0.000527476	0.00650014	- && - && PF04398:Protein of unknown function, DUF538	FAR1	up
	AgUnG00367	3069.11	2091.89	3473.41	1038.33	1521.52	1679.38	2878.14	1413.08	1.02595	0.000531864	0.00653466	- && sp|B5X570|NAC14_ARATH NAC domain-containing protein 14 OS=Arabidopsis thaliana OX=3702 GN=NAC014 PE=2 SV=1 && PF02365:No apical meristem (NAM) protein	NAC	up
	Ag5G01762	672.346	510.085	596.897	206.055	352.392	309.159	593.109	289.202	1.03475	0.000533778	0.00654994	- && sp|Q9FGY4|FB341_ARATH F-box protein At5g49610 OS=Arabidopsis thaliana OX=3702 GN=At5g49610 PE=1 SV=1 && PF12937:F-box-like	GRAS	up
	Ag10G02092	891.567	856.472	1069.53	272.821	506.198	530.532	939.188	436.517	1.10424	0.000533811	0.00654994	- && sp|Q9CAZ0|SKI24_ARATH F-box protein SKIP24 OS=Arabidopsis thaliana OX=3702 GN=SKIP24 PE=1 SV=2 && -	-	up
	Ag10G02320	1122.53	508.276	1206.02	347.646	426.375	405.533	945.609	393.184	1.26553	0.00053919	0.0066002	- && - && -	-	up
	AgUnG00296	259.347	9.04405	436.978	4.60458	38.9383	5.72517	235.123	16.4227	3.83574	0.000540248	0.00660846	- && sp|Q8LAH7|OPR1_ARATH 12-oxophytodienoate reductase 1 OS=Arabidopsis thaliana OX=3702 GN=OPR1 PE=1 SV=2 && PF00724:NADH:flavin oxidoreductase / NADH oxidase family	NAC	up
	Ag10G02809	1039.35	559.827	907.569	264.763	477.968	332.06	835.581	358.264	1.22091	0.000540379	0.00660846	- && sp|Q9FHS6|FK119_ARATH F-box/kelch-repeat protein At5g43190 OS=Arabidopsis thaliana OX=3702 GN=At5g43190 PE=2 SV=1 && PF00646:F-box domain	LFY	up
	Ag11G03414	2683.51	630.37	2313.23	521.469	712.571	542.937	1875.7	592.326	1.66278	0.000540687	0.0066088	- && sp|P0CZ23|ACOX3_ARATH Acyl-coenzyme A oxidase 3, peroxisomal OS=Arabidopsis thaliana OX=3702 GN=ACX3 PE=1 SV=1 && PF01756:Acyl-CoA oxidase|PF00441:Acyl-CoA dehydrogenase, C-terminal domain|PF02770:Acyl-CoA dehydrogenase, middle domain	-	up
	Ag6G00296	348.406	67.8304	245.482	26.4763	73.9828	30.5342	220.573	43.6645	2.33426	0.000541592	0.00661386	- && - && -	-	up
	Ag5G02209	1851.64	1065.39	1566.6	587.084	890.714	713.738	1494.54	730.512	1.03226	0.000547477	0.00666672	- && - && PF07816:Protein of unknown function (DUF1645)	-	up
	Ag6G01759	882.759	194.447	304.56	17.2672	110.974	113.549	460.589	80.5969	2.51233	0.000550259	0.00669109	- && - && PF07279:Protein of unknown function (DUF1442)	-	up
	Ag9G00562	1605.02	264.086	396.234	40.2901	173.276	190.839	755.112	134.802	2.48455	0.000552756	0.00670694	- && sp|P93604|LRK10_WHEAT Rust resistance kinase Lr10 OS=Triticum aestivum OX=4565 GN=LRK10 PE=2 SV=1 && PF00069:Protein kinase domain	HD-ZIP	up
	Ag7G02159	3064.21	867.325	5033.9	702.198	1004.61	862.592	2988.48	856.466	1.80278	0.000552891	0.00670694	- && sp|Q93Z38|TAR4_ARATH Tryptophan aminotransferase-related protein 4 OS=Arabidopsis thaliana OX=3702 GN=TAR4 PE=2 SV=2 && PF04863:Alliinase EGF-like domain|PF04864:Allinase	-	up
	Ag4G02732	1041.3	325.586	697.738	217.566	245.311	276.716	688.209	246.531	1.48053	0.000556351	0.00673966	- && sp|Q9LIE6|VQ22_ARATH VQ motif-containing protein 22 OS=Arabidopsis thaliana OX=3702 GN=VQ22 PE=2 SV=1 && PF05678:VQ motif	-	up
	Ag8G01819	947.352	294.836	660.05	158.858	216.108	268.129	634.079	214.365	1.56362	0.000561364	0.00678121	- && sp|Q8LEB6|Y5185_ARATH Probable receptor-like protein kinase At5g18500 OS=Arabidopsis thaliana OX=3702 GN=At5g18500 PE=2 SV=1 && PF00069:Protein kinase domain	bHLH	up
	Ag5G00497	523.588	184.499	682.459	71.371	194.692	101.145	463.515	122.402	1.91946	0.000561931	0.00678488	- && sp|A2XID3|AOC_ORYSI Allene oxide cyclase, chloroplastic OS=Oryza sativa subsp. indica OX=39946 GN=AOC PE=2 SV=1 && PF06351:Allene oxide cyclase	-	up
	novel.3008	2361.53	1333.09	3017.08	801.197	1159.39	1009.54	2237.23	990.041	1.17584	0.000563263	0.00679777	-	GRAS	up
	Ag3G02073	10363.1	3614.91	9213.2	1994.93	4064.19	1723.28	7730.41	2594.13	1.57523	0.000564147	0.00680523	- && sp|P27626|DIN1_RAPSA Senescence-associated protein DIN1 OS=Raphanus sativus OX=3726 GN=DIN1 PE=2 SV=1 && PF00581:Rhodanese-like domain	-	up
	Ag2G00173	620.476	378.946	866.825	275.124	267.701	264.312	622.082	269.046	1.20895	0.000570058	0.00686045	- && sp|Q94B38|GPT2_ARATH Glucose-6-phosphate/phosphate translocator 2, chloroplastic OS=Arabidopsis thaliana OX=3702 GN=GPT2 PE=2 SV=2 && PF03151:Triose-phosphate Transporter family	HB-other	up
	Ag11G04725	1165.59	359.953	1591.05	261.31	426.375	184.16	1038.86	290.615	1.83758	0.000570883	0.00686716	- && - && -	-	up
	Ag6G02541	247.603	134.756	336.137	96.6962	80.797	80.1523	239.499	85.8818	1.4798	0.00057318	0.00687961	- && sp|P32295|ARG7_VIGRR Indole-3-acetic acid-induced protein ARG7 OS=Vigna radiata var. radiata OX=3916 GN=ARG7 PE=2 SV=1 && PF02519:Auxin responsive protein	bHLH	up
	Ag10G00057	183.011	83.2053	87.5992	8.05801	41.8587	13.3587	117.939	21.0918	2.4773	0.000583731	0.00697601	- && - && -	-	up
	Ag10G01762	315.131	81.3965	197.608	6.90687	62.3013	23.8549	198.045	31.021	2.66968	0.000585086	0.00698877	- && sp|Q9FZ22|GPAT2_ARATH Probable glycerol-3-phosphate acyltransferase 2 OS=Arabidopsis thaliana OX=3702 GN=GPAT2 PE=2 SV=1 && PF01553:Acyltransferase	-	up
	Ag5G02741	7754.97	2540.47	5054.27	1730.17	2345.06	1979.95	5116.57	2018.4	1.34188	0.00058706	0.00700189	- && sp|A0A0A6ZFR4|U74AE_PANGI UDP-glucosyltransferase 74AE2 OS=Panax ginseng OX=4054 GN=UGT74AE2 PE=1 SV=1 && PF00201:UDP-glucoronosyl and UDP-glucosyl transferase	GRAS	up
	Ag5G00819	5802.53	2925.75	6344.83	1852.19	2824	1959.92	5024.37	2212.04	1.18345	0.000588922	0.0070113	- && sp|Q96471|DCAM_IPONI S-adenosylmethionine decarboxylase proenzyme OS=Ipomoea nil OX=35883 GN=SAMDC PE=3 SV=1 && PF01536:Adenosylmethionine decarboxylase	-	up
	Ag4G02098	7666.89	2845.26	7030.35	2517.55	2543.65	2226.14	5847.5	2429.11	1.26737	0.000589139	0.0070113	- && sp|A0A0S2IHL2|C7A39_KALSE Cytochrome P450 72A397 OS=Kalopanax septemlobus OX=228393 GN=CYP72A397 PE=1 SV=1 && PF00067:Cytochrome P450	bHLH	up
	Ag7G01764	488.356	129.33	538.837	29.9298	144.072	27.6716	385.508	67.2244	2.51791	0.000596582	0.00707368	- && sp|Q9SFB0|DTX43_ARATH Protein DETOXIFICATION 43 OS=Arabidopsis thaliana OX=3702 GN=DTX43 PE=1 SV=1 && -	-	up
	novel.2280	363.086	129.33	252.612	40.2901	104.16	24.8091	248.343	56.4197	2.13662	0.000602464	0.00713355	PF00407:Pathogenesis-related protein Bet v 1 family	-	up
	Ag8G01626	172.246	117.573	387.066	34.5343	52.5667	84.9233	225.628	57.3415	1.97299	0.000604654	0.00714631	- && sp|Q3E8W4|ANX2_ARATH Receptor-like protein kinase ANXUR2 OS=Arabidopsis thaliana OX=3702 GN=ANX2 PE=1 SV=1 && PF07714:Protein tyrosine kinase	WRKY	up
	Ag7G00356	2514.2	1129.6	1932.28	783.93	909.21	892.172	1858.69	861.771	1.10868	0.000611929	0.00721902	- && sp|P42044|HEMH_CUCSA Ferrochelatase-2, chloroplastic OS=Cucumis sativus OX=3659 GN=HEMH PE=2 SV=1 && PF00762:Ferrochelatase	-	up
	Ag8G00030	795.658	392.512	614.213	126.626	290.091	253.816	600.794	223.511	1.425	0.000615829	0.00725311	- && sp|Q9LZW3|PUB16_ARATH U-box domain-containing protein 16 OS=Arabidopsis thaliana OX=3702 GN=PUB16 PE=2 SV=1 && PF00514:Armadillo/beta-catenin-like repeat|PF04564:U-box domain	HSF	up
	Ag3G00169	672.346	58.7863	195.57	21.8718	44.7791	73.473	308.901	46.7079	2.72292	0.000616832	0.0072582	- && sp|Q9C5H5|M3K5G_ARATH Mitogen-activated protein kinase kinase kinase 5 OS=Arabidopsis thaliana OX=3702 GN=MAPKKK5 PE=1 SV=1 && PF00069:Protein kinase domain	WRKY	up
	AgUnG01237	28.3814	17.1837	249.556	0	11.6815	1.90839	98.3737	4.52996	4.42705	0.000620053	0.0072881	- && sp|Q9CAU1|SCP3_ARATH Serine carboxypeptidase-like 3 OS=Arabidopsis thaliana OX=3702 GN=SCPL3 PE=2 SV=1 && PF00450:Serine carboxypeptidase	C3H	up
	Ag5G02594	182.032	34.3674	183.347	16.116	19.4692	36.2594	133.249	23.9482	2.47199	0.000621943	0.00730031	- && sp|Q9SR36|GSTU8_ARATH Glutathione S-transferase U8 OS=Arabidopsis thaliana OX=3702 GN=GSTU8 PE=2 SV=1 && PF02798:Glutathione S-transferase, N-terminal domain|PF00043:Glutathione S-transferase, C-terminal domain	-	up
	Ag2G00505	1939.72	443.159	378.918	55.255	272.568	199.427	920.599	175.75	2.38806	0.000623177	0.00731146	- && sp|Q8L936|CAP16_ARATH Putative clathrin assembly protein At4g40080 OS=Arabidopsis thaliana OX=3702 GN=At4g40080 PE=2 SV=2 && PF07651:ANTH domain	C3H	up
	Ag1G00148	8037.81	4327.58	8323.96	3925.4	3221.17	2931.29	6896.45	3359.29	1.03773	0.000632842	0.00739447	- && sp|Q9ZVN2|Y1457_ARATH Acyltransferase-like protein At1g54570, chloroplastic OS=Arabidopsis thaliana OX=3702 GN=At1g54570 PE=1 SV=1 && PF12146:Serine aminopeptidase, S33	GeBP	up
	Ag3G02326	174.203	47.0291	91.6736	11.5114	7.78767	32.4426	104.302	17.2472	2.59112	0.000638848	0.00745786	- && sp|O82139|CAS1_PANGI Cycloartenol Synthase OS=Panax ginseng OX=4054 GN=OSCPNX1 PE=1 SV=1 && PF13243:Squalene-hopene cyclase C-terminal domain|PF13249:Squalene-hopene cyclase N-terminal domain|PF03004:Plant transposase (Ptta/En/Spm family)	-	up
	Ag6G01416	4971.64	1814.24	3552.86	780.476	1879.75	894.08	3446.25	1184.77	1.54023	0.000640565	0.00746122	- && sp|Q9SSM3|JAL19_ARATH Jacalin-related lectin 19 OS=Arabidopsis thaliana OX=3702 GN=JAL19 PE=2 SV=1 && PF01419:Jacalin-like lectin domain	NAC	up
	Ag2G02452	945.394	596.907	608.102	230.229	432.215	273.854	716.801	312.099	1.19876	0.000643351	0.00748325	- && sp|O82256|COL13_ARATH Zinc finger protein CONSTANS-LIKE 13 OS=Arabidopsis thaliana OX=3702 GN=COL13 PE=1 SV=1 && PF06203:CCT motif	CO-like	up
	Ag1G01149	273.049	40.6982	58.06	9.20916	29.2037	7.63356	123.936	15.3488	3.00997	0.000646827	0.00751348	- && sp|Q6UD73|LYK3_MEDTR LysM domain receptor-like kinase 3 OS=Medicago truncatula OX=3880 GN=LYK3 PE=1 SV=1 && PF07714:Protein tyrosine kinase	GRAS	up
	Ag5G00997	2175.58	1325.86	2534.27	971.566	1138.95	861.638	2011.9	990.717	1.02188	0.000650321	0.00754044	- && sp|Q6IQ49|SDE2_HUMAN Replication stress response regulator SDE2 OS=Homo sapiens OX=9606 GN=SDE2 PE=1 SV=1 && PF13019:Silencing defective 2 N-terminal ubiquitin domain|PF13297:Telomere stability C-terminal	-	up
	Ag6G02428	168.331	171.837	232.24	87.487	88.5847	90.6485	190.803	88.9067	1.10093	0.000651941	0.00755241	- && - && -	-	up
	Ag10G01826	116.462	85.9185	77.4133	0	9.73458	20.9923	93.2645	10.2423	3.17323	0.000662345	0.00765569	- && sp|Q9LP45|PSD11_ARATH 26S proteasome non-ATPase regulatory subunit 11 homolog OS=Arabidopsis thaliana OX=3702 GN=RPN6 PE=1 SV=1 && -	-	up
	Ag9G02393	528.481	14.4705	436.978	29.9298	49.6464	38.1678	326.643	39.248	3.05594	0.000663503	0.00765874	- && sp|O64988|BEATH_CLABR Acetyl-CoA-benzylalcohol acetyltransferase OS=Clarkia breweri OX=36903 GN=BEAT PE=1 SV=1 && PF02458:Transferase family	CAMTA	up
	Ag2G01085	1002.16	633.084	917.755	311.96	492.57	443.7	850.998	416.077	1.03133	0.000664717	0.00766931	- && sp|Q9CA02|FB198_ARATH F-box protein At3g49510 OS=Arabidopsis thaliana OX=3702 GN=At3g49510 PE=2 SV=1 && PF00646:F-box domain	NAC	up
	Ag1G00400	3144.46	1541.11	2410	1049.84	1307.35	1096.37	2365.19	1151.19	1.03866	0.000665636	0.00767303	- && sp|O80433|CISY_DAUCA Citrate synthase, mitochondrial OS=Daucus carota OX=4039 GN=CS PE=2 SV=1 && PF00285:Citrate synthase, C-terminal domain	MYB_related	up
	Ag6G02657	38651.6	24314	46435.7	10920.9	20756.1	17800.5	36467.1	16492.5	1.14476	0.000672807	0.00772796	- && sp|Q96289|ZAT10_ARATH Zinc finger protein ZAT10 OS=Arabidopsis thaliana OX=3702 GN=ZAT10 PE=2 SV=1 && PF13912:C2H2-type zinc finger	C2H2	up
	Ag1G02021	1543.36	306.593	1091.93	93.2427	399.118	166.03	980.63	219.463	2.1589	0.000676394	0.00775533	- && sp|Q9LSN7|BH147_ARATH Transcription factor bHLH147 OS=Arabidopsis thaliana OX=3702 GN=BHLH147 PE=1 SV=1 && -	bHLH	up
	Ag9G02062	85.1442	12.6617	47.874	6.90687	3.89383	5.72517	48.56	5.50862	3.14444	0.000676719	0.00775533	- && sp|Q8H129|PPA3_ARATH Purple acid phosphatase 3 OS=Arabidopsis thaliana OX=3702 GN=PAP3 PE=2 SV=1 && PF00149:Calcineurin-like phosphoesterase	E2F/DP	up
	Ag9G02370	2378.17	293.027	391.141	61.0107	147.966	290.075	1020.78	166.35	2.61648	0.00067984	0.00778093	- && sp|Q5NB11|CHI10_ORYSJ Chitinase 10 OS=Oryza sativa subsp. japonica OX=39947 GN=Cht10 PE=2 SV=1 && PF00182:Chitinase class I	NAC	up
	novel.3405	171.267	387.085	279.095	77.1267	122.656	112.595	279.149	104.126	1.42142	0.00068076	0.00778799	-	-	up
	Ag11G04599	2164.82	1007.51	3153.57	353.401	1080.54	474.235	2108.63	636.058	1.7287	0.000685043	0.00783002	- && sp|Q9C7C1|TET6_ARATH Tetraspanin-6 OS=Arabidopsis thaliana OX=3702 GN=TET6 PE=2 SV=1 && PF00335:Tetraspanin family	-	up
	novel.2883	171.267	75.0656	171.124	39.1389	54.5137	29.58	139.152	41.0775	1.75926	0.000686482	0.00784298	-	-	up
	Ag4G02317	1498.34	260.469	501.149	163.463	182.037	237.594	753.32	194.365	1.95407	0.000688015	0.00785351	- && - && PF05553:Cotton fibre expressed protein|PF14364:Domain of unknown function (DUF4408)	-	up
	Ag8G00817	48.9335	10.8529	17.3161	0	1.94692	0.954195	25.7008	0.967037	4.68813	0.000690191	0.00786787	- && sp|Q40872|AG_PANGI Floral homeotic protein AGAMOUS OS=Panax ginseng OX=4054 GN=AG2 PE=2 SV=1 && PF01486:K-box region	MIKC_MADS	up
	Ag2G01955	655.708	399.747	875.992	202.601	344.604	243.32	643.816	263.508	1.2878	0.000691889	0.00788024	- && sp|Q9XHZ3|UREF_ARATH Urease accessory protein F OS=Arabidopsis thaliana OX=3702 GN=UREF PE=2 SV=1 && PF00732:GMC oxidoreductase	TCP	up
	Ag3G01602	1035.43	96.7714	287.244	33.3832	95.3989	107.824	473.149	78.8687	2.58309	0.000699243	0.00795695	- && sp|Q8LD98|NHL6_ARATH NDR1/HIN1-like protein 6 OS=Arabidopsis thaliana OX=3702 GN=NHL6 PE=1 SV=1 && PF03168:Late embryogenesis abundant protein	bZIP	up
	Ag6G00008	196.712	56.0731	257.705	26.4763	55.4871	31.4884	170.163	37.8173	2.16703	0.000699722	0.00795851	- && sp|P25848|PHY1_CERPU Light-sensor Protein kinase OS=Ceratodon purpureus OX=3225 GN=PHY1 PE=3 SV=3 && PF06760:Protein of unknown function (DUF1221)|PF07714:Protein tyrosine kinase	ERF	up
	Ag10G02987	21035.5	14338.4	15178.1	4999.42	10642.8	8062.94	16850.7	7901.73	1.09251	0.000711586	0.00806882	- && - && -	-	up
	Ag4G00541	8591.74	4557.3	6351.96	1801.54	3449.94	3392.16	6500.33	2881.21	1.17368	0.000712901	0.00808018	- && - && -	C3H	up
	Ag6G00156	479.548	284.888	429.847	212.962	191.771	143.129	398.094	182.621	1.12497	0.000715956	0.00810765	- && sp|Q9SX38|DRL4_ARATH Putative disease resistance protein At1g50180 OS=Arabidopsis thaliana OX=3702 GN=At1g50180 PE=3 SV=2 && PF18052:Rx N-terminal domain	WRKY	up
	novel.2756	3794.3	1578.19	3755.56	785.081	1614.97	1111.64	3042.68	1170.56	1.37789	0.000719849	0.00813382	PF00240:Ubiquitin family	MYB_related	up
	Ag3G00191	7204.96	2781.95	2055.53	942.788	1277.18	1769.08	4014.15	1329.68	1.59388	0.000720485	0.00813676	- && - && -	-	up
	Ag5G02906	41.1041	10.8529	4.07438	0	0	0	18.6771	0	6.63366	0.000722816	0.00814944	- && - && PF05212:Protein of unknown function (DUF707)	HD-ZIP	up
	Ag2G00078	412.998	174.55	257.705	67.9175	121.682	108.778	281.751	99.4593	1.50002	0.000732273	0.00821642	- && - && PF13639:Ring finger domain	C2H2	up
	Ag9G02499	90.0375	16.2793	61.1157	4.60458	4.86729	11.4503	55.8109	6.97407	2.99167	0.000732783	0.00821855	- && sp|F4HT21|IAN9_ARATH Immune-associated nucleotide-binding protein 9 OS=Arabidopsis thaliana OX=3702 GN=IAN9 PE=2 SV=1 && PF04548:AIG1 family	-	up
	Ag5G01173	99.8242	28.0366	38.7066	2.30229	0	9.54195	55.5225	3.94808	3.80185	0.000744973	0.00831536	- && - && -	-	up
	Ag11G04327	1460.17	78.6833	180.291	63.313	43.8056	117.366	573.05	74.8282	2.9365	0.000746798	0.0083285	- && sp|A0A290U7C4|ROQ1_NICBE Disease resistance protein Roq1 OS=Nicotiana benthamiana OX=4100 GN=ROQ1 PE=1 SV=1 && PF01582:TIR domain	WRKY	up
	novel.3070	133.099	32.5586	38.7066	2.30229	11.6815	11.4503	68.1214	8.47804	2.99387	0.000749325	0.00834582	PF13456:Reverse transcriptase-like	NF-YB	up
	Ag6G02395	1919.17	115.764	628.474	67.9175	83.7174	252.862	887.802	134.832	2.71822	0.000755484	0.00840332	- && sp|Q9SX98|LHTL8_ARATH Lysine histidine transporter-like 8 OS=Arabidopsis thaliana OX=3702 GN=AATL1 PE=1 SV=1 && PF01490:Transmembrane amino acid transporter protein	MYB	up
	Ag11G03847	4155.43	4195.54	5020.66	644.641	2452.14	1774.8	4457.21	1623.86	1.45646	0.000758337	0.00842429	- && - && PF03760:Late embryogenesis abundant (LEA) group 1	-	up
	Ag7G01426	8586.84	3675.5	4143.65	1479.22	2982.68	1962.78	5468.66	2141.56	1.35241	0.000760156	0.00843084	- && sp|Q9ZPX9|KIC_ARATH Calcium-binding protein KIC OS=Arabidopsis thaliana OX=3702 GN=KIC PE=1 SV=2 && PF13833:EF-hand domain pair	MYB_related	up
	Ag1G00175	3605.42	1600.8	3407.2	1189.13	1553.64	860.684	2871.14	1201.15	1.25715	0.000764408	0.00846613	- && sp|Q94BU8|GSDA_ARATH Guanosine deaminase OS=Arabidopsis thaliana OX=3702 GN=GSDA PE=1 SV=1 && PF00383:Cytidine and deoxycytidylate deaminase zinc-binding region	GeBP	up
	novel.2795	202.584	154.653	234.277	11.5114	79.8236	12.4045	197.172	34.5799	2.50776	0.000767968	0.00850188	-	LBD	up
	Ag7G00951	54.8055	0	46.8554	0	0	0	33.887	0	7.49261	0.000770838	0.00852265	- && sp|Q941F1|PLA15_ARATH Phospholipase A1-Igamma1, chloroplastic OS=Arabidopsis thaliana OX=3702 GN=DALL4 PE=1 SV=2 && PF01764:Lipase (class 3)	Trihelix	up
	Ag2G00742	1284.01	514.607	1034.89	309.658	500.358	304.388	944.505	371.468	1.34586	0.000772749	0.00853568	- && - && -	-	up
	Ag5G01878	1264.44	658.407	1355.75	460.458	602.571	383.586	1092.87	482.205	1.18016	0.000780699	0.00860208	- && sp|P22200|KPYC_SOLTU Pyruvate kinase, cytosolic isozyme OS=Solanum tuberosum OX=4113 PE=2 SV=1 && PF00224:Pyruvate kinase, barrel domain|PF02887:Pyruvate kinase, alpha/beta domain	MYB_related	up
	AgUnG00307	1622.63	353.622	665.143	56.4061	315.4	198.472	880.466	190.093	2.21049	0.000781552	0.00860779	- && sp|P53492|ACT7_ARATH Actin-7 OS=Arabidopsis thaliana OX=3702 GN=ACT7 PE=1 SV=1 && PF00022:Actin	Trihelix	up
	Ag4G02176	11.744	22.6101	45.8368	2.30229	0	1.90839	26.7303	1.40356	4.2741	0.000783031	0.00862039	- && sp|Q9CAU0|SCP6_ARATH Serine carboxypeptidase-like 6 OS=Arabidopsis thaliana OX=3702 GN=SCPL6 PE=2 SV=2 && -	C3H	up
	Ag6G00178	103.739	28.941	121.213	5.75572	13.6284	21.9465	84.6309	13.7769	2.60955	0.000785322	0.00862912	- && sp|Q6H5X0|RIP2_ORYSJ Putative ripening-related protein 2 OS=Oryza sativa subsp. japonica OX=39947 GN=Os02g0637000 PE=3 SV=1 && -	ERF	up
	Ag3G01001	831.869	16.2793	1817.17	0	9.73458	0	888.441	3.24486	8.09155	0.000786468	0.00863234	- && sp|P13087|MIRA_SYNDU Miraculin OS=Synsepalum dulcificum OX=3743 PE=1 SV=3 && PF00197:Trypsin and protease inhibitor	-	up
	Ag2G02567	5014.7	2248.35	4122.26	1746.29	2038.42	1523.85	3795.1	1769.52	1.10073	0.000789655	0.00865993	- && sp|P28734|AATC_DAUCA Aspartate aminotransferase, cytoplasmic OS=Daucus carota OX=4039 PE=2 SV=1 && PF00155:Aminotransferase class I and II	-	up
	Ag4G00817	939.522	576.106	1334.36	461.609	316.374	128.816	949.996	302.266	1.65291	0.00079166	0.00866712	- && sp|Q9SRI2|PTR31_ARATH Protein NRT1/ PTR FAMILY 5.9 OS=Arabidopsis thaliana OX=3702 GN=NPF5.9 PE=2 SV=1 && PF00854:POT family	MYB_related	up
	Ag10G01420	307.302	108.529	220.017	31.0809	80.797	66.7936	211.949	59.5572	1.82779	0.000804306	0.00877196	- && sp|C0SJS2|C71AJ_PASSA Psoralen synthase (Fragment) OS=Pastinaca sativa OX=4041 GN=CYP71AJ3 PE=1 SV=1 && PF00067:Cytochrome P450	HSF	up
	AgUnG00969	11844.8	10931.5	8994.2	2131.92	6604.91	4132.62	10590.2	4289.82	1.30365	0.000805044	0.00877627	- && - && -	-	up
	Ag10G01823	2234.3	1277.92	2451.76	918.614	1154.52	807.249	1988	960.128	1.04986	0.000806604	0.00878583	- && sp|B8B5U8|BAHL2_ORYSI Probable E3 ubiquitin-protein ligase BAH1-like 1 OS=Oryza sativa subsp. indica OX=39946 GN=OsI_27296 PE=3 SV=1 && -	-	up
	Ag10G02126	658.644	361.762	538.837	183.032	288.144	237.594	519.748	236.257	1.13622	0.000807046	0.00878692	- && sp|Q9FFN2|GLYT3_ARATH Probable glycosyltransferase At5g03795 OS=Arabidopsis thaliana OX=3702 GN=At5g03795 PE=3 SV=2 && PF03016:Exostosin family	MIKC_MADS	up
	Ag9G02479	657.666	341.865	500.131	153.102	255.046	237.594	499.887	215.248	1.21413	0.000814316	0.00884361	- && sp|E7BQV0|NPR1_MALHU BTB/POZ domain and ankyrin repeat-containing protein NPR1 OS=Malus hupehensis OX=106556 GN=NPR1 PE=2 SV=2 && PF00651:BTB/POZ domain|PF12313:NPR1/NIM1 like defence protein C terminal|PF11900:Domain of unknown function (DUF3420)	MYB	up
	Ag1G02133	668.431	12.6617	44.8182	10.3603	5.84075	33.3968	241.97	16.5326	3.86884	0.000821928	0.00891121	- && - && PF00036:EF hand	-	up
	Ag1G01767	1419.07	678.304	1722.45	592.84	538.322	517.173	1273.27	549.445	1.21244	0.000823834	0.00892811	- && - && -	-	up
	Ag4G02363	2788.23	1198.34	2194.06	718.314	1159.39	774.806	2060.21	884.17	1.22014	0.000828211	0.00896798	- && sp|Q94B38|GPT2_ARATH Glucose-6-phosphate/phosphate translocator 2, chloroplastic OS=Arabidopsis thaliana OX=3702 GN=GPT2 PE=2 SV=2 && PF03151:Triose-phosphate Transporter family	HB-other	up
	Ag8G01735	164.416	39.7938	106.953	11.5114	33.0976	13.3587	103.721	19.3226	2.41969	0.000830118	0.00898107	- && sp|Q9M9W9|P2C34_ARATH Probable protein phosphatase 2C 34 OS=Arabidopsis thaliana OX=3702 GN=At3g05640 PE=1 SV=1 && PF00481:Protein phosphatase 2C	B3	up
	Ag7G01800	140.928	127.521	9.16736	9.20916	3.89383	15.2671	92.5389	9.4567	3.29003	0.000832947	0.00900788	- && sp|Q5RC80|RBM39_PONAB RNA-binding protein 39 OS=Pongo abelii OX=9601 GN=RBM39 PE=2 SV=1 && PF00076:RNA recognition motif. (a.k.a. RRM, RBD, or RNP domain)|PF15519:linker between RRM2 and RRM3 domains in RBM39 protein	WOX	up
	Ag3G00432	104.718	106.72	172.143	44.8946	56.4606	38.1678	127.86	46.5077	1.45809	0.000849978	0.00913824	- && - && PF05641:Agenet domain	B3	up
	Ag5G02615	229.987	190.829	260.761	130.079	100.266	87.7859	227.192	106.044	1.10118	0.000851713	0.00915307	- && - && PF12043:Domain of unknown function (DUF3527)	-	up
	Ag1G01797	17.616	3.61762	152.789	0	3.89383	0	58.0077	1.29794	5.4572	0.000853148	0.00916215	- && - && -	-	up
	novel.2978	2672.75	1431.67	2766.51	1082.08	1299.57	946.561	2290.31	1109.4	1.04564	0.00086223	0.00923691	PF00957:Synaptobrevin|PF13774:Regulated-SNARE-like domain	bHLH	up
	novel.3601	1112.75	694.583	427.81	260.159	369.914	270.037	745.047	300.037	1.31195	0.000863359	0.00923959	-	-	up
	Ag2G01893	1649.06	983.088	1315.01	401.75	830.36	528.624	1315.72	586.911	1.16406	0.000864588	0.0092489	- && - && PF12043:Domain of unknown function (DUF3527)	-	up
	Ag7G01035	2633.6	1458.81	2830.68	1071.72	1299.57	1068.7	2307.69	1146.66	1.00883	0.000872915	0.00931988	- && sp|P94077|LSD1_ARATH Protein LSD1 OS=Arabidopsis thaliana OX=3702 GN=LSD1 PE=1 SV=1 && PF06943:LSD1 zinc finger	LSD	up
	Ag4G01315	252.497	257.755	293.356	116.266	163.541	95.4195	267.869	125.075	1.0982	0.000875156	0.00933655	- && sp|Q01IX6|DAO_ORYSI 2-oxoglutarate-dependent dioxygenase DAO OS=Oryza sativa subsp. indica OX=39946 GN=DAO PE=3 SV=1 && PF03171:2OG-Fe(II) oxygenase superfamily|PF14226:non-haem dioxygenase in morphine synthesis N-terminal	STAT	up
	Ag8G02035	1698.97	638.51	2451.76	20.7206	299.825	60.1143	1596.41	126.887	3.65259	0.000882598	0.00940243	- && - && -	-	up
	Ag7G00842	307.302	170.028	316.783	104.754	127.523	107.824	264.705	113.367	1.22219	0.000893479	0.00949948	- && sp|P35402|ERD2A_ARATH ER lumen protein-retaining receptor A OS=Arabidopsis thaliana OX=3702 GN=ERD2A PE=2 SV=1 && PF00810:ER lumen protein retaining receptor	M-type_MADS	up
	Ag4G01376	1565.87	836.575	1451.5	288.937	699.916	556.295	1284.65	515.05	1.31784	0.000894951	0.00951038	- && sp|Q9M8S6|SKOR_ARATH Potassium channel SKOR OS=Arabidopsis thaliana OX=3702 GN=SKOR PE=1 SV=1 && PF00027:Cyclic nucleotide-binding domain|PF12796:Ankyrin repeats (3 copies)|PF11834:KHA, dimerisation domain of potassium ion channel|PF00520:Ion transport protein	bZIP	up
	Ag5G01839	183.011	48.8379	62.1343	18.4183	19.4692	24.8091	97.9944	20.8988	2.22727	0.000895372	0.00951092	- && - && -	-	up
	Ag10G01454	57726.8	25104.5	79928.2	1347.99	11021.5	1679.38	54253.2	4682.96	3.53419	0.000900837	0.00955318	- && sp|Q9SCV0|BGA12_ARATH Beta-galactosidase 12 OS=Arabidopsis thaliana OX=3702 GN=BGAL12 PE=2 SV=1 && PF01301:Glycosyl hydrolases family 35	MYB_related	up
	Ag10G00138	1500.3	406.982	983.964	71.371	390.357	241.411	963.748	234.38	2.0388	0.000909692	0.00961536	- && - && -	-	up
	Ag8G00849	209.435	67.8304	306.597	2.30229	36.9914	0	194.621	13.0979	3.88857	0.000912294	0.00963721	- && sp|O22967|CDF4_ARATH Cyclic dof factor 4 OS=Arabidopsis thaliana OX=3702 GN=CDF4 PE=2 SV=1 && PF02701:Dof domain, zinc finger	Dof	up
	Ag6G01755	14041.9	6698.02	11338	4339.82	6426.77	4382.62	10692.7	5049.73	1.08229	0.000912509	0.00963721	- && sp|Q8H1H9|AMO_ARATH Primary amine oxidase OS=Arabidopsis thaliana OX=3702 GN=At1g62810 PE=2 SV=1 && PF02727:Copper amine oxidase, N2 domain|PF02728:Copper amine oxidase, N3 domain|PF01179:Copper amine oxidase, enzyme domain	-	up
	Ag4G01923	12.7227	7.23524	24.4463	0	0	0	14.8014	0	6.29685	0.000915477	0.00965788	- && - && -	-	up
	Ag4G00665	796.637	141.992	214.924	66.7664	130.443	44.8471	384.517	80.6857	2.25216	0.000916698	0.00966556	- && sp|O81906|B120_ARATH G-type lectin S-receptor-like serine/threonine-protein kinase B120 OS=Arabidopsis thaliana OX=3702 GN=B120 PE=2 SV=1 && PF07714:Protein tyrosine kinase	MYB_related	up
	Ag2G01397	308.281	201.682	459.387	155.405	125.576	102.099	323.117	127.693	1.34012	0.000918633	0.00968199	- && sp|E5L8F7|IPN2_LOTJA Myb family transcription factor IPN2 OS=Lotus japonicus OX=34305 GN=IPN2 PE=1 SV=1 && PF14379:MYB-CC type transfactor, LHEQLE motif|PF00249:Myb-like DNA-binding domain	G2-like	up
	Ag3G01294	19.5734	5.42643	20.3719	0	0	0	15.1239	0	6.32804	0.000922604	0.00971588	- && - && PF02330:Mitochondrial glycoprotein	-	up
	Ag5G02082	153.651	76.8744	228.165	16.116	57.434	9.54195	152.897	27.6973	2.46171	0.000923164	0.00971626	- && - && -	-	up
	Ag6G00911	57.7415	55.1687	90.655	14.9649	23.363	19.0839	67.8551	19.1373	1.82109	0.000935037	0.00981064	- && - && -	-	up
	Ag9G01269	2648.28	2643.58	1306.86	417.866	1102.93	963.737	2199.57	828.177	1.40886	0.000937172	0.00982165	- && sp|F4IQK5|VCL21_ARATH Vicilin-like seed storage protein At2g18540 OS=Arabidopsis thaliana OX=3702 GN=At2g18540 PE=3 SV=1 && PF00190:Cupin	-	up
	Ag9G00414	3013.32	852.854	1997.47	436.284	975.405	534.349	1954.55	648.679	1.59095	0.000938678	0.00983278	- && sp|Q42707|F26G_HELSP Furostanol glycoside 26-O-beta-glucosidase OS=Hellenia speciosa OX=49577 GN=F26G PE=1 SV=1 && PF00232:Glycosyl hydrolase family 1	EIL	up
	Ag2G02872	5363.11	3038.8	6099.35	2135.37	2890.2	1917.93	4833.75	2314.5	1.06236	0.000939959	0.00983419	- && sp|B3MPC0|ZGPAT_DROAN Zinc finger CCCH-type with G patch domain-containing protein OS=Drosophila ananassae OX=7217 GN=GF15731 PE=3 SV=1 && PF01424:R3H domain|PF01585:G-patch domain	C3H	up
	Ag1G01139	16467.1	2910.38	10152.3	1767.01	4432.16	1410.3	9843.27	2536.49	1.95626	0.000944173	0.00985821	- && - && -	-	up
	novel.1828	202.584	152.844	172.143	74.8244	79.8236	93.5111	175.857	82.7197	1.08639	0.00094586	0.00987039	-	-	up
	novel.3030	5.87201	22.6101	16.2975	0	0	0	14.9266	0	6.31094	0.000946108	0.00987039	-	-	up
	Ag6G02031	957.138	270.417	358.546	138.137	191.771	178.434	528.7	169.448	1.64096	0.000961992	0.00999554	- && sp|P31414|AVP1_ARATH Pyrophosphate-energized vacuolar membrane proton pump 1 OS=Arabidopsis thaliana OX=3702 GN=AVP1 PE=1 SV=1 && PF03030:Inorganic H+ pyrophosphatase	B3	up
	Ag5G00895	3258.97	1518.5	2368.24	1057.9	1292.75	1131.67	2381.9	1160.78	1.03686	0.000964554	0.0100066	- && sp|Q9LIC6|PR1F3_ARATH PRA1 family protein F3 OS=Arabidopsis thaliana OX=3702 GN=PRA1F3 PE=1 SV=1 && PF03208:PRA1 family protein	ERF	up
	Ag5G02021	359.172	169.124	284.188	72.5221	123.629	115.458	270.828	103.87	1.38019	0.000970286	0.0100494	- && sp|Q9C942|CSE_ARATH Caffeoylshikimate esterase OS=Arabidopsis thaliana OX=3702 GN=CSE PE=1 SV=1 && PF12146:Serine aminopeptidase, S33	G2-like	up
	Ag5G02421	834.805	224.292	564.302	19.5695	187.877	12.4045	541.133	73.2838	2.883	0.000970882	0.0100513	- && sp|Q0E1D7|FLP3_ORYSJ Flowering-promoting factor 1-like protein 3 OS=Oryza sativa subsp. japonica OX=39947 GN=Os02g0460200 PE=2 SV=1 && -	-	up
	Ag4G02438	658.644	313.829	831.174	257.856	265.754	146.946	601.216	223.519	1.42771	0.000975831	0.0100928	- && sp|Q38961|SNM1_ARATH DNA cross-link repair protein SNM1 OS=Arabidopsis thaliana OX=3702 GN=SNM1 PE=2 SV=1 && PF07522:DNA repair metallo-beta-lactamase	WOX	up
	novel.3321	1195.93	213.44	381.973	62.1618	126.55	212.785	597.116	133.832	2.15627	0.000976067	0.0100928	PF00447:HSF-type DNA-binding	HSF	up
	Ag5G00179	8043.68	2698.75	8108.02	613.56	3046.92	1506.67	6283.48	1722.39	1.867	0.000988482	0.0101721	- && sp|Q9SAH8|NRAM1_ARATH Metal transporter Nramp1 OS=Arabidopsis thaliana OX=3702 GN=NRAMP1 PE=1 SV=1 && PF01566:Natural resistance-associated macrophage protein	-	up
	Ag7G00979	11118.7	2827.17	5764.23	1242.09	3066.39	2048.66	6570.02	2119.04	1.63237	0.000993232	0.0102087	- && sp|Q84MA5|CAAT1_ARATH Cationic amino acid transporter 1 OS=Arabidopsis thaliana OX=3702 GN=CAT1 PE=1 SV=1 && PF13906:C-terminus of AA_permease|PF13520:Amino acid permease	FAR1	up
	Ag9G02737	650.815	378.041	505.224	226.776	302.746	204.198	511.36	244.573	1.06358	0.000997719	0.0102431	- && sp|A8MRP2|AIGLD_ARATH AIG2-like protein D OS=Arabidopsis thaliana OX=3702 GN=AIG2LD PE=2 SV=1 && PF06094:Gamma-glutamyl cyclotransferase, AIG2-like	WRKY	up
	Ag10G01510	423.764	124.808	318.82	69.0687	125.576	52.4807	289.131	82.3752	1.81051	0.000998173	0.0102431	- && - && -	-	up
	Ag4G00900	1734.2	1109.71	2185.91	597.444	976.379	794.844	1676.6	789.556	1.08596	0.000999853	0.0102522	- && sp|P0C8Q9|Y5902_ARATH Uncharacterized protein At5g19025 OS=Arabidopsis thaliana OX=3702 GN=At5g19025 PE=2 SV=3 && -	-	up
	Ag8G00159	1665.69	1321.34	2452.78	336.134	1101.95	457.059	1813.27	631.716	1.5208	0.00100218	0.0102679	- && sp|P50165|TRNH_DATST Tropinone reductase homolog OS=Datura stramonium OX=4076 PE=2 SV=1 && PF13561:Enoyl-(Acyl carrier protein) reductase	C2H2	up
	Ag6G02573	8745.39	2308.04	4677.39	1230.57	2059.84	2218.5	5243.61	1836.3	1.51362	0.00100944	0.0103216	- && sp|B9HRL7|PCBER_POPTR Phenylcoumaran benzylic ether reductase POP1 OS=Populus trichocarpa OX=3694 GN=PCBER PE=1 SV=1 && PF05368:NmrA-like family	bHLH	up
	AgUnG01431	190.84	133.852	146.678	70.2198	75.9297	66.7936	157.123	70.9811	1.14603	0.00101001	0.0103234	- && sp|Q8GUH1|PUB33_ARATH U-box domain-containing protein 33 OS=Arabidopsis thaliana OX=3702 GN=PUB33 PE=2 SV=2 && PF04564:U-box domain|PF00069:Protein kinase domain	C2H2	up
	Ag10G00860	46.9761	10.8529	2.03719	0	0	0	19.9554	0	6.72918	0.00101547	0.0103633	- && - && PF13962:Domain of unknown function|PF12796:Ankyrin repeats (3 copies)	bHLH	up
	Ag7G02438	467.804	66.926	495.038	57.5572	86.6378	85.8775	343.256	76.6908	2.16088	0.00101683	0.0103725	- && - && PF05678:VQ motif	-	up
	Ag6G00563	267.177	28.941	158.901	11.5114	33.0976	29.58	151.673	24.7297	2.61218	0.0010201	0.0103852	- && sp|Q9C6Z2|NUD25_ARATH Nudix hydrolase 25 OS=Arabidopsis thaliana OX=3702 GN=NUDT25 PE=1 SV=1 && PF00293:NUDIX domain	-	up
	Ag11G04595	932.672	131.139	67.2273	8.05801	31.1507	85.8775	377.013	41.6954	3.17387	0.00102332	0.0104139	- && - && -	-	up
	Ag1G01682	2299.87	1543.82	2022.93	536.434	1295.67	718.509	1955.54	850.205	1.20128	0.00102601	0.0104289	- && sp|Q94AH8|TPS6_ARATH Alpha,alpha-trehalose-phosphate synthase [UDP-forming] 6 OS=Arabidopsis thaliana OX=3702 GN=TPS6 PE=1 SV=2 && PF00982:Glycosyltransferase family 20|PF02358:Trehalose-phosphatase	-	up
	Ag3G01182	353.3	32.5586	93.7108	11.5114	15.5753	39.122	159.856	22.0696	2.85257	0.00102775	0.0104424	- && - && PF00266:Aminotransferase class-V	NAC	up
	novel.2183	362.108	80.4921	192.515	9.20916	57.434	50.5723	211.705	39.0718	2.43336	0.00103309	0.0104801	-	-	up
	Ag2G00065	550.012	346.387	372.806	164.614	250.179	187.022	423.068	200.605	1.07548	0.00103555	0.0105009	- && - && -	-	up
	Ag11G04820	2541.6	539.025	987.019	204.904	466.286	475.189	1355.88	382.126	1.82657	0.00104429	0.010577	- && sp|Q9SHV1|GLR22_ARATH Glutamate receptor 2.2 OS=Arabidopsis thaliana OX=3702 GN=GLR2.2 PE=2 SV=1 && PF01094:Receptor family ligand binding region	C2H2	up
	Ag3G01892	2188.3	1003.89	1088.88	461.609	809.917	471.372	1427.02	580.966	1.29621	0.00104755	0.0106042	- && sp|Q9LU33|GLTP3_ARATH Glycolipid transfer protein 3 OS=Arabidopsis thaliana OX=3702 GN=GLTP3 PE=2 SV=1 && PF08718:Glycolipid transfer protein (GLTP)	-	up
	Ag1G00864	4737.74	2202.23	4183.37	795.441	2248.69	966.599	3707.78	1336.91	1.47146	0.00105201	0.0106426	- && sp|A0A193AU77|GGT24_PUNGR Gallate 1-beta-glucosyltransferase 84A24 OS=Punica granatum OX=22663 GN=UGT84A24 PE=1 SV=1 && PF00201:UDP-glucoronosyl and UDP-glucosyl transferase	GRAS	up
	Ag10G01174	189.862	166.411	161.957	47.1969	96.3724	64.8852	172.743	69.4848	1.31068	0.00105487	0.0106631	- && sp|Q8S8S3|DVL11_ARATH Small polypeptide DEVIL 11 OS=Arabidopsis thaliana OX=3702 GN=DVL11 PE=3 SV=1 && -	-	up
	AgUnG00738	6115.7	2768.38	7138.32	1725.57	2969.05	1940.83	5340.8	2211.82	1.27171	0.00106076	0.0106975	- && sp|O24371|LOX31_SOLTU Linoleate 13S-lipoxygenase 3-1, chloroplastic OS=Solanum tuberosum OX=4113 GN=LOX3.1 PE=1 SV=1 && PF01477:PLAT/LH2 domain|PF00305:Lipoxygenase	NF-YA	up
	novel.909	227.051	160.984	155.845	13.8137	82.744	22.9007	181.293	39.8195	2.18286	0.00106204	0.010705	-	-	up
	Ag6G02521	4140.75	1258.93	2093.21	665.362	927.706	1173.66	2497.63	922.242	1.43709	0.00106466	0.0107221	- && sp|F4HSD5|TRM32_ARATH Protein TRM32 OS=Arabidopsis thaliana OX=3702 GN=TRM32 PE=2 SV=1 && PF14309:Domain of unknown function (DUF4378)	MYB	up
	Ag3G01617	701.706	259.564	624.399	166.916	249.205	188.931	528.556	201.684	1.38911	0.00106487	0.0107221	- && sp|Q9SEE4|PIRL_SOLLC Pirin-like protein OS=Solanum lycopersicum OX=4081 PE=2 SV=1 && PF02678:Pirin|PF05726:Pirin C-terminal cupin domain	-	up
	Ag8G00850	19.5734	12.6617	77.4133	0	3.89383	0	36.5494	1.29794	4.78587	0.00106666	0.0107318	- && sp|O49813|OLEE1_BETPN Olee1-like protein OS=Betula pendula OX=3505 PE=2 SV=1 && PF01190:Pollen proteins Ole e I like	EIL	up
	Ag10G01825	19595.9	11247.2	23830	8193.85	10852.1	6490.43	18224.4	8512.13	1.09826	0.00107158	0.010777	- && - && PF00582:Universal stress protein family	-	up
	novel.782	83.1869	62.404	95.748	12.6626	19.4692	33.3968	80.4463	21.8429	1.87295	0.00107303	0.0107789	PF00931:NB-ARC domain|PF18052:Rx N-terminal domain	B3	up
	Ag7G01702	297.515	93.1537	849.509	9.20916	119.735	13.3587	413.393	47.4344	3.12136	0.00108142	0.0108378	- && sp|Q9M069|E137_ARATH Glucan endo-1,3-beta-glucosidase 7 OS=Arabidopsis thaliana OX=3702 GN=At4g34480 PE=1 SV=2 && PF03107:C1 domain|PF07983:X8 domain|PF00332:Glycosyl hydrolases family 17	BES1	up
	Ag7G01798	9013.54	4316.73	7553.91	3615.75	3840.29	2595.41	6961.39	3350.48	1.05501	0.0010986	0.0109752	- && - && PF11833:Protein CHAPERONE-LIKE PROTEIN OF POR1-like	-	up
	Ag11G03650	297.515	134.756	391.141	9.20916	105.133	24.8091	274.471	46.3839	2.56171	0.00110818	0.0110542	- && - && -	-	up
	Ag11G03083	1850.66	762.414	2032.1	164.614	812.838	244.274	1548.39	407.242	1.92629	0.00111923	0.0111299	- && - && PF04720:PDDEXK-like family of unknown function	-	up
	Ag9G00564	303.387	179.977	341.23	109.359	141.151	108.778	274.865	119.763	1.19735	0.00114279	0.0112943	- && sp|Q65X23|WNK2_ORYSJ Probable serine/threonine-protein kinase WNK2 OS=Oryza sativa subsp. japonica OX=39947 GN=WNK2 PE=2 SV=1 && PF00069:Protein kinase domain	MIKC_MADS	up
	Ag5G01447	33.2747	1.80881	79.4505	0	1.94692	1.90839	38.178	1.2851	4.85839	0.00114967	0.0113492	- && sp|Q9SIY8|LAC5_ARATH Laccase-5 OS=Arabidopsis thaliana OX=3702 GN=LAC5 PE=2 SV=1 && PF00394:Multicopper oxidase|PF07732:Multicopper oxidase|PF07731:Multicopper oxidase	ERF	up
	Ag4G01509	574.479	202.587	484.852	124.324	187.877	53.4349	420.639	121.879	1.78716	0.00115124	0.011356	- && - && -	-	up
	novel.1790	1429.84	469.386	636.622	358.006	224.869	338.739	845.281	307.205	1.46043	0.0011519	0.0113582	PF00069:Protein kinase domain|PF13947:Wall-associated receptor kinase galacturonan-binding	HD-ZIP	up
	Ag6G00625	939.522	424.166	1167.31	303.902	426.375	269.083	843.666	333.12	1.34025	0.00115876	0.011404	- && sp|Q5XEP2|HSOP2_ARATH Hsp70-Hsp90 organizing protein 2 OS=Arabidopsis thaliana OX=3702 GN=HOP2 PE=1 SV=1 && PF00515:Tetratricopeptide repeat|PF17830:STI1 domain	ERF	up
	Ag11G03794	5231.96	3243.2	3761.67	585.933	2362.58	1404.57	4078.95	1451.03	1.49088	0.00116074	0.0114191	- && sp|O03982|HIP39_ARATH Heavy metal-associated isoprenylated plant protein 39 OS=Arabidopsis thaliana OX=3702 GN=HIPP39 PE=2 SV=1 && PF00403:Heavy-metal-associated domain	SBP	up
	Ag4G01719	1333.93	1035.54	1596.14	406.354	881.953	483.777	1321.87	590.695	1.16154	0.00116342	0.0114411	- && sp|Q9FYR7|SCL8_ARATH Scarecrow-like protein 8 OS=Arabidopsis thaliana OX=3702 GN=SCL8 PE=2 SV=1 && PF03514:GRAS domain family	GRAS	up
	novel.1777	82.2082	15.3749	236.314	2.30229	21.4161	9.54195	111.299	11.0868	3.31946	0.00117599	0.0115425	-	-	up
	Ag4G01550	107.654	40.6982	149.734	28.7786	24.3365	20.9923	99.3618	24.7025	2.00898	0.00117879	0.0115509	- && sp|F4HSD5|TRM32_ARATH Protein TRM32 OS=Arabidopsis thaliana OX=3702 GN=TRM32 PE=2 SV=1 && PF14309:Domain of unknown function (DUF4378)	MYB	up
	Ag10G02730	350.364	48.8379	281.132	2.30229	59.381	7.63356	226.778	23.1056	3.29078	0.00117903	0.0115509	- && sp|O64566|PIRL6_ARATH Plant intracellular Ras-group-related LRR protein 6 OS=Arabidopsis thaliana OX=3702 GN=PIRL6 PE=2 SV=1 && PF13855:Leucine rich repeat	-	up
	AgUnG00308	382.66	104.911	159.92	13.8137	73.9828	47.7097	215.83	45.1688	2.25264	0.0011927	0.0116649	- && sp|P53497|ACT12_ARATH Actin-12 OS=Arabidopsis thaliana OX=3702 GN=ACT12 PE=1 SV=1 && PF00022:Actin	Trihelix	up
	Ag9G01619	123.312	77.7788	141.585	24.174	52.5667	30.5342	114.225	35.7583	1.67116	0.00119371	0.0116674	- && - && -	-	up
	Ag3G02119	378.745	206.204	412.531	168.067	140.178	91.6027	332.494	133.283	1.31992	0.00119669	0.0116881	- && sp|P30364|ASPG_LUPAN Isoaspartyl peptidase/L-asparaginase OS=Lupinus angustifolius OX=3871 PE=2 SV=1 && PF01112:Asparaginase	NAC	up
	Ag11G04896	437.465	33.463	169.087	29.9298	41.8587	40.0762	213.338	37.2882	2.51501	0.00119719	0.0116881	- && sp|Q93WV4|WRK71_ARATH WRKY transcription factor 71 OS=Arabidopsis thaliana OX=3702 GN=WRKY71 PE=2 SV=1 && PF03106:WRKY DNA -binding domain	WRKY	up
	novel.291	129.184	64.2128	128.343	21.8718	29.2037	44.8471	107.247	31.9742	1.74077	0.00120701	0.0117528	PF00909:Ammonium Transporter Family	GRAS	up
	Ag5G00813	681.154	257.755	580.6	209.508	195.665	214.694	506.503	206.622	1.29325	0.00121235	0.0117761	- && sp|Q8LPN7|RNG1L_ARATH E3 ubiquitin-protein ligase RING1-like OS=Arabidopsis thaliana OX=3702 GN=At3g19950 PE=1 SV=1 && PF13639:Ring finger domain	bZIP	up
	Ag6G00180	60.6775	28.941	71.3017	0	9.73458	7.63356	53.64	5.78938	3.19223	0.00121797	0.0118192	- && sp|A2XW02|STRK1_ORYSI Salt tolerance receptor-like cytoplasmic kinase 1 OS=Oryza sativa subsp. indica OX=39946 GN=OsI_16820 PE=2 SV=1 && PF00069:Protein kinase domain	WRKY	up
	Ag8G01843	1798.79	917.971	2020.89	596.293	923.812	552.479	1579.22	690.861	1.19247	0.00122055	0.0118398	- && sp|Q9SSJ8|FAB1C_ARATH Putative 1-phosphatidylinositol-3-phosphate 5-kinase FAB1C OS=Arabidopsis thaliana OX=3702 GN=FAB1C PE=2 SV=1 && PF00118:TCP-1/cpn60 chaperonin family|PF01504:Phosphatidylinositol-4-phosphate 5-Kinase	bHLH	up
	Ag4G02862	9532.24	3785.84	5818.22	1864.85	3166.66	3134.53	6378.77	2722.01	1.22848	0.00122292	0.0118475	- && - && -	-	up
	Ag10G00124	1035.43	416.026	773.114	341.89	321.241	318.701	741.524	327.277	1.17987	0.00122826	0.0118807	- && - && PF00564:PB1 domain	NF-YC	up
	Ag3G01393	164.416	5.42643	76.3947	0	8.76112	0	82.0792	2.92037	4.79815	0.00123413	0.0119131	- && sp|Q9FKU9|BBE25_ARATH Berberine bridge enzyme-like 25 OS=Arabidopsis thaliana OX=3702 GN=At5g44390 PE=2 SV=1 && PF08031:Berberine and berberine like|PF01565:FAD binding domain	CPP	up
	novel.2645	712.471	125.712	118.157	36.8366	69.1155	83.9691	318.78	63.3071	2.33044	0.0012352	0.0119162	PF13947:Wall-associated receptor kinase galacturonan-binding|PF00069:Protein kinase domain	HD-ZIP	up
	AgUnG01644	910.162	366.284	1024.71	132.382	407.879	159.35	767.051	233.204	1.71686	0.00123538	0.0119162	- && sp|Q56XP4|NHX2_ARATH Sodium/hydrogen exchanger 2 OS=Arabidopsis thaliana OX=3702 GN=NHX2 PE=2 SV=2 && PF00999:Sodium/hydrogen exchanger family	WRKY	up
	Ag1G01491	867.101	236.954	796.542	126.626	300.799	125.954	633.532	184.459	1.77933	0.00124041	0.0119558	- && sp|P21727|TPT_PEA Triose phosphate/phosphate translocator, chloroplastic OS=Pisum sativum OX=3888 PE=1 SV=1 && PF03151:Triose-phosphate Transporter family	HB-other	up
	Ag4G00678	1655.91	611.378	1275.28	246.345	643.456	362.594	1180.86	417.465	1.49948	0.00124389	0.0119758	- && - && -	-	up
	novel.3380	39688.9	23070.5	49785.9	17246.5	21604	17309.1	37515.1	18719.8	1.00289	0.00124793	0.012005	PF00240:Ubiquitin family	MYB_related	up
	Ag8G00682	1039.35	305.689	2337.68	16.116	196.639	87.7859	1227.57	100.18	3.61431	0.00124832	0.012005	- && sp|Q9SU39|TPPF_ARATH Probable trehalose-phosphate phosphatase F OS=Arabidopsis thaliana OX=3702 GN=TPPF PE=2 SV=1 && PF02358:Trehalose-phosphatase	-	up
	novel.1633	1009.99	142.896	182.329	90.9404	86.6378	108.778	445.07	95.4521	2.22093	0.00125299	0.0120319	PF00069:Protein kinase domain|PF13947:Wall-associated receptor kinase galacturonan-binding	HD-ZIP	up
	Ag6G02001	397.34	286.696	463.461	102.452	193.718	197.518	382.499	164.563	1.2145	0.00125645	0.0120606	- && sp|Q4PT37|NEAP3_ARATH Nuclear envelope-associated protein 3 OS=Arabidopsis thaliana OX=3702 GN=NEAP3 PE=1 SV=1 && -	-	up
	novel.2962	10345.5	5687.8	8337.21	2427.76	5342.34	3117.35	8123.51	3629.15	1.16238	0.00126528	0.0121307	PF00012:Hsp70 protein|PF10712:NAD-specific glutamate dehydrogenase	GATA	up
	Ag5G01975	16497.4	9374.16	13204.1	4357.08	7597.84	7355.89	13025.2	6436.94	1.01679	0.00126564	0.0121307	- && - && PF14009:Domain of unknown function (DUF4228)	-	up
	Ag3G02042	17717.8	8478.8	12308.7	5525.5	7900.59	5225.17	12835.1	6217.08	1.04576	0.00127553	0.0122092	- && sp|Q9LV04|PAP14_ARATH Probable plastid-lipid-associated protein 14, chloroplastic OS=Arabidopsis thaliana OX=3702 GN=PAP14 PE=1 SV=1 && PF04755:PAP_fibrillin	-	up
	Ag8G00341	341.555	573.393	619.306	100.15	294.958	157.442	511.418	184.183	1.47203	0.00127658	0.0122092	- && sp|Q8RX56|UNC13_ARATH Protein unc-13 homolog OS=Arabidopsis thaliana OX=3702 GN=PATROL1 PE=2 SV=1 && PF05664:Plant family of unknown function (DUF810)	-	up
	Ag2G02847	34115.4	10487.5	16598	6916.08	7373.95	9951.3	20400.3	8080.44	1.33606	0.00129509	0.0123577	- && sp|P60496|BABL_LILLO Chemocyanin OS=Lilium longiflorum OX=4690 PE=1 SV=1 && PF02298:Plastocyanin-like domain	MYB	up
	Ag10G00468	51.8695	24.4189	6.11157	0	1.94692	1.90839	27.4667	1.2851	4.37982	0.00129778	0.0123787	- && sp|F4ILY9|AVT3B_ARATH Amino acid transporter AVT3B OS=Arabidopsis thaliana OX=3702 GN=AVT3B PE=2 SV=1 && PF01490:Transmembrane amino acid transporter protein	MYB_related	up
	Ag10G01801	211.393	59.6907	321.876	16.116	71.0625	26.7174	197.653	37.9653	2.37673	0.00129961	0.0123916	- && sp|O04251|Y4211_ARATH BRCT domain-containing protein At4g02110 OS=Arabidopsis thaliana OX=3702 GN=At4g02110 PE=4 SV=3 && PF00533:BRCA1 C Terminus (BRCT) domain|PF00628:PHD-finger	-	up
	Ag9G01437	847.527	461.247	819.97	298.147	413.72	310.113	709.581	340.66	1.05799	0.00130688	0.012441	- && - && PF13837:Myb/SANT-like DNA-binding domain	Trihelix	up
	Ag6G01019	415.934	37.0806	326.969	1.15114	58.4075	5.72517	259.995	21.7613	3.57478	0.00130948	0.012458	- && - && -	-	up
	Ag4G02466	9.78669	7.23524	25.4649	0	0	0	14.1623	0	6.23311	0.00131009	0.0124592	- && sp|Q9FIB0|C78A7_ARATH Cytochrome P450 78A7 OS=Arabidopsis thaliana OX=3702 GN=CYP78A7 PE=2 SV=1 && PF00067:Cytochrome P450	bHLH	up
	Ag6G01273	1109.81	262.278	1352.7	110.51	405.932	116.412	908.261	210.951	2.10552	0.00131494	0.0124961	- && - && -	-	up
	novel.1498	100.803	64.2128	202.701	0	20.4426	0	122.572	6.81421	4.16016	0.00132034	0.0125289	PF07727:Reverse transcriptase (RNA-dependent DNA polymerase)|PF13976:GAG-pre-integrase domain	LBD	up
	novel.629	885.695	67.8304	497.075	46.0458	154.78	53.4349	483.534	84.7535	2.51118	0.00132212	0.0125386	-	-	up
	novel.2278	1573.7	899.883	1857.92	43.7435	622.04	250.953	1443.83	305.579	2.23958	0.00132491	0.0125398	PF13976:GAG-pre-integrase domain|PF14244:gag-polypeptide of LTR copia-type	ERF	up
	Ag2G00386	5377.79	1106.09	937.108	546.794	663.899	765.264	2473.66	658.652	1.90895	0.00132765	0.0125611	- && - && -	-	up
	Ag4G00490	4301.25	2294.48	5623.67	1724.41	2277.89	1142.17	4073.13	1714.83	1.24804	0.00133125	0.0125767	- && sp|O23210|SCL15_ARATH Scarecrow-like protein 15 OS=Arabidopsis thaliana OX=3702 GN=SCL15 PE=1 SV=3 && PF03514:GRAS domain family	GRAS	up
	Ag10G02976	300.451	21.7057	141.585	4.60458	31.1507	22.9007	154.581	19.552	2.9774	0.0013371	0.0126224	- && sp|Q9FK44|NAC87_ARATH NAC domain-containing protein 87 OS=Arabidopsis thaliana OX=3702 GN=NAC087 PE=2 SV=1 && PF02365:No apical meristem (NAM) protein	NAC	up
	Ag9G02608	25100.9	14195.5	35532.7	1432.02	7272.71	1487.59	24943	3397.44	2.87609	0.00133756	0.0126224	- && sp|Q9FN15|GLD27_ARATH Protein CONSERVED IN THE GREEN LINEAGE AND DIATOMS 27, chloroplastic OS=Arabidopsis thaliana OX=3702 GN=CGLD27 PE=2 SV=1 && PF06799:Conserved in the green lineage and diatoms 27	-	up
	Ag10G02431	5443.36	2417.48	3818.72	1587.43	2143.56	1907.43	3893.18	1879.47	1.05049	0.0013434	0.0126682	- && sp|Q9LFL3|TOL1_ARATH TOM1-like protein 1 OS=Arabidopsis thaliana OX=3702 GN=TOL1 PE=1 SV=1 && PF00790:VHS domain|PF03127:GAT domain	bHLH	up
	novel.2722	340.577	384.372	346.323	95.545	171.329	210.877	357.091	159.25	1.16269	0.00135024	0.0127152	-	ERF	up
	Ag2G01946	1720.5	742.517	1084.8	332.681	616.199	548.662	1182.61	499.181	1.24371	0.00135036	0.0127152	- && sp|Q9STJ8|Y4539_ARATH Receptor-like serine/threonine-protein kinase At4g25390 OS=Arabidopsis thaliana OX=3702 GN=At4g25390 PE=2 SV=1 && PF00069:Protein kinase domain	bHLH	up
	Ag8G01834	1125.47	616.804	2289.8	462.76	612.305	328.243	1344.03	467.769	1.52256	0.00136852	0.0128532	- && - && -	-	up
	Ag6G02474	1307.5	177.263	483.833	63.313	217.081	156.488	656.199	145.627	2.17075	0.00137255	0.0128863	- && sp|P92960|KAT3_ARATH Potassium channel KAT3 OS=Arabidopsis thaliana OX=3702 GN=KAT3 PE=1 SV=1 && PF00027:Cyclic nucleotide-binding domain|PF00520:Ion transport protein|PF11834:KHA, dimerisation domain of potassium ion channel	bZIP	up
	Ag2G02687	406.148	130.234	182.329	16.116	100.266	25.7633	239.57	47.3818	2.33513	0.00138751	0.0130028	- && sp|Q96522|PER45_ARATH Peroxidase 45 OS=Arabidopsis thaliana OX=3702 GN=PER45 PE=1 SV=1 && PF00141:Peroxidase	NAC	up
	Ag8G01468	3058.34	650.267	2052.47	414.412	823.546	613.547	1920.36	617.168	1.63733	0.00139297	0.0130447	- && sp|Q9FNL7|PTR3_ARATH Protein NRT1/ PTR FAMILY 5.2 OS=Arabidopsis thaliana OX=3702 GN=NPF5.2 PE=2 SV=1 && PF00854:POT family	G2-like	up
	Ag2G01080	170.288	141.087	110.008	69.0687	39.9118	58.2059	140.461	55.7288	1.33664	0.00139457	0.0130549	- && - && -	-	up
	novel.2468	504.993	86.8229	141.585	39.1389	13.6284	77.2898	244.467	43.3524	2.49451	0.0013988	0.013085	PF00069:Protein kinase domain	HD-ZIP	up
	Ag9G02183	3552.57	1305.06	5212.15	1446.99	1209.04	1082.06	3356.59	1246.03	1.42968	0.00140095	0.0131004	- && sp|Q9LYC1|GID1B_ARATH Gibberellin receptor GID1B OS=Arabidopsis thaliana OX=3702 GN=GID1B PE=1 SV=1 && PF07859:alpha/beta hydrolase fold	MYB_related	up
	Ag9G01961	5258.39	1575.47	1280.37	361.459	1063.02	878.813	2704.75	767.763	1.81649	0.00140817	0.0131535	- && sp|B9DHA6|RL40A_ARATH Ubiquitin-60S ribosomal protein L40-1 OS=Arabidopsis thaliana OX=3702 GN=RPL40A PE=2 SV=1 && PF01020:Ribosomal L40e family|PF00240:Ubiquitin family	-	up
	Ag9G01347	2584.66	621.326	2965.13	360.308	925.759	530.532	2057.04	605.533	1.76397	0.00141073	0.0131678	- && sp|Q9SPK4|PPCK1_ARATH Phosphoenolpyruvate carboxylase kinase 1 OS=Arabidopsis thaliana OX=3702 GN=PPCK1 PE=1 SV=1 && PF00069:Protein kinase domain	C2H2	up
	Ag2G00309	120.376	16.2793	171.124	2.30229	20.4426	13.3587	102.593	12.0345	3.08295	0.00141395	0.0131927	- && sp|Q8RY67|WAKLO_ARATH Wall-associated receptor kinase-like 14 OS=Arabidopsis thaliana OX=3702 GN=WAKL14 PE=2 SV=2 && PF00069:Protein kinase domain	bHLH	up
	Ag6G00185	3214.93	1260.74	3928.72	254.403	1443.64	532.441	2801.46	743.494	1.91347	0.00141771	0.0132129	- && sp|P42749|UBC5_ARATH Ubiquitin-conjugating enzyme E2 5 OS=Arabidopsis thaliana OX=3702 GN=UBC5 PE=2 SV=2 && PF00179:Ubiquitin-conjugating enzyme	WRKY	up
	Ag8G00226	1156.79	0	2030.06	0	0	0	1062.28	0	12.4632	0.0014223	0.0132441	- && sp|P9WLE0|Y2293_MYCTO Uncharacterized protein MT2350 OS=Mycobacterium tuberculosis (strain CDC 1551 / Oshkosh) OX=83331 GN=MT2350 PE=3 SV=1 && PF01048:Phosphorylase superfamily	-	up
	Ag9G00042	369.937	287.601	320.858	107.056	190.798	170.801	326.132	156.218	1.05957	0.00142558	0.0132583	- && sp|Q6JDV7|POLK_ARATH DNA polymerase kappa OS=Arabidopsis thaliana OX=3702 GN=POLK PE=1 SV=1 && PF11799:impB/mucB/samB family C-terminal domain|PF18439:Ubiquitin-Binding Zinc Finger	-	up
	Ag8G00208	897.439	255.947	426.792	168.067	209.294	184.16	526.726	187.173	1.49221	0.00142672	0.0132641	- && sp|Q60CZ8|R1A10_SOLDE Putative late blight resistance protein homolog R1A-10 OS=Solanum demissum OX=50514 GN=R1A-10 PE=3 SV=1 && PF00931:NB-ARC domain	C3H	up
	Ag1G01261	19.5734	1.80881	83.5249	0	1.94692	0	34.969	0.648972	5.71555	0.00143176	0.0133061	- && sp|Q9SS90|RGLG1_ARATH E3 ubiquitin-protein ligase RGLG1 OS=Arabidopsis thaliana OX=3702 GN=RGLG1 PE=1 SV=1 && PF07002:Copine|PF13920:Zinc finger, C3HC4 type (RING finger)	M-type_MADS	up
	Ag9G02431	842.634	647.554	325.951	178.427	317.347	224.236	605.38	240.004	1.33424	0.00144653	0.0133854	- && - && -	C2H2	up
	Ag7G02315	56.7628	42.507	50.9298	11.5114	17.5222	7.63356	50.0665	12.2224	2.03355	0.00144843	0.0133934	- && sp|D2H8V8|DCR1B_AILME 5' exonuclease Apollo OS=Ailuropoda melanoleuca OX=9646 GN=DCLRE1B PE=3 SV=1 && -	-	up
	novel.23	155.608	25.3233	18.3347	8.05801	9.73458	5.72517	66.4221	7.83925	3.08352	0.00145135	0.0134106	PF07727:Reverse transcriptase (RNA-dependent DNA polymerase)	LBD	up
	Ag3G00342	1966.15	768.744	1252.87	483.481	697.97	566.792	1329.25	582.747	1.18933	0.00145598	0.0134437	- && sp|Q6NQB7|B3GT7_ARATH Beta-1,3-galactosyltransferase 7 OS=Arabidopsis thaliana OX=3702 GN=B3GALT7 PE=2 SV=1 && PF13334:Domain of unknown function (DUF4094)|PF01762:Galactosyltransferase	ERF	up
	novel.1481	17.616	0	75.3761	0	0	0	30.9974	0	7.3638	0.00146015	0.0134704	-	bHLH	up
	Ag9G02132	1767.48	568.871	1909.87	375.273	718.412	382.632	1415.4	492.106	1.52383	0.00146044	0.0134704	- && sp|Q9M1W7|SKI30_ARATH F-box/kelch-repeat protein SKIP30 OS=Arabidopsis thaliana OX=3702 GN=SKIP30 PE=1 SV=2 && PF01344:Kelch motif	bHLH	up
	Ag10G02731	509.887	184.499	696.72	58.7084	217.081	90.6485	463.702	122.146	1.92304	0.00146889	0.0135338	- && sp|Q9SA80|WRK14_ARATH Probable WRKY transcription factor 14 OS=Arabidopsis thaliana OX=3702 GN=WRKY14 PE=2 SV=2 && PF03106:WRKY DNA -binding domain	WRKY	up
	Ag9G00807	504.993	275.844	565.321	208.357	228.763	181.297	448.719	206.139	1.12183	0.0014768	0.0135868	- && sp|B6JY16|SLX1_SCHJY Structure-specific endonuclease subunit slx1 OS=Schizosaccharomyces japonicus (strain yFS275 / FY16936) OX=402676 GN=slx1 PE=3 SV=1 && PF01541:GIY-YIG catalytic domain	-	up
	Ag1G00528	226.073	151.94	213.905	54.1038	109.027	77.2898	197.306	80.1403	1.29667	0.00147728	0.0135868	- && sp|Q9M9W3|PP19_ARATH Serine/threonine-protein phosphatase PP1 isozyme 9 OS=Arabidopsis thaliana OX=3702 GN=TOPP9 PE=1 SV=1 && PF16891:Serine-threonine protein phosphatase N-terminal domain	FAR1	up
	Ag7G01823	10508.9	3457.54	7231.01	1669.16	4080.74	1600.18	7065.83	2450.03	1.52799	0.00148393	0.0136395	- && sp|F4I9E1|NFD4_ARATH Protein NUCLEAR FUSION DEFECTIVE 4 OS=Arabidopsis thaliana OX=3702 GN=NFD4 PE=3 SV=1 && PF06813:Nodulin-like	NF-YC	up
	Ag8G01417	2523.01	866.42	1488.17	439.737	914.077	394.082	1625.87	582.632	1.48029	0.00148494	0.0136395	- && sp|Q8H157|PTR19_ARATH Protein NRT1/ PTR FAMILY 4.6 OS=Arabidopsis thaliana OX=3702 GN=NPF4.6 PE=1 SV=1 && PF00854:POT family	ERF	up
	Ag3G00161	77.3149	25.3233	146.678	11.5114	8.76112	22.9007	83.1053	14.3911	2.52544	0.00149393	0.0137055	- && sp|Q9FMN2|PAH2_ARATH Phosphatidate phosphatase PAH2 OS=Arabidopsis thaliana OX=3702 GN=PAH2 PE=1 SV=1 && PF08235:LNS2 (Lipin/Ned1/Smp2)	-	up
	novel.754	2068.91	808.538	1516.69	358.006	744.696	654.577	1464.71	585.76	1.32168	0.00149485	0.0137091	PF00067:Cytochrome P450	bHLH	up
	Ag1G02091	832.847	444.967	709.961	253.252	405.932	260.495	662.592	306.56	1.11124	0.00150457	0.0137784	- && sp|Q9ZVR7|PSKR1_ARATH Phytosulfokine receptor 1 OS=Arabidopsis thaliana OX=3702 GN=PSKR1 PE=1 SV=4 && PF08263:Leucine rich repeat N-terminal domain|PF13855:Leucine rich repeat	S1Fa-like	up
	Ag5G00896	2281.28	1632.45	816.914	554.852	786.554	680.341	1576.88	673.916	1.22629	0.00150509	0.0137784	- && sp|P0DH62|Y4407_SELML Inactive protein kinase SELMODRAFT_444075 OS=Selaginella moellendorffii OX=88036 GN=SELMODRAFT_444075 PE=2 SV=1 && -	MYB_related	up
	novel.3559	5663.56	2526.91	5004.36	1593.18	2460.9	2110.68	4398.28	2054.92	1.0977	0.0015093	0.0138121	PF00255:Glutathione peroxidase	GATA	up
	Ag4G00799	502.057	52.4555	408.457	41.4412	66.1952	91.6027	320.99	66.413	2.27126	0.00151051	0.0138133	- && sp|K4BW79|ENOX_SOLLC 2-methylene-furan-3-one reductase OS=Solanum lycopersicum OX=4081 GN=EO PE=1 SV=1 && PF08240:Alcohol dehydrogenase GroES-like domain|PF13602:Zinc-binding dehydrogenase	HB-other	up
	Ag1G01325	597.967	132.948	148.715	56.4061	60.3544	101.145	293.21	72.635	2.01202	0.00151592	0.013853	- && - && PF07816:Protein of unknown function (DUF1645)	-	up
	Ag9G01234	51.8695	15.3749	26.4835	2.30229	5.84075	2.86258	31.2426	3.66854	3.07964	0.00152254	0.0138888	- && sp|Q75QN6|DPHS1_ARATH Dual specificity protein phosphatase PHS1 OS=Arabidopsis thaliana OX=3702 GN=PHS1 PE=1 SV=1 && PF09192:Actin-fragmin kinase, catalytic|PF00782:Dual specificity phosphatase, catalytic domain|PF00450:Serine carboxypeptidase	C3H	up
	Ag9G01266	168.331	86.8229	134.455	31.0809	56.4606	13.3587	129.87	33.6334	1.94864	0.00152507	0.013897	- && - && -	-	up
	Ag5G02235	868.079	302.976	773.114	85.1847	334.87	143.129	648.056	187.728	1.7863	0.00156189	0.0141423	- && - && -	WRKY	up
	novel.1772	554.905	414.218	612.176	135.835	259.913	302.48	527.1	232.743	1.17751	0.00157153	0.0141995	-	-	up
	Ag3G00376	176472	44185.6	122994	37457.1	56792.5	27813.8	114551	40687.8	1.49331	0.00157472	0.0142234	- && sp|Q96386|MT3_CARPA Metallothionein-like protein type 3 OS=Carica papaya OX=3649 PE=3 SV=1 && -	-	up
	Ag10G00499	951.266	501.945	580.6	44.8946	335.843	147.9	677.937	176.213	1.94251	0.00158018	0.0142577	- && - && PF12681:Glyoxalase-like domain	B3	up
	Ag7G01543	617.54	122.999	420.68	138.137	47.6995	115.458	387.073	100.431	1.94724	0.00159127	0.0143276	- && sp|Q8GZC3|FAD2_VERFO Delta(12)-fatty-acid desaturase FAD2 OS=Vernicia fordii OX=73154 GN=FAD2 PE=1 SV=1 && PF00487:Fatty acid desaturase|PF03141:Putative S-adenosyl-L-methionine-dependent methyltransferase	HSF	up
	Ag5G01080	300.451	56.0731	103.897	12.6626	46.726	30.5342	153.474	29.9743	2.35196	0.00159266	0.0143301	- && sp|F4I3M3|BSK7_ARATH Serine/threonine-protein kinase BSK7 OS=Arabidopsis thaliana OX=3702 GN=BSK7 PE=3 SV=1 && -	ERF	up
	Ag3G01778	572.521	317.446	554.116	181.881	269.648	230.915	481.361	227.481	1.08011	0.00159395	0.0143366	- && sp|Q9CAZ7|SSL5_ARATH Protein STRICTOSIDINE SYNTHASE-LIKE 5 OS=Arabidopsis thaliana OX=3702 GN=SSL5 PE=2 SV=1 && PF03088:Strictosidine synthase	MYB_related	up
	Ag1G01633	1154.83	664.738	783.3	316.565	513.012	452.288	867.622	427.289	1.02106	0.00160179	0.014387	- && - && -	-	up
	novel.3512	29.3601	3.61762	12.2231	0	0	0	15.0669	0	6.32296	0.00161103	0.0144297	-	-	up
	novel.2555	221.179	40.6982	66.2087	0	17.5222	15.2671	109.362	10.9298	3.31302	0.00161598	0.0144516	PF00891:O-methyltransferase domain|PF08100:Dimerisation domain	-	up
	Ag8G01062	481.505	138.374	789.412	16.116	175.222	23.8549	469.764	71.7311	2.70956	0.00163433	0.0145673	- && sp|O65390|APA1_ARATH Aspartic proteinase A1 OS=Arabidopsis thaliana OX=3702 GN=APA1 PE=1 SV=1 && PF05184:Saposin-like type B, region 1|PF03489:Saposin-like type B, region 2|PF00026:Eukaryotic aspartyl protease	WRKY	up
	Ag11G04653	345.47	178.168	591.804	139.289	150.886	111.641	371.814	133.938	1.47272	0.00163975	0.0145919	- && sp|P37891|CBP3_ORYSJ Serine carboxypeptidase 3 OS=Oryza sativa subsp. japonica OX=39947 GN=CBP3 PE=2 SV=1 && PF00450:Serine carboxypeptidase	C3H	up
	Ag10G02870	4817.99	1174.82	3152.55	802.348	1440.72	1009.54	3048.45	1084.2	1.49127	0.00163992	0.0145919	- && - && -	-	up
	Ag4G00531	958.117	1032.83	2713.54	18.4183	276.462	20.0381	1568.16	104.973	3.90042	0.00166982	0.0147811	- && sp|Q56ZZ7|PLST4_ARATH Plastidic glucose transporter 4 OS=Arabidopsis thaliana OX=3702 GN=At5g16150 PE=1 SV=2 && PF00083:Sugar (and other) transporter	GRAS	up
	Ag9G00521	833.826	388.894	920.811	341.89	344.604	253.816	714.51	313.437	1.18877	0.00169011	0.0149047	- && sp|Q8BGF9|S2544_MOUSE Solute carrier family 25 member 44 OS=Mus musculus OX=10090 GN=Slc25a44 PE=1 SV=1 && PF00153:Mitochondrial carrier protein	ERF	up
	Ag10G02696	496.185	79.5877	269.928	34.5343	105.133	53.4349	281.9	64.3676	2.12877	0.00171292	0.0150847	- && sp|P27061|PPA1_SOLLC Acid phosphatase 1 OS=Solanum lycopersicum OX=4081 GN=APS1 PE=2 SV=1 && PF03767:HAD superfamily, subfamily IIIB (Acid phosphatase)	MYB	up
	Ag7G01994	172.246	38.8894	265.853	27.6275	44.7791	6.67936	158.996	26.362	2.59276	0.00172611	0.015149	- && - && -	-	up
	Ag8G01942	2358.59	868.229	2167.57	437.435	926.732	739.501	1798.13	701.223	1.35812	0.001729	0.0151692	- && sp|P22200|KPYC_SOLTU Pyruvate kinase, cytosolic isozyme OS=Solanum tuberosum OX=4113 PE=2 SV=1 && PF02887:Pyruvate kinase, alpha/beta domain|PF00224:Pyruvate kinase, barrel domain	MYB_related	up
	Ag2G00015	18326.6	9269.25	30630.2	7767.93	9638.21	6628.79	19408.7	8011.64	1.27652	0.00174337	0.0152848	- && sp|Q9FV65|CAPPC_FLATR Phosphoenolpyruvate carboxylase 2 OS=Flaveria trinervia OX=4227 GN=PPCC PE=1 SV=1 && PF00311:Phosphoenolpyruvate carboxylase	-	up
	Ag3G01281	424.742	9.94846	237.333	23.0229	31.1507	34.351	224.008	29.5082	2.92303	0.00174599	0.0152975	- && sp|P14133|ASO_CUCSA L-ascorbate oxidase OS=Cucumis sativus OX=3659 PE=1 SV=1 && PF07732:Multicopper oxidase|PF07731:Multicopper oxidase|PF00394:Multicopper oxidase	bHLH	up
	Ag1G01336	3233.52	1759.97	2850.03	1135.03	1713.29	988.546	2614.51	1278.95	1.03143	0.00174601	0.0152975	- && sp|Q8VXY7|ENT1_ARATH Equilibrative nucleotide transporter 1 OS=Arabidopsis thaliana OX=3702 GN=ENT1 PE=1 SV=1 && PF01733:Nucleoside transporter	MYB_related	up
	novel.2467	1111.77	877.273	1570.67	430.528	781.687	393.128	1186.57	535.114	1.14847	0.00175081	0.0153249	PF00085:Thioredoxin	bHLH	up
	Ag5G01525	5724.24	1173.92	2230.72	58.7084	571.42	391.22	3042.96	340.449	3.15966	0.00175152	0.0153249	- && sp|Q9ZUF4|RIPK_ARATH Serine/threonine-protein kinase RIPK OS=Arabidopsis thaliana OX=3702 GN=RIPK PE=1 SV=1 && PF07714:Protein tyrosine kinase	WRKY	up
	Ag2G01211	2635.56	1807	3156.63	998.043	1720.1	1002.86	2533.06	1240.33	1.02992	0.00175838	0.0153692	- && - && PF12579:Protein of unknown function (DUF3755)	MYB_related	up
	Ag10G02315	985.52	189.021	1750.97	216.415	315.4	219.465	975.169	250.427	1.96095	0.00175922	0.0153694	- && sp|Q9LZA6|SDP1_ARATH Triacylglycerol lipase SDP1 OS=Arabidopsis thaliana OX=3702 GN=SDP1 PE=1 SV=1 && PF11815:Domain of unknown function (DUF3336)|PF01734:Patatin-like phospholipase	CAMTA	up
	Ag2G00384	6263.48	4012.85	7048.68	1894.78	3893.83	1473.28	5775	2420.63	1.25436	0.0017603	0.0153694	- && sp|P00785|ACTN_ACTCC Actinidain OS=Actinidia chinensis var. chinensis OX=1590841 GN=ACT1A PE=1 SV=5 && PF08246:Cathepsin propeptide inhibitor domain (I29)	bHLH	up
	novel.2082	247.603	89.5361	229.184	59.8595	73.9828	22.9007	188.774	52.2477	1.85403	0.00178474	0.0155362	-	-	up
	Ag9G01358	2462.33	1144.07	2302.03	912.858	1044.52	966.599	1969.48	974.659	1.01465	0.00181516	0.0157482	- && sp|Q9FFY6|ELCL_ARATH Protein ELC-like OS=Arabidopsis thaliana OX=3702 GN=ELCL PE=1 SV=1 && PF05743:UEV domain|PF09454:Vps23 core domain	ERF	up
	Ag9G02021	48.9335	1.80881	6.11157	0	0	0	18.9513	0	6.65423	0.00182449	0.0157967	- && sp|Q9LHE3|ASPG2_ARATH Protein ASPARTIC PROTEASE IN GUARD CELL 2 OS=Arabidopsis thaliana OX=3702 GN=ASPG2 PE=2 SV=1 && PF14543:Xylanase inhibitor N-terminal|PF14541:Xylanase inhibitor C-terminal	Trihelix	up
	Ag2G00140	5754.57	1778.06	1660.31	554.852	1188.59	1253.81	3064.32	999.085	1.61666	0.0018397	0.0158856	- && - && -	-	up
	Ag2G02351	289.686	219.77	358.546	56.4061	126.55	148.854	289.334	110.603	1.38423	0.00184142	0.0158951	- && sp|Q9LHG8|ELC_ARATH Protein ELC OS=Arabidopsis thaliana OX=3702 GN=ELC PE=1 SV=1 && PF09454:Vps23 core domain|PF05743:UEV domain	ERF	up
	Ag4G00652	2087.5	1029.21	1728.56	656.153	931.6	833.966	1615.09	807.239	1.00016	0.00184769	0.0159439	- && sp|O13737|MPO1_SCHPO 2-hydroxy-palmitic acid dioxygenase mpo1 OS=Schizosaccharomyces pombe (strain 972 / ATCC 24843) OX=284812 GN=mpo1 PE=3 SV=2 && PF06127:Protein of unknown function (DUF962)	-	up
	Ag3G02043	46.9761	5.42643	20.3719	0	1.94692	0	24.2582	0.648972	5.18448	0.00185691	0.0160019	- && sp|Q9LV09|BOB1_ARATH Protein BOBBER 1 OS=Arabidopsis thaliana OX=3702 GN=BOB1 PE=1 SV=1 && PF04969:CS domain	-	up
	Ag2G01780	155.608	98.5802	157.882	50.6504	55.4871	66.7936	137.357	57.6437	1.25017	0.0018606	0.016023	- && - && -	-	up
	Ag10G02866	88.0802	19.8969	53.9856	0	8.76112	0	53.9876	2.92037	4.191	0.00186495	0.0160466	- && sp|Q9FZ95|PUP3_ARATH Purine permease 3 OS=Arabidopsis thaliana OX=3702 GN=PUP3 PE=2 SV=1 && PF16913:Purine nucleobase transmembrane transport	-	up
	novel.1535	447.252	156.462	417.624	55.255	158.674	106.87	340.446	106.933	1.66856	0.00186567	0.0160466	-	-	up
	novel.1412	1355.46	63.3084	2392.68	0	50.6198	17.1755	1270.48	22.5984	5.81151	0.00186586	0.0160466	PF00332:Glycosyl hydrolases family 17	FAR1	up
	Ag3G01471	580.351	114.859	50.9298	4.60458	58.4075	31.4884	248.713	31.5002	2.97761	0.00187417	0.0160967	- && - && PF03107:C1 domain	LBD	up
	Ag1G01431	128.206	12.6617	33.6137	9.20916	6.81421	5.72517	58.1603	7.24951	3.00817	0.0018828	0.0161547	- && sp|Q6R8G0|PHO1A_ARATH Phosphate transporter PHO1 homolog 10 OS=Arabidopsis thaliana OX=3702 GN=PHO1-H10 PE=2 SV=1 && PF03105:SPX domain	ERF	up
	Ag5G00123	1673.52	183.594	463.461	135.835	229.736	187.022	773.526	184.198	2.06973	0.00188357	0.0161558	- && sp|Q9XI23|BOR4_ARATH Boron transporter 4 OS=Arabidopsis thaliana OX=3702 GN=BOR4 PE=2 SV=1 && PF00955:HCO3- transporter family	M-type_MADS	up
	Ag3G00644	98.8456	116.668	79.4505	9.20916	37.9649	31.4884	98.3214	26.2208	1.89963	0.00188463	0.0161595	- && sp|Q9CAX1|TBL8_ARATH Protein trichome birefringence-like 8 OS=Arabidopsis thaliana OX=3702 GN=TBL8 PE=2 SV=1 && PF14416:PMR5 N terminal Domain|PF13839:GDSL/SGNH-like Acyl-Esterase family found in Pmr5 and Cas1p	C3H	up
	Ag6G01610	1634.38	633.988	2020.89	439.737	769.032	384.54	1429.75	531.103	1.42842	0.00189395	0.0162152	- && sp|Q6DW73|DGDG2_LOTJA Digalactosyldiacylglycerol synthase 2, chloroplastic OS=Lotus japonicus OX=34305 GN=DGD2 PE=2 SV=1 && PF00534:Glycosyl transferases group 1	-	up
	Ag9G01979	101.782	27.1322	95.748	4.60458	23.363	3.81678	74.8872	10.5948	2.8145	0.00189602	0.0162193	- && sp|Q9ZPQ5|SOT13_ARATH Cytosolic sulfotransferase 13 OS=Arabidopsis thaliana OX=3702 GN=SOT13 PE=3 SV=1 && PF00685:Sulfotransferase domain	ERF	up
	Ag11G04200	456.06	219.77	350.397	118.568	183.01	149.809	342.076	150.462	1.18342	0.00190455	0.0162652	- && - && -	-	up
	Ag9G00111	254.454	97.6758	639.678	63.313	121.682	32.4426	330.603	72.4793	2.18887	0.00191236	0.0163048	- && sp|Q9SYZ7|U496A_ARATH UPF0496 protein At4g34320 OS=Arabidopsis thaliana OX=3702 GN=At4g34320 PE=2 SV=1 && PF05055:Protein of unknown function (DUF677)	-	up
	Ag7G01526	119.398	3.61762	85.562	0	7.78767	0	69.5258	2.59589	4.72764	0.00191509	0.0163227	- && - && PF14686:Polysaccharide lyase family 4, domain II|PF06045:Rhamnogalacturonate lyase family|PF14683:Polysaccharide lyase family 4, domain III	-	up
	Ag4G02847	5055.8	2417.48	2689.09	992.287	1868.07	1687.97	3387.46	1516.11	1.15961	0.00191747	0.0163376	- && sp|O65351|SBT17_ARATH Subtilisin-like protease SBT1.7 OS=Arabidopsis thaliana OX=3702 GN=SBT1.7 PE=1 SV=1 && PF00082:Subtilase family|PF05922:Peptidase inhibitor I9|PF17766:Fibronectin type-III domain|PF02225:PA domain	bHLH	up
	novel.40	344.491	191.734	310.672	105.905	163.541	92.5569	282.299	120.668	1.22516	0.00191955	0.0163499	PF00071:Ras family|PF08356:EF hand associated	bZIP	up
	Ag6G00206	598.945	452.203	1201.94	272.821	290.091	375.953	751.03	312.955	1.26229	0.0019293	0.0164058	- && sp|Q9SYP1|DEXHC_ARATH DExH-box ATP-dependent RNA helicase DExH12 OS=Arabidopsis thaliana OX=3702 GN=BRR2A PE=1 SV=1 && PF00270:DEAD/DEAH box helicase|PF02889:Sec63 Brl domain|PF18149:N-terminal helicase PWI domain|PF00271:Helicase conserved C-terminal domain	VOZ	up
	novel.3092	2807.8	1014.74	1954.69	847.243	945.228	813.928	1925.74	868.8	1.14821	0.00193569	0.0164386	PF01554:MatE	B3	up
	Ag3G00565	366.022	175.455	453.275	171.521	108.054	77.2898	331.584	118.955	1.48057	0.00193635	0.0164386	- && sp|Q42908|PMGI_MESCR 2,3-bisphosphoglycerate-independent phosphoglycerate mutase OS=Mesembryanthemum crystallinum OX=3544 GN=PGM1 PE=2 SV=1 && PF06415:BPG-independent PGAM N-terminus (iPGM_N)|PF01676:Metalloenzyme superfamily	MYB	up
	novel.2600	322.961	320.159	213.905	147.347	87.6112	153.625	285.675	129.528	1.14222	0.00194337	0.0164873	-	MYB_related	up
	Ag8G00153	1018.79	898.074	1823.29	636.583	675.58	520.99	1246.72	611.051	1.02868	0.00194413	0.0164882	- && sp|F4IRW0|ATG1C_ARATH Serine/threonine-protein kinase ATG1c OS=Arabidopsis thaliana OX=3702 GN=ATG1C PE=2 SV=1 && PF00069:Protein kinase domain	CAMTA	up
	Ag6G00619	7139.39	2515.15	5481.06	1100.49	2894.09	1720.41	5045.2	1905	1.40497	0.00195444	0.0165484	- && sp|Q05085|PTR7_ARATH Protein NRT1/ PTR FAMILY 6.3 OS=Arabidopsis thaliana OX=3702 GN=NPF6.3 PE=1 SV=1 && PF00854:POT family	C3H	up
	Ag3G01377	199.648	75.97	199.645	1.15114	35.0445	35.3052	158.421	23.8336	2.72624	0.00195911	0.0165715	- && sp|Q0WT19|IP5P8_ARATH Type I inositol polyphosphate 5-phosphatase 8 OS=Arabidopsis thaliana OX=3702 GN=IP5P8 PE=2 SV=1 && PF03372:Endonuclease/Exonuclease/phosphatase family	M-type_MADS	up
	Ag4G01548	894.503	279.461	618.288	203.753	263.807	238.549	597.417	235.369	1.34321	0.00196068	0.0165793	- && sp|Q9ZV25|P2C23_ARATH Probable protein phosphatase 2C 23 OS=Arabidopsis thaliana OX=3702 GN=PLL4 PE=2 SV=1 && PF00481:Protein phosphatase 2C	LBD	up
	Ag3G01765	113.526	3.61762	58.06	4.60458	0	5.72517	58.4011	3.44325	4.08824	0.00196987	0.0166407	- && sp|Q9FKY5|MLO10_ARATH MLO-like protein 10 OS=Arabidopsis thaliana OX=3702 GN=MLO10 PE=2 SV=1 && PF03094:Mlo family	ARF	up
	Ag10G02331	206.499	3.61762	33.6137	6.90687	5.84075	0	81.2435	4.24921	4.2667	0.00198818	0.016742	- && sp|Q2QY10|CBP_ORYSJ Calcium-binding protein CBP OS=Oryza sativa subsp. japonica OX=39947 GN=CBP PE=2 SV=1 && PF13405:EF-hand domain	-	up
	Ag4G02817	47.9548	2.71322	29.5393	0	0	1.90839	26.7358	0.63613	5.34018	0.00198838	0.016742	- && sp|F4IDU4|MBOA1_ARATH Lysophospholipid acyltransferase 1 OS=Arabidopsis thaliana OX=3702 GN=LPCAT1 PE=1 SV=1 && PF03062:MBOAT, membrane-bound O-acyltransferase family	ERF	up
	Ag10G01063	2650.24	1234.51	2261.28	812.708	1242.13	892.172	2048.68	982.338	1.06014	0.00199526	0.0167944	- && sp|O80952|PGPS1_ARATH CDP-diacylglycerol--glycerol-3-phosphate 3-phosphatidyltransferase 1, chloroplastic OS=Arabidopsis thaliana OX=3702 GN=PGPS1 PE=1 SV=1 && PF01066:CDP-alcohol phosphatidyltransferase	-	up
	Ag8G00556	1535.53	122.095	270.946	140.44	92.4785	148.854	642.858	127.258	2.33681	0.00200433	0.0168542	- && sp|Q8GZC3|FAD2_VERFO Delta(12)-fatty-acid desaturase FAD2 OS=Vernicia fordii OX=73154 GN=FAD2 PE=1 SV=1 && PF00487:Fatty acid desaturase	HSF	up
	Ag3G02793	644.943	360.858	465.498	148.498	305.666	187.976	490.433	214.047	1.1949	0.00201719	0.0169291	- && sp|Q9FLE8|Y5986_ARATH Uncharacterized protein At5g39865 OS=Arabidopsis thaliana OX=3702 GN=At5g39865 PE=2 SV=1 && PF00462:Glutaredoxin	ARF	up
	Ag9G00892	12985	4820.48	12037.8	561.759	2771.44	369.273	9947.74	1234.16	3.01078	0.00201994	0.0169356	- && sp|Q9FJZ3|MAN7_ARATH Mannan endo-1,4-beta-mannosidase 7 OS=Arabidopsis thaliana OX=3702 GN=MAN7 PE=2 SV=1 && PF00150:Cellulase (glycosyl hydrolase family 5)	bZIP	up
	Ag6G01030	1807.6	685.539	1042.02	369.517	567.526	575.379	1178.39	504.141	1.2244	0.00203856	0.0170472	- && sp|Q9SGN6|NSL1_ARATH MACPF domain-containing protein NSL1 OS=Arabidopsis thaliana OX=3702 GN=NSL1 PE=2 SV=1 && PF01823:MAC/Perforin domain	-	up
	AgUnG00073	78.2935	30.7498	51.9484	8.05801	13.6284	15.2671	53.6639	12.3178	2.1155	0.00204012	0.0170547	- && - && -	-	up
	Ag6G00641	17888.1	6972.06	33499.6	206.055	3741	663.165	19453.2	1536.74	3.662	0.0020545	0.0171582	- && sp|A9YF60|SGR_CAPAN Protein STAY-GREEN homolog, chloroplastic OS=Capsicum annuum OX=4072 GN=SGR PE=1 SV=2 && PF12638:Staygreen protein	MIKC_MADS	up
	Ag11G03945	323.939	169.124	269.928	110.51	133.364	104.007	254.33	115.96	1.13226	0.00206723	0.0172275	- && sp|Q9S6Z8|KCO5_ARATH Two-pore potassium channel 5 OS=Arabidopsis thaliana OX=3702 GN=TPK5 PE=1 SV=1 && PF07885:Ion channel	C3H	up
	Ag1G01533	1583.49	300.263	262.798	89.7893	201.506	215.648	715.516	168.981	2.08132	0.00207728	0.0172867	- && - && PF13855:Leucine rich repeat|PF08263:Leucine rich repeat N-terminal domain	NF-YA	up
	Ag8G02291	231.945	52.4555	159.92	23.0229	45.7525	45.8013	148.107	38.1923	1.95159	0.00208987	0.017369	- && sp|Q680A6|GDPD3_ARATH Glycerophosphodiester phosphodiesterase GDPD3 OS=Arabidopsis thaliana OX=3702 GN=GDPD3 PE=2 SV=1 && PF03009:Glycerophosphoryl diester phosphodiesterase family	-	up
	Ag9G01687	0	52.4555	26.4835	0	0	0	26.313	0	7.12861	0.00209196	0.01738	- && sp|Q10MB4|MYB2_ORYSJ Transcription factor MYB2 OS=Oryza sativa subsp. japonica OX=39947 GN=MYB2 PE=2 SV=1 && PF00249:Myb-like DNA-binding domain	MYB	up
	Ag5G00809	83.1869	18.9925	74.3575	4.60458	9.73458	15.2671	58.8456	9.86876	2.56566	0.00209604	0.0173873	- && sp|Q949G3|PDR1_NICPL Pleiotropic drug resistance protein 1 OS=Nicotiana plumbaginifolia OX=4092 GN=PDR1 PE=1 SV=1 && PF14510:ABC-transporter N-terminal|PF00005:ABC transporter	MYB_related	up
	Ag11G03523	1202.78	770.553	914.699	124.324	576.287	285.304	962.679	328.638	1.54966	0.00211424	0.0175036	- && sp|Q6YRM6|Y8219_ORYSJ Glycosyltransferase family 92 protein Os08g0121900 OS=Oryza sativa subsp. japonica OX=39947 GN=Os08g0121900 PE=2 SV=1 && PF01697:Glycosyltransferase family 92	-	up
	Ag10G00144	959.096	380.755	503.186	183.032	338.763	211.831	614.346	244.542	1.32824	0.00212889	0.0175923	- && sp|Q9FJP6|PUB38_ARATH U-box domain-containing protein 38 OS=Arabidopsis thaliana OX=3702 GN=PUB38 PE=1 SV=1 && PF04564:U-box domain	bHLH	up
	Ag5G00454	1867.3	551.687	1057.3	461.609	403.985	528.624	1158.76	464.739	1.31795	0.0021307	0.0175946	- && - && -	-	up
	Ag9G01444	9212.21	4916.35	10667.8	4075.05	4912.07	3188.92	8265.44	4058.68	1.02606	0.00214213	0.0176605	- && sp|Q8L9X2|RBCX2_ARATH Chaperonin-like RbcX protein 2, chloroplastic OS=Arabidopsis thaliana OX=3702 GN=RBCX2 PE=1 SV=1 && PF02341:RbcX protein	-	up
	AgUnG00147	132.12	83.2053	122.231	44.8946	40.8852	52.4807	112.519	46.0869	1.28636	0.00214984	0.0176958	- && - && -	-	up
	Ag3G00249	38.1681	0	39.7252	0	0	0	25.9644	0	7.10829	0.00215559	0.017726	- && sp|Q9LDR8|MY102_ARATH Transcription factor MYB102 OS=Arabidopsis thaliana OX=3702 GN=MYB102 PE=2 SV=1 && -	MYB	up
	Ag10G01226	256.411	93.1537	202.701	46.0458	79.8236	64.8852	184.089	63.5849	1.53103	0.00216509	0.0177852	- && sp|U5NH37|7DLGT_CATRO 7-deoxyloganetic acid glucosyl transferase OS=Catharanthus roseus OX=4058 GN=7DLGT PE=1 SV=1 && PF00201:UDP-glucoronosyl and UDP-glucosyl transferase	GRAS	up
	AgUnG01472	233.902	193.543	127.324	52.9527	99.2927	69.6562	184.923	73.9672	1.31998	0.00216826	0.0177852	- && - && -	-	up
	Ag4G01681	5496.21	1923.67	9159.21	2184.87	2146.48	1688.92	5526.36	2006.76	1.46145	0.00217514	0.0178241	- && sp|Q9FE98|TAR3_ARATH Tryptophan aminotransferase-related protein 3 OS=Arabidopsis thaliana OX=3702 GN=TAR3 PE=3 SV=1 && PF04864:Allinase|PF04863:Alliinase EGF-like domain	-	up
	novel.2259	212.371	94.9625	123.25	11.5114	36.9914	0	143.528	16.1676	3.14887	0.00217514	0.0178241	-	FAR1	up
	Ag7G00144	2671.77	478.43	733.389	110.51	387.436	449.426	1294.53	315.791	2.03476	0.00219318	0.0179445	- && sp|A2RVM0|TIC32_ARATH Short-chain dehydrogenase TIC 32, chloroplastic OS=Arabidopsis thaliana OX=3702 GN=TIC32 PE=2 SV=1 && PF00106:short chain dehydrogenase	C2H2	up
	Ag4G00815	2906.65	1070.82	2872.44	955.45	1118.5	941.79	2283.3	1005.25	1.18344	0.00219381	0.0179445	- && sp|Q9LZT0|H2B7_ARATH Histone H2B.7 OS=Arabidopsis thaliana OX=3702 GN=At3g46030 PE=1 SV=3 && PF00125:Core histone H2A/H2B/H3/H4	-	up
	Ag10G01090	335.683	526.364	521.521	102.452	249.205	226.144	461.189	192.6	1.25805	0.00220511	0.0179894	- && - && PF09713:Plant protein 1589 of unknown function (A_thal_3526)	-	up
	Ag3G02087	120.376	30.7498	47.874	2.30229	19.4692	5.72517	66.3334	9.16554	2.84547	0.00221695	0.0180688	- && sp|Q7PCC6|FDP_ARATH bZIP transcription factor 27 OS=Arabidopsis thaliana OX=3702 GN=FDP PE=1 SV=1 && PF00170:bZIP transcription factor	bZIP	up
	Ag7G02073	154.63	19.8969	104.915	24.174	13.6284	14.3129	93.1473	17.3718	2.42621	0.00224491	0.018286	- && sp|Q61702|ITIH1_MOUSE Inter-alpha-trypsin inhibitor heavy chain H1 OS=Mus musculus OX=10090 GN=Itih1 PE=1 SV=2 && PF14624:VWA / Hh protein intein-like|PF00092:von Willebrand factor type A domain	-	up
	Ag11G04325	1271.29	690.061	937.108	359.157	599.65	481.868	966.153	480.225	1.00785	0.00226197	0.0184007	- && sp|P37891|CBP3_ORYSJ Serine carboxypeptidase 3 OS=Oryza sativa subsp. japonica OX=39947 GN=CBP3 PE=2 SV=1 && PF00450:Serine carboxypeptidase	C3H	up
	Ag2G02920	7597.41	3688.16	9578.87	3550.13	3586.22	2233.77	6954.82	3123.37	1.15492	0.0022643	0.018409	- && sp|Q9S752|LOFG2_ARATH Probable E3 ubiquitin-protein ligase LOG2 OS=Arabidopsis thaliana OX=3702 GN=LOG2 PE=1 SV=1 && PF13920:Zinc finger, C3HC4 type (RING finger)	C3H	up
	Ag9G02366	2822.48	864.611	3988.82	1039.48	1008.5	685.112	2558.64	911.033	1.48981	0.00227841	0.0184993	- && sp|Q9FWX7|AB11B_ARATH ABC transporter B family member 11 OS=Arabidopsis thaliana OX=3702 GN=ABCB11 PE=2 SV=1 && PF00664:ABC transporter transmembrane region|PF00005:ABC transporter	ERF	up
	novel.1519	29.3601	26.2278	28.5207	6.90687	2.92037	4.77097	28.0362	4.86607	2.53864	0.00229528	0.0185945	-	-	up
	Ag1G01848	166.374	5.42643	23.4277	9.20916	1.94692	3.81678	65.076	4.99095	3.7172	0.00229537	0.0185945	- && - && -	-	up
	Ag3G01383	99.8242	60.5951	73.3389	24.174	34.071	18.1297	77.9194	25.4583	1.6131	0.00229933	0.018611	- && sp|Q9LD55|EIF3A_ARATH Eukaryotic translation initiation factor 3 subunit A OS=Arabidopsis thaliana OX=3702 GN=TIF3A1 PE=1 SV=1 && PF01399:PCI domain	G2-like	up
	Ag3G01155	11.744	0	73.3389	0	0	0	28.361	0	7.23552	0.00230013	0.018611	- && sp|Q96520|PER12_ARATH Peroxidase 12 OS=Arabidopsis thaliana OX=3702 GN=PER12 PE=1 SV=1 && PF00141:Peroxidase	NAC	up
	novel.1582	68.5068	52.4555	83.5249	16.116	23.363	26.7174	68.1624	22.0655	1.62114	0.00230311	0.0186273	-	-	up
	Ag8G01607	2290.09	984.897	2509.82	794.29	1088.33	592.555	1928.27	825.057	1.22463	0.00230359	0.0186273	- && sp|Q5XF36|KMS1_ARATH Vacuole membrane protein KMS1 OS=Arabidopsis thaliana OX=3702 GN=KMS1 PE=1 SV=1 && PF09335:SNARE associated Golgi protein	-	up
	Ag9G02570	3758.09	1935.43	4106.98	1173.02	2107.54	1150.76	3266.83	1477.1	1.14496	0.00230573	0.0186387	- && sp|Q69P80|COP51_ORYSJ Copper transporter 5.1 OS=Oryza sativa subsp. japonica OX=39947 GN=COPT5.1 PE=2 SV=1 && PF04145:Ctr copper transporter family	Trihelix	up
	Ag6G00338	750.639	459.438	826.081	273.972	436.109	250.953	678.719	320.345	1.08258	0.002316	0.0186806	- && sp|Q9FL07|ATL46_ARATH RING-H2 finger protein ATL46 OS=Arabidopsis thaliana OX=3702 GN=ATL46 PE=2 SV=1 && PF13639:Ring finger domain	C3H	up
	Ag6G02802	70.4642	4.52203	169.087	0	11.6815	0.954195	81.3577	4.2119	4.25933	0.00231904	0.0186993	- && sp|Q8GWK6|NC104_ARATH NAC domain-containing protein 104 OS=Arabidopsis thaliana OX=3702 GN=NAC104 PE=2 SV=1 && PF02365:No apical meristem (NAM) protein	NAC	up
	novel.1305	77.3149	18.0881	44.8182	11.5114	3.89383	7.63356	46.7404	7.67961	2.61398	0.00235982	0.0189745	-	-	up
	Ag1G01880	5025.47	851.95	3364.42	55.255	646.376	271.945	3080.61	324.526	3.24653	0.00236138	0.0189756	- && sp|Q94AZ2|STP13_ARATH Sugar transport protein 13 OS=Arabidopsis thaliana OX=3702 GN=STP13 PE=1 SV=2 && PF00083:Sugar (and other) transporter	ERF	up
	Ag4G02475	201.606	65.1172	66.2087	25.3252	39.9118	17.1755	110.977	27.4708	2.01374	0.00236143	0.0189756	- && - && PF12906:RING-variant domain	-	up
	Ag5G02829	1492.47	676.495	2034.14	489.237	779.74	382.632	1401.03	550.536	1.34736	0.00236744	0.0190179	- && sp|Q9LZN2|PILS6_ARATH Protein PIN-LIKES 6 OS=Arabidopsis thaliana OX=3702 GN=PILS6 PE=2 SV=1 && PF03547:Membrane transport protein	FAR1	up
	Ag7G00475	17501.5	6681.75	24211	5017.84	8765.02	2880.71	16131.4	5554.52	1.53812	0.00237122	0.0190364	- && sp|C0HJV2|LEC_LUFAC Lectin OS=Luffa acutangula OX=56866 PE=1 SV=1 && PF14299:Phloem protein 2	-	up
	novel.1024	1440.6	719.002	548.005	316.565	479.915	351.144	902.536	382.541	1.23807	0.00237648	0.0190608	PF08276:PAN-like domain|PF07714:Protein tyrosine and serine/threonine kinase|PF00954:S-locus glycoprotein domain|PF01453:D-mannose binding lectin	MYB_related	up
	Ag4G01950	243.689	128.426	176.217	37.9878	92.4785	69.6562	182.777	66.7075	1.45056	0.00237927	0.0190712	- && sp|Q9ASR1|EF2_ARATH Elongation factor 2 OS=Arabidopsis thaliana OX=3702 GN=LOS1 PE=1 SV=1 && PF03144:Elongation factor Tu domain 2|PF00009:Elongation factor Tu GTP binding domain|PF00679:Elongation factor G C-terminus|PF03764:Elongation factor G, domain IV|PF14492:Elongation Factor G, domain II	NAC	up
	Ag3G02547	9208.3	2767.48	6416.13	2135.37	3392.5	1684.15	6130.64	2404.01	1.35055	0.00238455	0.0191017	- && - && PF13462:Thioredoxin	-	up
	Ag3G02740	144.843	55.1687	110.008	26.4763	39.9118	32.4426	103.34	32.9436	1.64622	0.00238784	0.0191161	- && - && -	-	up
	Ag3G00607	95.9096	21.7057	104.915	2.30229	11.6815	19.0839	74.1769	11.0226	2.73911	0.00239847	0.0191833	- && sp|Q9ZUX1|C94C1_ARATH Cytochrome P450 94C1 OS=Arabidopsis thaliana OX=3702 GN=CYP94C1 PE=1 SV=1 && PF00067:Cytochrome P450	C2H2	up
	Ag7G00858	2502.46	2087.37	2261.28	742.488	1698.68	798.661	2283.7	1079.94	1.08016	0.00242783	0.0193459	- && sp|P0DKJ4|SWT2A_SORBI Bidirectional sugar transporter SWEET2a OS=Sorghum bicolor OX=4558 GN=SWEET2A PE=3 SV=1 && PF03083:Sugar efflux transporter for intercellular exchange	DBB	up
	novel.768	608.732	26.2278	92.6922	16.116	39.9118	44.8471	242.551	33.625	2.84838	0.00244037	0.0194122	PF01471:Putative peptidoglycan binding domain|PF00413:Matrixin	MYB_related	up
	Ag4G00543	1250.74	428.688	620.325	292.391	318.321	352.098	766.584	320.936	1.25581	0.00245699	0.019499	- && - && -	C3H	up
	Ag9G01421	272.07	60.5951	68.2459	35.6855	10.708	34.351	133.637	26.9148	2.31379	0.00247067	0.019571	- && sp|A0A075F7E9|LERK1_ORYSI G-type lectin S-receptor-like serine/threonine-protein kinase LECRK1 OS=Oryza sativa subsp. indica OX=39946 GN=LECRK1 PE=1 SV=2 && -	TCP	up
	Ag11G04799	2584.66	1217.33	2008.67	579.026	1025.05	1082.06	1936.89	895.378	1.11273	0.00247131	0.019571	- && sp|Q2MHE4|HT1_ARATH Serine/threonine/tyrosine-protein kinase HT1 OS=Arabidopsis thaliana OX=3702 GN=HT1 PE=1 SV=1 && PF07714:Protein tyrosine kinase	NAC	up
	novel.1572	526.524	85.9185	195.57	29.9298	98.3193	59.1601	269.338	62.4697	2.106	0.0024725	0.0195742	PF07714:Protein tyrosine and serine/threonine kinase	MYB_related	up
	Ag4G00003	3894.12	1019.26	1107.21	158.858	821.599	601.143	2006.87	527.2	1.92811	0.00247781	0.0195984	- && sp|B8BKP4|SWT14_ORYSI Bidirectional sugar transporter SWEET14 OS=Oryza sativa subsp. indica OX=39946 GN=SWEET14 PE=2 SV=1 && PF03083:Sugar efflux transporter for intercellular exchange	DBB	up
	Ag9G00646	11041.3	4619.7	6691.16	3163.35	4056.4	3785.29	7450.73	3668.35	1.02219	0.00248129	0.0196078	- && - && PF07712:Stress up-regulated Nod 19	-	up
	novel.707	5851.46	993.037	2489.45	386.785	995.848	1262.4	3111.32	881.677	1.81895	0.00248939	0.0196476	PF00248:Aldo/keto reductase family	FAR1	up
	Ag9G02035	60.6775	9.04405	22.4091	0	3.89383	0	30.7102	1.29794	4.53631	0.00249257	0.0196666	- && - && PF03763:Remorin, C-terminal region	C3H	up
	Ag10G00985	13203.2	9054.9	6007.68	3813.74	2084.17	5823.45	9421.94	3907.12	1.26991	0.00249645	0.0196912	- && sp|E6Y8S8|NLTP1_APIGR Non-specific lipid-transfer protein OS=Apium graveolens OX=4045 PE=1 SV=1 && PF00234:Protease inhibitor/seed storage/LTP family	MYB_related	up
	Ag7G01750	3411.64	2527.81	3829.92	1090.13	2324.62	1437.02	3256.46	1617.26	1.00951	0.00251912	0.0198214	- && sp|Q84TI3|OBE4_ARATH Protein OBERON 4 OS=Arabidopsis thaliana OX=3702 GN=OBE4 PE=1 SV=2 && PF07227:PHD - plant homeodomain finger protein|PF16312:Coiled-coil region of Oberon	-	up
	Ag4G01347	78.2935	7.23524	34.6323	2.30229	0	5.72517	40.0537	2.67582	3.89713	0.00252067	0.0198275	- && sp|I3PB36|CNL_PETHY Trans-cinnamate:CoA ligase, peroxisomal OS=Petunia hybrida OX=4102 GN=CNL PE=1 SV=1 && PF13193:AMP-binding enzyme C-terminal domain|PF00501:AMP-binding enzyme	NAC	up
	Ag8G02192	614.604	292.123	599.953	103.603	194.692	277.671	502.227	191.988	1.3856	0.00253135	0.0198993	- && - && -	-	up
	Ag2G00112	95.9096	47.9335	77.4133	20.7206	29.2037	20.9923	73.7521	23.6389	1.63886	0.00255083	0.0199959	- && sp|Q9SFC7|FB135_ARATH F-box protein At3g07870 OS=Arabidopsis thaliana OX=3702 GN=At3g07870 PE=2 SV=1 && PF07734:F-box associated|PF00646:F-box domain	C2H2	up
	novel.1112	420.828	179.072	311.69	20.7206	137.258	82.0607	303.863	80.013	1.92229	0.00255585	0.0200124	-	-	up
	Ag11G04931	1093.17	336.439	1741.8	26.4763	208.32	15.2671	1057.14	83.3545	3.66414	0.00255718	0.0200167	- && sp|Q9C9Q4|JAC1_ARATH J domain-containing protein required for chloroplast accumulation response 1 OS=Arabidopsis thaliana OX=3702 GN=JAC1 PE=1 SV=1 && -	HB-other	up
	Ag8G00141	9623.25	2263.73	4489.97	459.307	2751.97	1167.93	5458.98	1459.74	1.90278	0.00256804	0.0200956	- && sp|Q03662|GSTX1_TOBAC Probable glutathione S-transferase OS=Nicotiana tabacum OX=4097 PE=2 SV=1 && PF02798:Glutathione S-transferase, N-terminal domain|PF00043:Glutathione S-transferase, C-terminal domain	-	up
	Ag2G02460	2470.16	397.938	651.901	95.545	363.1	383.586	1173.33	280.744	2.06262	0.00259871	0.0202747	- && sp|Q9LZM4|WAKLQ_ARATH Wall-associated receptor kinase-like 20 OS=Arabidopsis thaliana OX=3702 GN=WAKL20 PE=2 SV=1 && PF07714:Protein tyrosine kinase|PF13947:Wall-associated receptor kinase galacturonan-binding	WRKY	up
	Ag6G01890	126.248	32.5586	34.6323	10.3603	17.5222	8.58775	64.4797	12.1568	2.40515	0.00261055	0.0203324	- && sp|Q9M897|DMP5_ARATH Protein DMP5 OS=Arabidopsis thaliana OX=3702 GN=DMP5 PE=2 SV=1 && PF05078:Protein of unknown function (DUF679)	ERF	up
	Ag5G00491	970.84	422.357	441.052	153.102	304.692	273.854	611.416	243.883	1.32494	0.00261154	0.0203324	- && sp|Q9LVQ7|IDD1_ARATH Zinc finger protein ENHYDROUS OS=Arabidopsis thaliana OX=3702 GN=ENY PE=1 SV=1 && -	C2H2	up
	Ag1G00540	1057.94	14.4705	567.358	47.1969	32.1241	32.4426	546.59	37.2546	3.87543	0.00261308	0.0203324	- && sp|Q43191|LOX15_SOLTU Probable linoleate 9S-lipoxygenase 5 OS=Solanum tuberosum OX=4113 GN=LOX1.5 PE=2 SV=1 && PF01477:PLAT/LH2 domain|PF00305:Lipoxygenase	NF-YA	up
	Ag9G00280	1750.84	740.708	1132.68	427.075	725.226	486.639	1208.08	546.313	1.1445	0.00261333	0.0203324	- && sp|Q7Y214|GTE7_ARATH Transcription factor GTE7 OS=Arabidopsis thaliana OX=3702 GN=GTE7 PE=2 SV=1 && PF00439:Bromodomain|PF17035:Bromodomain extra-terminal - transcription regulation	HB-other	up
	Ag5G02434	1128.41	596.907	1053.23	242.892	591.863	349.235	926.18	394.663	1.22987	0.0026166	0.020338	- && sp|P19515|LIP_RHIMI Lipase OS=Rhizomucor miehei OX=4839 PE=1 SV=2 && PF01764:Lipase (class 3)	C2H2	up
	Ag5G01497	2233.32	946.008	2881.61	949.695	897.528	820.607	2020.31	889.277	1.18382	0.00262163	0.0203539	- && sp|Q9S7M2|TI10B_ARATH Protein TIFY 10B OS=Arabidopsis thaliana OX=3702 GN=TIFY10B PE=1 SV=1 && PF06200:tify domain|PF09425:Divergent CCT motif	-	up
	Ag6G00893	251.518	94.0581	97.7852	16.116	61.3279	36.2594	147.787	37.9011	1.95903	0.00262279	0.0203555	- && - && PF13947:Wall-associated receptor kinase galacturonan-binding	-	up
	Ag9G02825	15.6587	10.8529	8.14877	0	0	0	11.5534	0	5.94087	0.00264996	0.0204995	- && sp|Q9LUM1|LOR11_ARATH Protein LURP-one-related 11 OS=Arabidopsis thaliana OX=3702 GN=At3g14260 PE=2 SV=1 && PF04525:LURP-one-related	AP2	up
	Ag11G03295	853.399	469.386	982.945	291.24	428.322	391.22	768.577	370.26	1.0528	0.00265631	0.0205362	- && - && -	-	up
	Ag3G02712	51.8695	30.7498	20.3719	5.75572	4.86729	0	34.3304	3.54101	3.2952	0.00269331	0.0207911	- && sp|O80624|MAKR4_ARATH Probable membrane-associated kinase regulator 4 OS=Arabidopsis thaliana OX=3702 GN=MAKR4 PE=3 SV=1 && -	-	up
	Ag9G02705	455.081	215.248	599.953	201.45	171.329	159.35	423.427	177.376	1.25536	0.00269627	0.0207997	- && sp|Q8C9A2|ENDOV_MOUSE Endonuclease V OS=Mus musculus OX=10090 GN=Endov PE=1 SV=2 && PF04493:Endonuclease V	-	up
	Ag1G01002	167.352	144.705	146.678	52.9527	84.6909	77.2898	152.912	71.6444	1.09049	0.00269685	0.0207997	- && sp|Q5R5L3|DJC10_PONAB DnaJ homolog subfamily C member 10 OS=Pongo abelii OX=9601 GN=DNAJC10 PE=2 SV=1 && PF00226:DnaJ domain	-	up
	Ag9G02593	194.755	182.69	226.128	34.5343	119.735	44.8471	201.191	66.3723	1.59706	0.00270228	0.0208195	- && - && -	-	up
	novel.2996	247.603	160.08	168.068	9.20916	87.6112	37.2136	191.917	44.678	2.09873	0.00271568	0.0208895	PF01679:Proteolipid membrane potential modulator	-	up
	Ag6G01452	457.038	267.704	999.242	26.4763	232.657	12.4045	574.662	90.5125	2.66541	0.00273729	0.021015	- && sp|Q9LW86|SUT34_ARATH Probable sulfate transporter 3.4 OS=Arabidopsis thaliana OX=3702 GN=SULTR3;4 PE=2 SV=1 && PF00916:Sulfate permease family|PF01740:STAS domain	MIKC_MADS	up
	novel.3155	68.5068	83.2053	58.06	26.4763	19.4692	28.6258	69.924	24.8571	1.49384	0.00274519	0.0210389	-	-	up
	Ag5G02407	206.499	50.6467	247.519	0	33.0976	26.7174	168.222	19.9383	3.07085	0.00279867	0.021367	- && sp|I6YGS0|EPHA_MYCTU Epoxide hydrolase A OS=Mycobacterium tuberculosis (strain ATCC 25618 / H37Rv) OX=83332 GN=ephA PE=1 SV=1 && PF00561:alpha/beta hydrolase fold	FAR1	up
	Ag1G01429	4950.11	1458.81	7194.34	88.6382	1075.67	344.464	4534.42	502.925	3.17232	0.00280283	0.0213808	- && sp|K4BNG7|NAP2_SOLLC NAC domain-containing protein 2 OS=Solanum lycopersicum OX=4081 GN=NAP2 PE=2 SV=1 && PF02365:No apical meristem (NAM) protein	NAC	up
	Ag8G00861	79.2722	7.23524	8.14877	0	2.92037	0	31.5521	0.973458	4.98909	0.00280959	0.0214249	- && sp|A8NVB7|N6235_COPC7 Adenylate-forming reductase 06235 OS=Coprinopsis cinerea (strain Okayama-7 / 130 / ATCC MYA-4618 / FGSC 9003) OX=240176 GN=CC1G_06235 PE=2 SV=3 && -	-	up
	Ag8G02049	291.643	252.329	234.277	89.7893	117.788	167.938	259.416	125.172	1.04902	0.00281184	0.0214357	- && sp|Q869R1|CTLHB_DICDI CTL-like protein DDB_G0274487 OS=Dictyostelium discoideum OX=44689 GN=DDB_G0274487 PE=3 SV=1 && PF04515:Plasma-membrane choline transporter	bZIP	up
	Ag10G01851	4667.27	1701.19	3572.22	1322.67	1272.31	1893.12	3313.56	1496.03	1.14711	0.00282179	0.0214804	- && sp|Q9SZA7|DRL29_ARATH Probable disease resistance protein At4g33300 OS=Arabidopsis thaliana OX=3702 GN=At4g33300 PE=2 SV=3 && PF05659:Arabidopsis broad-spectrum mildew resistance protein RPW8|PF00931:NB-ARC domain	LBD	up
	Ag2G00672	248.582	66.0216	167.05	27.6275	71.0625	30.5342	160.551	43.0747	1.89549	0.00282188	0.0214804	- && - && -	NF-YB	up
	Ag4G02830	13.7014	24.4189	119.176	5.75572	9.73458	3.81678	52.432	6.43569	3.02407	0.0028675	0.0217503	- && sp|Q9M069|E137_ARATH Glucan endo-1,3-beta-glucosidase 7 OS=Arabidopsis thaliana OX=3702 GN=At4g34480 PE=1 SV=2 && PF00332:Glycosyl hydrolases family 17	BES1	up
	novel.2920	377.766	320.159	553.098	174.974	179.116	261.449	417.008	205.18	1.02191	0.00288388	0.0218376	PF07727:Reverse transcriptase (RNA-dependent DNA polymerase)|PF14244:gag-polypeptide of LTR copia-type	NAC	up
	Ag5G00919	129.184	37.985	46.8554	11.5114	13.6284	22.9007	71.3416	16.0135	2.15073	0.0028841	0.0218376	- && - && PF12023:Domain of unknown function (DUF3511)	C2H2	up
	Ag10G01346	131.142	64.2128	211.868	17.2672	60.3544	24.8091	135.741	34.1435	1.987	0.00289199	0.021878	- && - && -	ZF-HD	up
	Ag1G01461	207.478	121.19	181.31	92.0916	56.4606	31.4884	169.993	60.0135	1.50612	0.00289523	0.0218896	- && sp|C0LGQ4|MDIS2_ARATH Protein MALE DISCOVERER 2 OS=Arabidopsis thaliana OX=3702 GN=MDIS2 PE=1 SV=1 && -	-	up
	novel.1390	2209.83	1012.03	1445.39	692.989	954.963	643.127	1555.75	763.693	1.02636	0.00291194	0.0219772	-	-	up
	novel.733	105.696	3.61762	503.186	2.30229	8.76112	0	204.167	3.6878	5.78856	0.00292908	0.0220806	PF00067:Cytochrome P450	MYB	up
	Ag2G02880	1011.94	437.732	569.395	262.461	313.454	360.686	673.024	312.2	1.10757	0.00296482	0.0222912	- && sp|Q6AWW5|Y5262_ARATH Ankyrin repeat-containing protein At5g02620 OS=Arabidopsis thaliana OX=3702 GN=At5g02620 PE=1 SV=1 && PF12796:Ankyrin repeats (3 copies)|PF13962:Domain of unknown function	WRKY	up
	Ag7G02246	94.9309	32.5586	14.2603	4.60458	7.78767	8.58775	47.2499	6.99333	2.74989	0.00296848	0.0223036	- && sp|O81816|MO2_ARATH Monooxygenase 2 OS=Arabidopsis thaliana OX=3702 GN=MO2 PE=2 SV=1 && PF01494:FAD binding domain	-	up
	Ag2G01196	373.852	75.0656	71.3017	8.05801	37.9649	47.7097	173.406	31.2442	2.46816	0.00302314	0.022637	- && - && -	-	up
	novel.735	602.86	217.962	278.077	93.2427	190.798	117.366	366.299	133.802	1.45172	0.00307077	0.0228851	PF07727:Reverse transcriptase (RNA-dependent DNA polymerase)|PF13976:GAG-pre-integrase domain	LBD	up
	Ag6G01839	180.075	116.668	129.362	65.6153	67.1686	31.4884	142.035	54.7574	1.37725	0.00309657	0.023015	- && sp|Q9M1Q9|AB21B_ARATH ABC transporter B family member 21 OS=Arabidopsis thaliana OX=3702 GN=ABCB21 PE=1 SV=2 && -	-	up
	Ag10G01020	107.654	10.8529	16.2975	0	5.84075	0	44.9347	1.94692	4.50889	0.003098	0.023015	- && - && -	-	up
	novel.1354	124.291	78.6833	159.92	39.1389	50.6198	52.4807	120.965	47.4132	1.34802	0.00310085	0.0230244	-	-	up
	Ag3G01534	1300.65	97.6758	448.182	0	43.8056	11.4503	615.503	18.4187	5.06041	0.00314663	0.0232769	- && sp|Q7Y1X1|EST_HEVBR Esterase OS=Hevea brasiliensis OX=3981 PE=1 SV=1 && PF00657:GDSL-like Lipase/Acylhydrolase	B3	up
	Ag7G01604	305.345	135.661	320.858	126.626	97.3458	89.6943	253.954	104.555	1.28099	0.00315031	0.0232974	- && - && -	-	up
	Ag3G01397	1622.63	266.8	1295.65	195.695	504.251	123.091	1061.7	274.346	1.95198	0.0031638	0.0233763	- && - && -	-	up
	Ag8G01071	1121.55	259.564	232.24	61.0107	167.435	187.976	537.786	138.807	1.95275	0.00317516	0.0234408	- && sp|O65451|FB333_ARATH Probable F-box protein At4g22030 OS=Arabidopsis thaliana OX=3702 GN=At4g22030 PE=4 SV=1 && PF14476:Petal formation-expressed	-	up
	Ag10G00804	179.096	117.573	188.44	37.9878	93.452	46.7555	161.703	59.3984	1.44167	0.00317745	0.0234509	- && sp|Q9FV02|SKIP3_ARATH F-box protein SKIP3 OS=Arabidopsis thaliana OX=3702 GN=SKIP3 PE=1 SV=2 && -	MYB_related	up
	Ag3G02120	149.736	72.3524	179.273	43.7435	36.9914	61.0685	133.787	47.2678	1.49906	0.00318156	0.0234678	- && sp|Q9ZSD6|ASPG_LUPLU Isoaspartyl peptidase/L-asparaginase OS=Lupinus luteus OX=3873 PE=1 SV=1 && PF01112:Asparaginase	NAC	up
	Ag11G04869	76.3362	51.5511	134.455	12.6626	28.2303	31.4884	87.4473	24.1271	1.85077	0.00318494	0.0234772	- && sp|Q52K95|PCP14_ARATH Precursor of CEP14 OS=Arabidopsis thaliana OX=3702 GN=CEP14 PE=2 SV=1 && -	-	up
	Ag9G01905	4169.13	2015.92	4426.82	43.7435	852.749	114.503	3537.29	336.999	3.3916	0.00318557	0.0234772	- && sp|Q9FGY1|BXL1_ARATH Beta-D-xylosidase 1 OS=Arabidopsis thaliana OX=3702 GN=BXL1 PE=1 SV=1 && PF01915:Glycosyl hydrolase family 3 C-terminal domain|PF14310:Fibronectin type III-like domain|PF00933:Glycosyl hydrolase family 3 N terminal domain	C2H2	up
	Ag4G01305	316.11	113.051	503.186	62.1618	135.311	21.9465	310.782	73.1397	2.08663	0.00319035	0.0234858	- && sp|Q8LJT8|TKI1_ARATH TSL-kinase interacting protein 1 OS=Arabidopsis thaliana OX=3702 GN=TKI1 PE=1 SV=2 && -	MYB_related	up
	novel.2692	1201.81	890.839	1459.65	680.327	705.757	351.144	1184.1	579.076	1.0322	0.00319145	0.0234868	PF01554:MatE	-	up
	Ag4G02118	363.086	227.91	185.384	95.545	130.443	128.816	258.794	118.268	1.12844	0.00321305	0.0235782	- && sp|Q2V6K0|UFOG6_FRAAN UDP-glucose flavonoid 3-O-glucosyltransferase 6 OS=Fragaria ananassa OX=3747 GN=GT6 PE=1 SV=1 && PF00201:UDP-glucoronosyl and UDP-glucosyl transferase	bHLH	up
	Ag4G02389	3173.82	941.486	2131.92	559.456	844.962	1094.46	2082.41	832.96	1.32161	0.00322209	0.0236311	- && - && -	-	up
	Ag5G00073	123.312	22.6101	16.2975	9.20916	6.81421	6.67936	54.0733	7.56758	2.84031	0.00323761	0.0237044	- && sp|A2Q5W1|ERN1_MEDTR Ethylene-responsive transcription factor ERN1 OS=Medicago truncatula OX=3880 GN=ERN1 PE=2 SV=1 && PF00847:AP2 domain	ERF	up
	novel.3397	165.395	11.7573	133.436	9.20916	21.4161	19.0839	103.529	16.5697	2.63889	0.00326016	0.023822	-	-	up
	Ag2G00135	2271.49	1066.29	1581.88	617.014	1069.83	666.982	1639.89	784.609	1.06325	0.00328322	0.0239564	- && - && PF07889:Protein of unknown function (DUF1664)	WRKY	up
	Ag11G03214	553.927	158.271	664.124	124.324	218.055	108.778	458.774	150.385	1.60842	0.00329283	0.0240129	- && sp|Q9C7S7|ERO1_ARATH Endoplasmic reticulum oxidoreductin-1 OS=Arabidopsis thaliana OX=3702 GN=AERO1 PE=1 SV=1 && PF04137:Endoplasmic Reticulum Oxidoreductin 1 (ERO1)	TCP	up
	Ag5G01079	435.508	247.807	410.494	216.415	178.143	133.587	364.603	176.048	1.05125	0.00331423	0.0241066	- && sp|Q9M2C9|SKIP4_ARATH F-box/kelch-repeat protein SKIP4 OS=Arabidopsis thaliana OX=3702 GN=SKIP4 PE=1 SV=1 && PF01344:Kelch motif|PF00646:F-box domain	bZIP	up
	Ag4G01963	17.616	3.61762	15.2789	0	0	0	12.1709	0	6.01462	0.00333419	0.0242183	- && sp|Q9LIK7|ACA13_ARATH Putative calcium-transporting ATPase 13, plasma membrane-type OS=Arabidopsis thaliana OX=3702 GN=ACA13 PE=3 SV=1 && PF13246:Cation transport ATPase (P-type)|PF00690:Cation transporter/ATPase, N-terminus|PF00122:E1-E2 ATPase	MYB_related	up
	Ag11G03248	1181.25	559.827	1051.19	250.95	462.393	526.715	930.757	413.353	1.17012	0.00334765	0.0242922	- && sp|O81263|KITH_ORYSJ Thymidine kinase OS=Oryza sativa subsp. japonica OX=39947 GN=TK PE=2 SV=2 && PF00265:Thymidine kinase	WRKY	up
	Ag1G01534	307.302	142.896	31.5765	18.4183	18.4957	54.3891	160.592	30.4344	2.39706	0.00335298	0.0243205	- && sp|Q9ZVR7|PSKR1_ARATH Phytosulfokine receptor 1 OS=Arabidopsis thaliana OX=3702 GN=PSKR1 PE=1 SV=4 && PF13855:Leucine rich repeat|PF08263:Leucine rich repeat N-terminal domain	-	up
	novel.1066	129.184	5.42643	60.0972	0	10.708	0.954195	64.9026	3.88741	4.0479	0.00336921	0.0244106	PF16974:High-affinity nitrate transporter accessory, Ig-like domain	-	up
	Ag4G00246	364.065	64.2128	88.6178	10.3603	54.5137	35.3052	172.298	33.3931	2.36345	0.00337836	0.0244425	- && sp|Q9FMK7|BT1_ARATH BTB/POZ and TAZ domain-containing protein 1 OS=Arabidopsis thaliana OX=3702 GN=BT1 PE=1 SV=1 && PF00651:BTB/POZ domain|PF02135:TAZ zinc finger	C2H2	up
	Ag1G02103	46.9761	23.5145	52.967	11.5114	9.73458	3.81678	41.1525	8.35427	2.30809	0.00338225	0.0244637	- && sp|Q1G3Q4|RITF1_ARATH Protein RGF1 INDUCIBLE TRANSCRIPTION FACTOR 1 OS=Arabidopsis thaliana OX=3702 GN=RITF1 PE=1 SV=1 && PF04640:PLATZ transcription factor	Trihelix	up
	Ag9G01055	135.056	38.8894	494.019	41.4412	48.6729	3.81678	222.655	31.3103	2.8314	0.00339541	0.0245313	- && - && PF07911:Protein of unknown function (DUF1677)	-	up
	Ag4G00871	2953.62	1346.66	2211.37	782.779	1365.76	1014.31	2170.55	1054.28	1.0415	0.00340571	0.0245648	- && sp|Q69V10|BH062_ORYSJ Transcription factor BHLH062 OS=Oryza sativa subsp. japonica OX=39947 GN=BHLH062 PE=1 SV=1 && -	bHLH	up
	Ag8G02168	1959.3	241.476	664.124	253.252	342.657	209.923	954.965	268.611	1.82981	0.00340901	0.0245812	- && sp|O48837|LRKS2_ARATH Receptor like protein kinase S.2 OS=Arabidopsis thaliana OX=3702 GN=LECRKS2 PE=2 SV=2 && PF07714:Protein tyrosine kinase|PF00069:Protein kinase domain	WRKY	up
	Ag7G01575	609.711	291.218	323.913	142.742	188.851	220.419	408.281	184.004	1.14867	0.00341401	0.0246103	- && sp|O81078|GLR29_ARATH Glutamate receptor 2.9 OS=Arabidopsis thaliana OX=3702 GN=GLR2.9 PE=2 SV=1 && PF00497:Bacterial extracellular solute-binding proteins, family 3|PF00060:Ligand-gated ion channel	Nin-like	up
	Ag4G01290	1281.08	324.681	1254.91	233.682	502.304	186.068	953.556	307.352	1.63305	0.0034405	0.0247527	- && sp|O65530|PEK14_ARATH Proline-rich receptor-like protein kinase PERK14 OS=Arabidopsis thaliana OX=3702 GN=PERK14 PE=2 SV=1 && PF00069:Protein kinase domain	MYB_related	up
	Ag8G01538	452.145	48.8379	264.835	11.5114	76.9032	1.90839	255.273	30.1077	3.0819	0.00347282	0.0249086	- && sp|Q9XI23|BOR4_ARATH Boron transporter 4 OS=Arabidopsis thaliana OX=3702 GN=BOR4 PE=2 SV=1 && PF00955:HCO3- transporter family	M-type_MADS	up
	Ag2G00111	31.3174	37.985	18.3347	3.45343	3.89383	7.63356	29.2124	4.99361	2.54005	0.00347933	0.0249289	- && sp|Q9SFC7|FB135_ARATH F-box protein At3g07870 OS=Arabidopsis thaliana OX=3702 GN=At3g07870 PE=2 SV=1 && PF12937:F-box-like	-	up
	novel.1320	23.4881	3.61762	50.9298	2.30229	0	1.90839	26.0118	1.40356	4.22975	0.00348479	0.0249526	-	NAC	up
	Ag4G01511	3205.14	535.408	1299.73	651.548	572.393	174.618	1680.09	466.186	1.84981	0.00349947	0.0249982	- && sp|O81865|P2A01_ARATH Protein PHLOEM PROTEIN 2-LIKE A1 OS=Arabidopsis thaliana OX=3702 GN=PP2A1 PE=2 SV=1 && PF14299:Phloem protein 2	-	up
	Ag9G01795	1306.52	816.678	879.048	341.89	708.678	340.647	1000.75	463.738	1.10925	0.00353769	0.025219	- && sp|P0DO21|GIP2_NICBE Probable aspartic proteinase GIP2 OS=Nicotiana benthamiana OX=4100 GN=GIP2 PE=1 SV=1 && PF14543:Xylanase inhibitor N-terminal|PF14541:Xylanase inhibitor C-terminal	FAR1	up
	novel.631	1077.51	543.548	626.436	294.693	470.18	315.838	749.166	360.237	1.05582	0.00355249	0.0253015	-	-	up
	Ag8G01836	171.267	16.2793	176.217	4.60458	33.0976	16.2213	121.254	17.9745	2.7483	0.00356534	0.0253195	- && - && -	-	up
	Ag6G01209	1071.64	623.135	622.362	260.159	514.959	304.388	772.38	359.835	1.10134	0.00356557	0.0253195	- && sp|Q7XLC6|HAK11_ORYSJ Probable potassium transporter 11 OS=Oryza sativa subsp. japonica OX=39947 GN=HAK11 PE=2 SV=4 && PF02705:K+ potassium transporter	C3H	up
	Ag9G02738	163.438	109.433	136.492	36.8366	74.9563	56.2975	136.454	56.0301	1.28018	0.00358328	0.0254242	- && sp|O23461|ARAK_ARATH L-arabinokinase OS=Arabidopsis thaliana OX=3702 GN=ARA1 PE=1 SV=1 && PF00288:GHMP kinases N terminal domain|PF08544:GHMP kinases C terminal|PF13528:Glycosyl transferase family 1	MYB_related	up
	Ag7G01628	972.797	282.174	319.839	209.508	144.072	208.014	524.937	187.198	1.48774	0.0035999	0.0255069	- && sp|Q8RXX9|ATL6_ARATH E3 ubiquitin-protein ligase ATL6 OS=Arabidopsis thaliana OX=3702 GN=ATL6 PE=1 SV=2 && PF13639:Ring finger domain	C3H	up
	Ag4G01228	542.183	274.035	552.079	150.8	241.418	49.6181	456.099	147.279	1.63086	0.00360782	0.0255419	- && sp|Q9LSK9|Y5566_ARATH Uncharacterized protein At5g65660 OS=Arabidopsis thaliana OX=3702 GN=At5g65660 PE=2 SV=1 && -	-	up
	Ag10G00117	386.574	118.477	151.771	32.2321	78.8501	3.81678	218.941	38.2997	2.5148	0.00361024	0.0255494	- && sp|O04925|OLEH2_SESIN Oleosin H2 OS=Sesamum indicum OX=4182 PE=1 SV=1 && PF01277:Oleosin	-	up
	AgUnG00185	1512.04	656.598	840.342	285.484	514.959	534.349	1002.99	444.931	1.17196	0.00361087	0.0255494	- && - && PF06749:Protein of unknown function (DUF1218)	-	up
	Ag5G01259	1923.08	605.951	1676.61	381.029	796.289	198.472	1401.88	458.597	1.6119	0.00363149	0.0256459	- && sp|Q850K7|EXLB1_ORYSJ Expansin-like B1 OS=Oryza sativa subsp. japonica OX=39947 GN=EXLB1 PE=2 SV=2 && PF01357:Pollen allergen|PF03330:Lytic transglycolase	bHLH	up
	Ag3G01309	651.794	333.726	929.978	169.218	327.082	291.029	638.499	262.443	1.28154	0.00364248	0.0256812	- && sp|P81395|MYB30_ANTMA Myb-related protein 330 OS=Antirrhinum majus OX=4151 GN=MYB330 PE=2 SV=1 && PF00249:Myb-like DNA-binding domain	MYB	up
	Ag3G00906	77.3149	0	38.7066	0	1.94692	0	38.6738	0.648972	5.86703	0.00365353	0.0257168	- && - && -	LBD	up
	novel.2185	190.84	19.8969	25.4649	17.2672	7.78767	7.63356	78.7341	10.8961	2.85944	0.00368203	0.025882	PF00069:Protein kinase domain	WRKY	up
	Ag7G00822	98.8456	75.0656	93.7108	17.2672	40.8852	36.2594	89.2073	31.4706	1.49658	0.00371341	0.026046	- && sp|Q9FMG1|MCA3_ARATH Metacaspase-3 OS=Arabidopsis thaliana OX=3702 GN=AMC3 PE=2 SV=1 && PF00656:Caspase domain	LBD	up
	Ag9G00149	13.7014	5.42643	14.2603	0	0	0	11.1294	0	5.8857	0.00375188	0.0262031	- && - && -	-	up
	Ag1G01824	1394.6	2690.61	1581.88	382.18	701.863	1225.19	1889.03	769.743	1.29483	0.00380157	0.0264373	- && - && PF04720:PDDEXK-like family of unknown function	-	up
	Ag4G01452	69.4855	1.80881	59.0786	0	4.86729	0	43.4576	1.62243	4.72261	0.00380218	0.0264373	- && sp|Q9FF61|SM3L1_ARATH Putative SWI/SNF-related matrix-associated actin-dependent regulator of chromatin subfamily A member 3-like 1 OS=Arabidopsis thaliana OX=3702 GN=At5g05130 PE=2 SV=1 && PF00271:Helicase conserved C-terminal domain|PF08797:HIRAN domain|PF00176:SNF2 family N-terminal domain|PF13920:Zinc finger, C3HC4 type (RING finger)	WRKY	up
	Ag1G00327	957.138	137.47	674.31	20.7206	250.179	52.4807	589.639	107.793	2.45032	0.0038089	0.0264626	- && sp|O64884|OFT20_ARATH O-fucosyltransferase 20 OS=Arabidopsis thaliana OX=3702 GN=OFUT20 PE=1 SV=1 && PF10250:GDP-fucose protein O-fucosyltransferase	MIKC_MADS	up
	novel.1170	518.695	286.696	443.089	154.253	220.002	244.274	416.16	206.176	1.01166	0.0038173	0.0264852	PF01582:TIR domain|PF00931:NB-ARC domain	WRKY	up
	Ag6G01513	2467.22	1026.5	2928.46	13.8137	451.685	112.595	2140.73	192.698	3.47329	0.00384817	0.0266561	- && sp|F4I9E1|NFD4_ARATH Protein NUCLEAR FUSION DEFECTIVE 4 OS=Arabidopsis thaliana OX=3702 GN=NFD4 PE=3 SV=1 && PF06813:Nodulin-like	NF-YC	up
	Ag6G00297	280.878	20.8013	292.337	2.30229	55.4871	14.3129	198.005	24.0341	3.03839	0.00385722	0.0267117	- && - && -	-	up
	Ag5G02228	386.574	181.785	241.407	124.324	123.629	130.725	269.922	126.226	1.09606	0.00386718	0.0267662	- && sp|Q9CAL2|CRK3_ARATH Cysteine-rich receptor-like protein kinase 3 OS=Arabidopsis thaliana OX=3702 GN=CRK3 PE=2 SV=1 && PF01657:Salt stress response/antifungal	TALE	up
	novel.3014	136.035	115.764	76.3947	28.7786	41.8587	54.3891	109.398	41.6755	1.38879	0.00390217	0.0269517	-	-	up
	Ag8G00428	196.712	25.3233	7.13017	0	3.89383	11.4503	76.3887	5.11472	3.88729	0.00390311	0.0269517	- && sp|E4NKF8|PUB1_MEDTR U-box domain-containing protein 1 OS=Medicago truncatula OX=3880 GN=PUB1 PE=1 SV=1 && PF00514:Armadillo/beta-catenin-like repeat|PF04564:U-box domain	HSF	up
	Ag2G02915	9170.13	3729.77	4646.83	2196.38	3466.48	2639.3	5848.91	2767.39	1.07956	0.00391251	0.0270073	- && - && -	-	up
	Ag10G01447	161.48	43.4114	736.445	0	11.6815	0	313.779	3.89383	6.32694	0.00392156	0.0270471	- && sp|Q9LTS3|CKX3_ARATH Cytokinin dehydrogenase 3 OS=Arabidopsis thaliana OX=3702 GN=CKX3 PE=1 SV=1 && PF01565:FAD binding domain|PF09265:Cytokinin dehydrogenase 1, FAD and cytokinin binding	bHLH	up
	novel.1211	350.364	197.16	349.378	149.649	163.541	86.8317	298.967	133.341	1.16528	0.0039225	0.0270471	PF00646:F-box domain	GRAS	up
	Ag6G01996	300.451	118.477	1117.4	95.545	170.355	118.32	512.109	128.073	1.99872	0.00393435	0.0271216	- && sp|Q8RY25|NU98A_ARATH Nuclear pore complex protein NUP98A OS=Arabidopsis thaliana OX=3702 GN=NUP98A PE=1 SV=1 && PF04096:Nucleoporin autopeptidase	C3H	up
	Ag8G00068	5401.27	2738.54	5818.22	149.649	1539.04	361.64	4652.68	683.442	2.76702	0.00393764	0.027137	- && sp|O26373|Y273_METTH UPF0098 protein MTH_273 OS=Methanothermobacter thermautotrophicus (strain ATCC 29096 / DSM 1053 / JCM 10044 / NBRC 100330 / Delta H) OX=187420 GN=MTH_273 PE=3 SV=1 && PF01161:Phosphatidylethanolamine-binding protein	-	up
	Ag2G01241	50118.6	27087.8	46213.7	11982.3	28424	18236.6	41140	19547.6	1.07353	0.00395277	0.0272266	- && sp|Q682S0|RPT2_ARATH Root phototropism protein 2 OS=Arabidopsis thaliana OX=3702 GN=RPT2 PE=1 SV=2 && PF00651:BTB/POZ domain|PF03000:NPH3 family	C3H	up
	Ag8G00161	4225.89	953.243	6286.77	2.30229	376.728	19.0839	3821.97	132.705	4.84771	0.00395748	0.0272475	- && sp|P50165|TRNH_DATST Tropinone reductase homolog OS=Datura stramonium OX=4076 PE=2 SV=1 && PF13561:Enoyl-(Acyl carrier protein) reductase	C2H2	up
	Ag9G00189	11621.7	4260.65	5070.57	2670.66	3071.26	3775.75	6984.31	3172.55	1.13842	0.0039704	0.0273115	- && - && PF00168:C2 domain	C2H2	up
	Ag9G00310	218.243	51.5511	180.291	55.255	16.5488	43.893	150.029	38.5656	1.96196	0.00398302	0.027369	- && sp|Q6VAB3|U85A8_STERE UDP-glycosyltransferase 85A8 OS=Stevia rebaudiana OX=55670 GN=UGT85A8 PE=2 SV=1 && PF00201:UDP-glucoronosyl and UDP-glucosyl transferase	GRAS	up
	Ag6G00920	389.51	183.594	407.438	122.021	184.957	118.32	326.848	141.766	1.20403	0.00400715	0.0274614	- && sp|Q9FZK4|NTF2A_ARATH Nuclear transport factor 2A OS=Arabidopsis thaliana OX=3702 GN=NTF2A PE=1 SV=1 && PF02136:Nuclear transport factor 2 (NTF2) domain	-	up
	Ag3G00099	5.87201	1.80881	36.6694	0	0	0	14.7834	0	6.29473	0.00401995	0.0275173	- && sp|Q41330|KN1_SOLLC Homeotic protein knotted-1 OS=Solanum lycopersicum OX=4081 GN=KN1 PE=2 SV=1 && PF03789:ELK domain|PF03791:KNOX2 domain|PF05920:Homeobox KN domain|PF03790:KNOX1 domain	TALE	up
	Ag2G01414	59.6988	21.7057	167.05	0	14.6019	12.4045	82.8181	9.00213	3.19059	0.0040251	0.0275331	- && sp|Q6NKW9|E138_ARATH Glucan endo-1,3-beta-glucosidase 8 OS=Arabidopsis thaliana OX=3702 GN=At1g64760 PE=2 SV=2 && PF00332:Glycosyl hydrolases family 17	ERF	up
	AgUnG00722	645.922	857.376	2086.08	14.9649	138.231	270.037	1196.46	141.078	3.08346	0.00404041	0.0276231	- && - && -	-	up
	Ag10G00410	4950.11	2286.34	4067.25	905.951	2402.49	1643.12	3767.9	1650.52	1.19061	0.00407288	0.0278081	- && sp|O64884|OFT20_ARATH O-fucosyltransferase 20 OS=Arabidopsis thaliana OX=3702 GN=OFUT20 PE=1 SV=1 && PF10250:GDP-fucose protein O-fucosyltransferase	MIKC_MADS	up
	novel.1948	408.105	259.564	483.833	128.928	203.453	217.556	383.834	183.312	1.06427	0.00408707	0.0278754	PF07727:Reverse transcriptase (RNA-dependent DNA polymerase)	B3	up
	Ag10G02133	8.80802	0	64.1715	0	0	0	24.3265	0	7.01406	0.00410055	0.027945	- && sp|A0A0M4FTF3|BCP_PETHY Blue copper protein OS=Petunia hybrida OX=4102 GN=BCP PE=2 SV=1 && PF02298:Plastocyanin-like domain	C2H2	up
	Ag3G01258	1527.7	371.711	546.986	128.928	252.126	394.082	815.466	258.379	1.65731	0.00412388	0.0280817	- && - && -	-	up
	Ag3G00186	814.253	455.82	1664.39	408.656	381.596	414.12	978.153	401.457	1.2846	0.00415725	0.0282341	- && sp|Q9LVQ7|IDD1_ARATH Zinc finger protein ENHYDROUS OS=Arabidopsis thaliana OX=3702 GN=ENY PE=1 SV=1 && -	C2H2	up
	Ag8G02184	4160.32	1565.53	6051.48	1570.16	1808.69	1594.46	3925.77	1657.77	1.24366	0.00418674	0.028367	- && - && PF04601:Domain of unknown function (DUF569)	M-type_MADS	up
	Ag5G01887	9246.46	1332.19	2498.62	1044.09	960.803	1891.21	4359.09	1298.7	1.74688	0.00418925	0.0283765	- && sp|Q9M815|PCR8_ARATH Protein PLANT CADMIUM RESISTANCE 8 OS=Arabidopsis thaliana OX=3702 GN=PCR8 PE=1 SV=2 && PF04749:PLAC8 family	B3	up
	Ag2G01565	249.561	14.4705	53.9856	11.5114	5.84075	25.7633	106.006	14.3718	2.88031	0.00419055	0.0283778	- && - && -	-	up
	Ag2G02018	734.002	75.97	213.905	85.1847	56.4606	105.916	341.292	82.5203	2.04802	0.00422055	0.0285284	- && - && PF06521:PAR1 protein	-	up
	Ag7G00984	6599.17	2866.06	6753.29	2108.9	3475.25	1870.22	5406.17	2484.79	1.12141	0.00422192	0.0285301	- && sp|O04397|FENR2_TOBAC Ferredoxin--NADP reductase, root-type isozyme, chloroplastic OS=Nicotiana tabacum OX=4097 PE=2 SV=1 && PF00175:Oxidoreductase NAD-binding domain	NAC	up
	Ag7G00140	1396.56	670.164	2415.09	497.295	804.077	517.173	1493.94	606.182	1.301	0.00422835	0.0285643	- && sp|Q9FN69|GL3_ARATH Transcription factor GLABRA 3 OS=Arabidopsis thaliana OX=3702 GN=GL3 PE=1 SV=1 && PF00010:Helix-loop-helix DNA-binding domain|PF14215:bHLH-MYC and R2R3-MYB transcription factors N-terminal	bHLH	up
	Ag9G01927	1155.81	368.093	1860.97	12.6626	251.152	45.8013	1128.29	103.205	3.44987	0.00424775	0.0286595	- && sp|Q10MB4|MYB2_ORYSJ Transcription factor MYB2 OS=Oryza sativa subsp. japonica OX=39947 GN=MYB2 PE=2 SV=1 && PF00249:Myb-like DNA-binding domain	MYB	up
	Ag1G00845	7460.39	3233.25	5692.93	993.438	2964.18	2745.22	5462.19	2234.28	1.2895	0.00425937	0.0287153	- && sp|O22533|ZAT6_ARATH Zinc finger protein ZAT6 OS=Arabidopsis thaliana OX=3702 GN=ZAT6 PE=2 SV=1 && PF13912:C2H2-type zinc finger	C2H2	up
	novel.1792	73.4002	33.463	62.1343	9.20916	10.708	22.9007	56.3325	14.2726	1.9731	0.00426179	0.0287203	-	-	up
	Ag8G01636	104.718	169.124	183.347	65.6153	48.6729	82.0607	152.396	65.4496	1.21913	0.00427455	0.0287497	- && sp|F4J9M5|CHR12_ARATH Probable ATP-dependent DNA helicase CHR12 OS=Arabidopsis thaliana OX=3702 GN=CHR12 PE=2 SV=1 && PF00176:SNF2 family N-terminal domain|PF14619:Snf2-ATP coupling, chromatin remodelling complex|PF00271:Helicase conserved C-terminal domain	G2-like	up
	Ag1G02022	391.468	111.242	185.384	69.0687	90.5316	86.8317	229.365	82.144	1.48021	0.00430046	0.0288938	- && sp|Q9FGZ4|WRK48_ARATH Probable WRKY transcription factor 48 OS=Arabidopsis thaliana OX=3702 GN=WRKY48 PE=2 SV=1 && PF03106:WRKY DNA -binding domain	WRKY	up
	Ag10G00481	169.31	22.6101	395.215	13.8137	40.8852	0	195.712	18.233	3.42325	0.00432186	0.0290148	- && - && -	LBD	up
	novel.1041	131.142	86.8229	231.221	25.3252	72.0359	45.8013	149.729	47.7208	1.64559	0.00433917	0.0291234	PF05712:MRG	-	up
	Ag11G03276	15.6587	14.4705	67.2273	4.60458	0	3.81678	32.4522	2.80712	3.54396	0.00435011	0.0291892	- && - && -	bHLH	up
	Ag4G01371	632.22	202.587	539.856	189.939	224.869	114.503	458.221	176.437	1.37691	0.00435951	0.0292376	- && sp|Q947D2|PRAF1_ARATH PH, RCC1 and FYVE domains-containing protein 1 OS=Arabidopsis thaliana OX=3702 GN=PRAF1 PE=1 SV=1 && PF00415:Regulator of chromosome condensation (RCC1) repeat|PF08381:Transcription factor regulating root and shoot growth via Pin3|PF01363:FYVE zinc finger	NAC	up
	novel.2716	30.3387	12.6617	57.0414	1.15114	3.89383	7.63356	33.3473	4.22618	2.96048	0.00438191	0.029349	-	-	up
	Ag6G00627	2350.76	1469.66	2022.93	865.661	1402.75	605.914	1947.78	958.109	1.02346	0.00439039	0.0293939	- && sp|Q9SI74|PMI10_ARATH Pectinesterase inhibitor 10 OS=Arabidopsis thaliana OX=3702 GN=PMEI10 PE=2 SV=1 && PF04043:Plant invertase/pectin methylesterase inhibitor	Trihelix	up
	Ag6G01191	23.4881	7.23524	74.3575	5.75572	0	1.90839	35.0269	2.5547	3.80523	0.00441611	0.0295088	- && sp|B9GIE4|CSPL5_POPTR CASP-like protein 1B2 OS=Populus trichocarpa OX=3694 GN=POPTRDRAFT_798217 PE=3 SV=3 && PF04535:Domain of unknown function (DUF588)	LSD	up
	Ag8G01061	261.305	104.911	101.86	67.9175	52.5667	46.7555	156.025	55.7466	1.48643	0.0044178	0.0295124	- && sp|Q9SA85|BBE8_ARATH Berberine bridge enzyme-like 8 OS=Arabidopsis thaliana OX=3702 GN=At1g30700 PE=2 SV=1 && -	-	up
	Ag6G02460	43672.1	21916.5	49759.4	1979.97	13516.5	2824.42	38449.3	6106.95	2.65441	0.00442486	0.0295443	- && - && -	-	up
	Ag11G03783	13.7014	5.42643	39.7252	0	0	1.90839	19.6177	0.63613	4.89238	0.00444324	0.0296434	- && sp|O23522|PLA14_ARATH Phospholipase A1-Ibeta2, chloroplastic OS=Arabidopsis thaliana OX=3702 GN=At4g16820 PE=1 SV=2 && PF01764:Lipase (class 3)	Trihelix	up
	Ag6G00714	15717.4	5267.26	7404.17	3163.35	3929.85	5387.38	9462.95	4160.19	1.18558	0.00445029	0.0296678	- && - && PF03168:Late embryogenesis abundant protein	-	up
	Ag3G00997	213.35	1.80881	25.4649	0	7.78767	5.72517	80.2079	4.50428	4.1425	0.00448516	0.0298384	- && sp|P13087|MIRA_SYNDU Miraculin OS=Synsepalum dulcificum OX=3743 PE=1 SV=3 && PF00197:Trypsin and protease inhibitor	-	up
	Ag5G00458	354.278	175.455	417.624	89.7893	141.151	166.984	315.786	132.642	1.24931	0.0045144	0.0299864	- && - && PF14380:Wall-associated receptor kinase C-terminal	bHLH	up
	Ag10G02531	5616.58	680.113	8008.2	64.4641	921.865	197.518	4768.3	394.616	3.59478	0.00455355	0.0301685	- && sp|A7PQW3|E13B_VITVI Glucan endo-1,3-beta-glucosidase OS=Vitis vinifera OX=29760 GN=VIT_06s0061g00120 PE=1 SV=2 && PF00332:Glycosyl hydrolases family 17	FAR1	up
	Ag2G02807	52.8481	29.8454	14.2603	0	5.84075	0	32.3179	1.94692	4.03141	0.00456264	0.0302131	- && sp|Q7Y0E8|NRX11_ORYSJ Probable nucleoredoxin 1-1 OS=Oryza sativa subsp. japonica OX=39947 GN=Os03g0405500 PE=2 SV=1 && PF13905:Thioredoxin-like	GATA	up
	Ag3G02758	55.7841	12.6617	44.8182	2.30229	7.78767	7.63356	37.7547	5.90784	2.66192	0.00458261	0.0303017	- && - && -	-	up
	Ag6G02883	238.795	9.04405	55.0042	0	1.94692	19.0839	100.948	7.01027	3.83753	0.0045836	0.0303017	- && sp|P37122|C76A2_SOLME Cytochrome P450 76A2 OS=Solanum melongena OX=4111 GN=CYP76A2 PE=2 SV=1 && PF00067:Cytochrome P450	MYB	up
	Ag6G02256	140.928	35.2718	224.091	49.4992	27.2568	17.1755	133.43	31.3105	2.09482	0.00458632	0.0303075	- && - && -	GATA	up
	Ag2G00174	174.203	161.889	260.761	102.452	87.6112	107.824	198.951	99.2957	1.00209	0.0045928	0.0303425	- && - && -	-	up
	Ag5G02751	417.892	106.72	276.039	19.5695	115.842	71.5646	266.884	68.9919	1.9489	0.00461659	0.0304761	- && - && -	-	up
	Ag11G04390	1251.72	170.028	531.707	28.7786	220.002	184.16	651.151	144.313	2.17255	0.00462675	0.0305202	- && sp|Q2V3R1|FB346_ARATH F-box protein At3g44326 OS=Arabidopsis thaliana OX=3702 GN=At3g44326 PE=2 SV=1 && -	-	up
	Ag9G02400	603.839	236.954	744.594	238.287	246.285	178.434	528.462	221.002	1.25763	0.00463186	0.0305377	- && sp|P93733|PLDB1_ARATH Phospholipase D beta 1 OS=Arabidopsis thaliana OX=3702 GN=PLDBETA1 PE=1 SV=4 && PF12357:Phospholipase D C terminal|PF00168:C2 domain|PF00614:Phospholipase D Active site motif	TALE	up
	Ag7G01705	804.466	375.328	554.116	142.742	338.763	268.129	577.97	249.878	1.20849	0.00463339	0.0305399	- && sp|G7LG31|RDN2_MEDTR Hydroxyproline O-arabinosyltransferase RDN2 OS=Medicago truncatula OX=3880 GN=RDN2 PE=3 SV=1 && -	-	up
	Ag10G02349	1473.88	115.764	1407.7	5.75572	80.797	134.541	999.113	73.6981	3.75999	0.00464239	0.0305836	- && sp|O22230|HSFB3_ARATH Heat stress transcription factor B-3 OS=Arabidopsis thaliana OX=3702 GN=HSFB3 PE=1 SV=1 && PF00447:HSF-type DNA-binding	HSF	up
	novel.1160	229.009	87.7273	157.882	48.3481	80.797	44.8471	158.206	57.9974	1.44613	0.00465375	0.0306303	-	bHLH	up
	Ag4G02420	777.063	454.011	556.153	97.8473	366.02	232.823	595.743	232.23	1.35779	0.00465408	0.0306303	- && sp|Q6NWL4|CNOT9_DANRE CCR4-NOT transcription complex subunit 9 OS=Danio rerio OX=7955 GN=cnot9 PE=2 SV=1 && PF04078:Cell differentiation family, Rcd1-like	-	up
	Ag2G00819	5853.42	3441.26	3919.56	1282.38	3234.8	1613.54	4404.75	2043.57	1.10782	0.00465425	0.0306303	- && sp|Q56Y11|DDPS2_ARATH Dehydrodolichyl diphosphate synthase 2 OS=Arabidopsis thaliana OX=3702 GN=At5g58770 PE=2 SV=2 && PF01255:Putative undecaprenyl diphosphate synthase	-	up
	novel.865	706.599	439.541	605.046	115.114	356.286	268.129	583.729	246.51	1.2422	0.004667	0.0306907	PF08263:Leucine rich repeat N-terminal domain|PF00069:Protein kinase domain	C3H	up
	Ag11G03497	2616.96	1085.29	2635.11	1008.4	1206.11	833.966	2112.45	1016.16	1.05569	0.00468551	0.0307781	- && sp|O23920|HPPD_DAUCA 4-hydroxyphenylpyruvate dioxygenase OS=Daucus carota OX=4039 PE=2 SV=1 && PF00903:Glyoxalase/Bleomycin resistance protein/Dioxygenase superfamily	G2-like	up
	Ag5G01299	590.137	367.189	1235.56	245.194	328.055	331.106	730.961	301.452	1.2772	0.00470853	0.0308927	- && sp|O23051|KAO1_ARATH Ent-kaurenoic acid oxidase 1 OS=Arabidopsis thaliana OX=3702 GN=KAO1 PE=1 SV=1 && PF00067:Cytochrome P450	G2-like	up
	Ag7G02102	688.983	319.255	570.414	177.276	340.71	150.763	526.217	222.916	1.23847	0.0047161	0.0309108	- && sp|Q8LAC4|URH2_ARATH Probable uridine nucleosidase 2 OS=Arabidopsis thaliana OX=3702 GN=URH2 PE=2 SV=1 && PF01156:Inosine-uridine preferring nucleoside hydrolase	-	up
	Ag7G02437	16.6374	9.04405	6.11157	0	0	0	10.5977	0	5.81626	0.00473709	0.0310009	- && - && -	-	up
	Ag4G02552	233.902	144.705	241.407	101.301	116.815	83.0149	206.671	100.377	1.04144	0.00474305	0.0310163	- && - && -	-	up
	Ag3G01747	14593.9	4938.96	10454.9	2594.68	6573.76	2554.38	9995.91	3907.61	1.355	0.00476154	0.0310976	- && sp|Q03411|SUT_SPIOL Sucrose transport protein OS=Spinacia oleracea OX=3562 PE=2 SV=1 && PF13347:MFS/sugar transport protein	HD-ZIP	up
	Ag6G00393	385.596	181.785	168.068	87.487	124.603	96.3737	245.15	102.821	1.25262	0.00476885	0.0311295	- && sp|F4J1Q9|AVT1I_ARATH Amino acid transporter AVT1I OS=Arabidopsis thaliana OX=3702 GN=AVT1I PE=3 SV=1 && PF01490:Transmembrane amino acid transporter protein	-	up
	Ag9G02253	136.035	64.2128	96.7666	2.30229	28.2303	0	99.0048	10.1775	3.27656	0.00477017	0.0311302	- && sp|Q9C942|CSE_ARATH Caffeoylshikimate esterase OS=Arabidopsis thaliana OX=3702 GN=CSE PE=1 SV=1 && PF12146:Serine aminopeptidase, S33	G2-like	up
	Ag5G02384	58.7201	75.97	151.771	0	28.2303	9.54195	95.487	12.5907	2.91459	0.00479991	0.0312392	- && sp|Q9C9H1|GIS3_ARATH Zinc finger protein GIS3 OS=Arabidopsis thaliana OX=3702 GN=GIS3 PE=1 SV=1 && -	C2H2	up
	novel.214	972.797	15.3749	99.8224	0	0	9.54195	362.665	3.18065	6.82571	0.00481037	0.0312814	-	-	up
	Ag7G00231	777.063	78.6833	232.24	87.487	82.744	107.824	362.662	92.685	1.96786	0.00481818	0.0313005	- && - && -	-	up
	Ag8G00705	10992.4	136.565	675.329	133.533	101.24	360.686	3934.77	198.486	4.30904	0.00486867	0.0315567	- && sp|G9M9M2|F6H13_IPOBA Feruloyl CoA ortho-hydroxylase F6H1-3 OS=Ipomoea batatas OX=4120 GN=F6H1-3 PE=1 SV=1 && PF14226:non-haem dioxygenase in morphine synthesis N-terminal|PF03171:2OG-Fe(II) oxygenase superfamily	NAC	up
	Ag7G00025	95.9096	21.7057	42.781	12.6626	13.6284	8.58775	53.4654	11.6263	2.20222	0.00487665	0.0315846	- && - && -	C2H2	up
	novel.1693	242.71	132.948	115.101	0	35.0445	38.1678	163.586	24.4041	2.73959	0.00490187	0.031692	PF00764:Arginosuccinate synthase N-terminal HUP domain	G2-like	up
	AgUnG01438	45.0188	5.42643	148.715	0	9.73458	0	66.3867	3.24486	4.34189	0.00493417	0.0318608	- && sp|Q65XS5|BC10_ORYSJ Glycosyltransferase BC10 OS=Oryza sativa subsp. japonica OX=39947 GN=BC10 PE=1 SV=1 && PF02485:Core-2/I-Branching enzyme	SBP	up
	Ag1G01091	511.844	118.477	498.093	54.1038	193.718	48.6639	376.138	98.8286	1.92702	0.00496133	0.0320201	- && - && PF13439:Glycosyltransferase Family 4|PF00534:Glycosyl transferases group 1	-	up
	Ag2G02977	102.76	14.4705	62.1343	13.8137	4.86729	13.3587	59.7884	10.6799	2.48755	0.00497027	0.0320536	- && sp|Q9FKL2|MYB36_ARATH Transcription factor MYB36 OS=Arabidopsis thaliana OX=3702 GN=MYB36 PE=1 SV=1 && PF00249:Myb-like DNA-binding domain	MYB	up
	Ag1G00299	126.248	29.8454	115.101	0	25.3099	4.77097	90.3983	10.027	3.1638	0.00497558	0.0320798	- && - && -	-	up
	Ag8G01947	1981.8	690.966	1260	528.375	781.687	380.724	1310.92	563.595	1.21773	0.00497826	0.0320891	- && - && -	NF-YC	up
	Ag11G04423	126.248	168.219	169.087	97.8473	43.8056	41.9846	154.518	61.2125	1.34113	0.00498216	0.0321062	- && sp|F4JTJ2|EREL1_ARATH PX domain-containing protein EREL1 OS=Arabidopsis thaliana OX=3702 GN=EREL1 PE=2 SV=1 && PF00787:PX domain	-	up
	Ag1G00707	28.3814	26.2278	29.5393	0	4.86729	5.72517	28.0495	3.53082	2.96315	0.00500758	0.0322538	- && - && -	-	up
	Ag4G01583	503.036	282.174	446.145	219.869	236.55	117.366	410.452	191.262	1.10214	0.00506607	0.0325408	- && sp|Q58FZ0|NAKR2_ARATH Protein SODIUM POTASSIUM ROOT DEFECTIVE 2 OS=Arabidopsis thaliana OX=3702 GN=NAKR2 PE=2 SV=1 && -	-	up
	Ag2G00191	277.942	463.055	236.314	43.7435	192.745	93.5111	325.771	110	1.56465	0.00507275	0.0325756	- && sp|Q9FG31|LEA46_ARATH Late embryogenesis abundant protein 46 OS=Arabidopsis thaliana OX=3702 GN=LEA46 PE=2 SV=1 && PF03760:Late embryogenesis abundant (LEA) group 1	-	up
	Ag2G01797	81.2295	59.6907	85.562	6.90687	33.0976	21.9465	75.4941	20.6503	1.86165	0.00509975	0.0327103	- && sp|Q9FWX7|AB11B_ARATH ABC transporter B family member 11 OS=Arabidopsis thaliana OX=3702 GN=ABCB11 PE=2 SV=1 && PF00005:ABC transporter|PF00664:ABC transporter transmembrane region|PF03849:Transcription factor Tfb2|PF18307:Transcription factor Tfb2 (p52) C-terminal domain	ERF	up
	Ag10G00135	180.075	154.653	207.794	57.5572	86.6378	110.687	180.841	84.9605	1.08626	0.00510076	0.0327103	- && sp|Q9STS3|CDC23_ARATH Anaphase-promoting complex subunit 8 OS=Arabidopsis thaliana OX=3702 GN=APC8 PE=1 SV=1 && PF13414:TPR repeat|PF04049:Anaphase promoting complex subunit 8 / Cdc23	ERF	up
	Ag5G01179	131.142	75.0656	93.7108	35.6855	49.6464	38.1678	99.9727	41.1665	1.27789	0.00510463	0.0327103	- && - && PF07797:Protein of unknown function (DUF1639)	NF-YA	up
	Ag9G02123	1739.09	575.202	1460.67	325.774	772.926	394.082	1258.32	497.594	1.33801	0.00510663	0.0327103	- && - && -	-	up
	AgUnG01297	269.134	111.242	160.938	70.2198	79.8236	79.1981	180.438	76.4139	1.23847	0.00511045	0.0327196	- && - && -	-	up
	Ag6G00577	10723.3	4444.25	10447.7	2941.18	5638.27	3133.57	8538.42	3904.34	1.12883	0.00512996	0.0327877	- && - && -	FAR1	up
	Ag5G02340	63050.8	26999.2	48452.6	1710.6	16713.3	4559.14	46167.5	7661.02	2.59125	0.00513651	0.0328129	- && sp|Q9FGY1|BXL1_ARATH Beta-D-xylosidase 1 OS=Arabidopsis thaliana OX=3702 GN=BXL1 PE=1 SV=1 && PF00933:Glycosyl hydrolase family 3 N terminal domain|PF01915:Glycosyl hydrolase family 3 C-terminal domain|PF14310:Fibronectin type III-like domain	ARR-B	up
	Ag5G00958	20.552	19.8969	10.186	2.30229	0.973458	1.90839	16.8783	1.72805	3.30124	0.0051418	0.0328385	- && - && PF07983:X8 domain	STAT	up
	Ag3G02532	33.2747	64.2128	89.6364	6.90687	10.708	25.7633	62.3746	14.4594	2.10051	0.00517152	0.0329792	- && - && -	-	up
	Ag10G01199	11313.4	2427.42	3823.81	1453.9	2289.57	2659.34	5854.88	2134.27	1.45581	0.0052131	0.0331867	- && sp|A2RVM0|TIC32_ARATH Short-chain dehydrogenase TIC 32, chloroplastic OS=Arabidopsis thaliana OX=3702 GN=TIC32 PE=2 SV=1 && PF00106:short chain dehydrogenase	C2H2	up
	Ag6G01908	2521.05	450.394	568.376	187.637	374.781	478.051	1179.94	346.823	1.76598	0.00522728	0.0332493	- && sp|Q5IH14|SPP1_TOBAC Sucrose-phosphatase 1 OS=Nicotiana tabacum OX=4097 GN=SPP1 PE=2 SV=1 && PF05116:Sucrose-6F-phosphate phosphohydrolase|PF08472:Sucrose-6-phosphate phosphohydrolase C-terminal	EIL	up
	Ag10G02867	5966.95	2485.31	2366.2	50.6504	1021.16	235.686	3606.15	435.831	3.04842	0.00523865	0.0332999	- && sp|Q9FZ96|PUP1_ARATH Purine permease 1 OS=Arabidopsis thaliana OX=3702 GN=PUP1 PE=1 SV=1 && PF16913:Purine nucleobase transmembrane transport	STAT	up
	Ag4G00540	5028.4	1874.83	2341.75	1209.85	1406.65	1725.18	3081.66	1447.23	1.09029	0.00529117	0.0335922	- && - && -	C3H	up
	Ag5G02575	1644.16	52.4555	2850.03	13.8137	187.877	69.6562	1515.55	90.4491	4.06604	0.00529321	0.0335968	- && sp|P82381|ICI_LINUS Proteinase inhibitor OS=Linum usitatissimum OX=4006 PE=1 SV=1 && -	-	up
	Ag8G00203	16937.8	10611.4	14358.1	3761.94	9571.04	7370.2	13969.1	6901.06	1.01728	0.00529835	0.0336212	- && - && -	-	up
	Ag7G02215	1067.73	252.329	678.385	149.649	259.913	316.793	666.147	242.118	1.45922	0.00531493	0.0336848	- && sp|Q9FLF4|PUB27_ARATH U-box domain-containing protein 27 OS=Arabidopsis thaliana OX=3702 GN=PUB27 PE=2 SV=1 && PF04564:U-box domain	Dof	up
	Ag7G01528	243.689	166.411	304.56	102.452	135.311	118.32	238.22	118.694	1.00328	0.00531697	0.0336894	- && sp|Q3ECH5|PP107_ARATH Pentatricopeptide repeat-containing protein At1g66345, mitochondrial OS=Arabidopsis thaliana OX=3702 GN=At1g66345 PE=3 SV=1 && PF13041:PPR repeat family	M-type_MADS	up
	AgUnG00910	31.3174	7.23524	32.5951	0	1.94692	3.81678	23.7159	1.92123	3.59185	0.00532747	0.0337476	- && - && -	-	up
	AgUnG01307	622.433	489.283	640.697	135.835	286.197	381.678	584.138	267.903	1.12303	0.00536017	0.0338963	- && sp|Q8GUM4|Y3739_ARATH Uncharacterized membrane protein At3g27390 OS=Arabidopsis thaliana OX=3702 GN=At3g27390 PE=1 SV=2 && -	B3	up
	Ag5G02472	5226.09	2497.06	3553.88	1051	2267.18	2077.28	3759.01	1798.49	1.06335	0.00537881	0.0339891	- && sp|Q9ZT66|E134_MAIZE Endo-1,3;1,4-beta-D-glucanase OS=Zea mays OX=4577 PE=1 SV=1 && PF01738:Dienelactone hydrolase family	-	up
	Ag5G00981	7657.11	5285.34	13015.6	410.959	2913.56	541.028	8652.69	1288.52	2.74737	0.00538292	0.0339984	- && sp|Q682U6|DPD1_ARATH Exonuclease DPD1, chloroplastic/mitochondrial OS=Arabidopsis thaliana OX=3702 GN=DPD1 PE=1 SV=1 && PF00929:Exonuclease	GATA	up
	Ag5G02593	371.894	83.2053	310.672	4.60458	99.2927	36.2594	255.257	46.7189	2.44685	0.00538435	0.033999	- && sp|Q9ZW24|GSTU7_ARATH Glutathione S-transferase U7 OS=Arabidopsis thaliana OX=3702 GN=GSTU7 PE=2 SV=1 && PF02798:Glutathione S-transferase, N-terminal domain	-	up
	novel.1595	151.694	161.889	89.6364	8.05801	56.4606	42.9388	134.406	35.8191	1.90271	0.00543096	0.0342261	PF14111:Domain of unknown function (DUF4283)	GATA	up
	Ag9G02533	43.0614	15.3749	44.8182	0	6.81421	0	34.4182	2.2714	3.90123	0.00545032	0.034319	- && sp|Q9SPG3|MYB26_ARATH Transcription factor MYB26 OS=Arabidopsis thaliana OX=3702 GN=MYB26 PE=2 SV=1 && -	MYB	up
	Ag7G01150	1485.62	289.41	705.887	58.7084	423.454	145.038	826.972	209.067	1.98305	0.00545504	0.034319	- && sp|A0A2R6PN00|MY123_ACTCC Transcription factor MYB123 OS=Actinidia chinensis var. chinensis OX=1590841 GN=MYB123 PE=1 SV=1 && PF00249:Myb-like DNA-binding domain	MYB	up
	Ag7G00860	43.0614	64.2128	65.1901	23.0229	21.4161	15.2671	57.4881	19.902	1.53376	0.0054629	0.0343432	- && - && -	-	up
	Ag2G01779	169.31	82.3009	130.38	33.3832	39.9118	69.6562	127.33	47.6504	1.41423	0.00546883	0.0343637	- && - && -	-	up
	Ag10G01135	29.3601	7.23524	73.3389	0	5.84075	0	36.6447	1.94692	4.21381	0.00550088	0.0345313	- && sp|Q9M8K5|HIP32_ARATH Heavy metal-associated isoprenylated plant protein 32 OS=Arabidopsis thaliana OX=3702 GN=HIPP32 PE=2 SV=1 && PF00403:Heavy-metal-associated domain	-	up
	novel.1941	233.902	97.6758	156.864	26.4763	89.5582	20.9923	162.814	45.6756	1.83137	0.00551157	0.0345562	-	C2H2	up
	Ag5G01163	1172.45	86.8229	2051.45	6.90687	148.939	72.5188	1103.57	76.1216	3.85696	0.00554394	0.0346914	- && sp|O22149|PME17_ARATH Probable pectinesterase/pectinesterase inhibitor 17 OS=Arabidopsis thaliana OX=3702 GN=PME17 PE=2 SV=2 && PF04043:Plant invertase/pectin methylesterase inhibitor|PF01095:Pectinesterase	NAC	up
	Ag4G02097	166.374	173.646	187.422	71.371	63.2748	117.366	175.814	84.0039	1.06364	0.00559074	0.034914	- && sp|F4K5L5|TBL16_ARATH Protein trichome birefringence-like 16 OS=Arabidopsis thaliana OX=3702 GN=TBL16 PE=2 SV=1 && -	bZIP	up
	Ag4G01097	161.48	30.7498	359.564	49.4992	22.3895	49.6181	183.931	40.5023	2.1834	0.00561416	0.0350031	- && sp|Q9SND6|M3K20_ARATH Mitogen-activated protein kinase kinase kinase 20 OS=Arabidopsis thaliana OX=3702 GN=MAPKKK20 PE=1 SV=1 && PF00069:Protein kinase domain	NF-YC	up
	Ag6G01240	11.744	12.6617	22.4091	0	1.94692	0	15.6049	0.648972	4.54718	0.00566512	0.0352695	- && sp|Q9SP55|VATG_CITLI V-type proton ATPase subunit G OS=Citrus limon OX=2708 GN=VATG PE=3 SV=1 && PF03179:Vacuolar (H+)-ATPase G subunit	-	up
	Ag6G02965	1179.3	267.704	805.709	239.438	380.622	102.099	750.903	240.72	1.64122	0.00568348	0.035358	- && sp|P92934|AAP6_ARATH Amino acid permease 6 OS=Arabidopsis thaliana OX=3702 GN=AAP6 PE=1 SV=1 && PF01490:Transmembrane amino acid transporter protein	MYB_related	up
	Ag11G04999	410.062	94.0581	390.122	8.05801	120.709	6.67936	298.081	45.1487	2.72085	0.00569751	0.0354196	- && - && -	C2H2	up
	Ag7G01894	90.0375	47.9335	79.4505	18.4183	35.0445	13.3587	72.4738	22.2738	1.69967	0.00570449	0.0354459	- && - && -	-	up
	Ag10G00799	246.625	15.3749	6.11157	0	3.89383	13.3587	89.3704	5.75085	3.94709	0.00573051	0.0355432	- && - && PF06101:Vacuolar protein sorting-associated protein 62	-	up
	Ag1G01952	1948.53	2370.45	2399.81	28.7786	642.482	256.678	2239.6	309.313	2.85577	0.00576467	0.035705	- && sp|Q681K7|GEX1_ARATH Protein GAMETE EXPRESSED 1 OS=Arabidopsis thaliana OX=3702 GN=GEX1 PE=1 SV=1 && -	-	up
	novel.3706	45.9974	25.3233	76.3947	18.4183	2.92037	4.77097	49.2385	8.70322	2.51684	0.00582719	0.0359562	-	HSF	up
	Ag1G01265	501.079	45.2203	75.3761	9.20916	9.73458	70.6104	207.225	29.8514	2.79205	0.00584723	0.0360222	- && sp|O81906|B120_ARATH G-type lectin S-receptor-like serine/threonine-protein kinase B120 OS=Arabidopsis thaliana OX=3702 GN=B120 PE=2 SV=1 && PF07714:Protein tyrosine kinase|PF01453:D-mannose binding lectin|PF08276:PAN-like domain|PF00954:S-locus glycoprotein domain	MYB_related	up
	Ag7G01496	49.9121	10.8529	4.07438	2.30229	0	0	21.6131	0.76743	4.8995	0.00587657	0.0361136	- && - && -	-	up
	Ag1G00901	119.398	29.8454	228.165	0	15.5753	30.5342	125.803	15.3699	3.02583	0.00595441	0.0364178	- && - && PF07816:Protein of unknown function (DUF1645)	-	up
	Ag2G02304	1165.59	252.329	871.918	57.5572	381.596	188.931	763.281	209.361	1.86524	0.00601106	0.0367206	- && - && -	-	up
	Ag1G00657	372.873	56.0731	60.0972	19.5695	44.7791	41.9846	163.014	35.4444	2.19885	0.00603701	0.0368179	- && sp|O48651|SQE1_PANGI Squalene monooxygenase SE1 OS=Panax ginseng OX=4054 GN=SQE1 PE=2 SV=1 && PF08491:Squalene epoxidase	-	up
	Ag8G00791	1053.05	496.518	1186.66	371.82	513.012	467.555	912.077	450.796	1.01609	0.00604022	0.03682	- && sp|Q1T7C2|C7111_SOLLC Cytochrome P450 710A11 OS=Solanum lycopersicum OX=4081 GN=CYP710A11 PE=1 SV=1 && PF00067:Cytochrome P450	G2-like	up
	Ag10G02830	128.206	81.3965	175.198	48.3481	66.1952	41.9846	128.267	52.1759	1.29617	0.00604358	0.0368318	- && - && PF02365:No apical meristem (NAM) protein	NAC	up
	Ag3G00415	454.102	75.0656	28.5207	29.9298	22.3895	49.6181	185.896	33.9791	2.451	0.00605967	0.0368971	- && sp|O04660|GLR21_ARATH Glutamate receptor 2.1 OS=Arabidopsis thaliana OX=3702 GN=GLR2.1 PE=2 SV=2 && PF00497:Bacterial extracellular solute-binding proteins, family 3|PF01094:Receptor family ligand binding region	NAC	up
	Ag2G01821	177.139	47.0291	42.781	8.05801	19.4692	30.5342	88.9831	19.3538	2.19489	0.0060734	0.0369521	- && sp|Q84TG3|PUB23_ARATH E3 ubiquitin-protein ligase PUB23 OS=Arabidopsis thaliana OX=3702 GN=PUB23 PE=1 SV=1 && PF04564:U-box domain	Dof	up
	Ag5G01698	215.307	65.1172	169.087	6.90687	60.3544	2.86258	149.837	23.3746	2.67702	0.00607905	0.036969	- && - && -	-	up
	Ag8G00747	229.009	72.3524	90.655	50.6504	42.8322	40.0762	130.672	44.5196	1.55428	0.00613049	0.037229	- && - && -	bZIP	up
	Ag9G01353	65.5708	38.8894	61.1157	11.5114	20.4426	20.9923	55.192	17.6488	1.63763	0.00618564	0.0374392	- && sp|P29162|ASOL_TOBAC L-ascorbate oxidase homolog OS=Nicotiana tabacum OX=4097 PE=2 SV=1 && PF07731:Multicopper oxidase|PF00394:Multicopper oxidase	bHLH	up
	Ag8G00132	6239.99	1286.97	1528.91	932.427	902.396	1334.92	3018.62	1056.58	1.51442	0.00623967	0.0376873	- && - && PF06521:PAR1 protein	-	up
	Ag10G02988	831.869	145.609	102.878	62.1618	77.8767	125.954	360.119	88.6641	2.02116	0.00631113	0.0380384	- && - && -	-	up
	Ag2G01312	277.942	151.036	282.151	88.6382	83.7174	146.946	237.043	106.434	1.15337	0.00636442	0.0382539	- && sp|Q941D5|VPS2C_ARATH Vacuolar protein sorting-associated protein 2 homolog 3 OS=Arabidopsis thaliana OX=3702 GN=VPS2.3 PE=2 SV=1 && PF03357:Snf7	LSD	up
	Ag5G00738	315.131	167.315	424.754	41.4412	176.196	83.9691	302.4	100.535	1.58648	0.00636642	0.038255	- && sp|Q84MA8|AZG2_ARATH Adenine/guanine permease AZG2 OS=Arabidopsis thaliana OX=3702 GN=AZG2 PE=2 SV=1 && PF00860:Permease family	-	up
	AgUnG00688	2288.13	457.629	435.959	230.229	328.055	433.204	1060.57	330.496	1.68179	0.00638137	0.038318	- && sp|Q6JN47|EIX1_SOLLC Receptor-like protein EIX1 OS=Solanum lycopersicum OX=4081 GN=EIX1 PE=2 SV=2 && PF13855:Leucine rich repeat|PF08263:Leucine rich repeat N-terminal domain	ERF	up
	Ag9G02099	6938.76	2588.41	4477.75	2903.19	1400.81	2172.7	4668.31	2158.9	1.11269	0.00639727	0.0383777	- && sp|Q9LY77|ACA12_ARATH Calcium-transporting ATPase 12, plasma membrane-type OS=Arabidopsis thaliana OX=3702 GN=ACA12 PE=2 SV=1 && PF00122:E1-E2 ATPase|PF00702:haloacid dehalogenase-like hydrolase|PF00690:Cation transporter/ATPase, N-terminus|PF00689:Cation transporting ATPase, C-terminus	MYB_related	up
	Ag10G02108	70.4642	48.8379	68.2459	6.90687	27.2568	19.0839	62.516	17.7492	1.80731	0.0064304	0.0385404	- && sp|Q8RX29|ATL70_ARATH RING-H2 finger protein ATL70 OS=Arabidopsis thaliana OX=3702 GN=ATL70 PE=2 SV=1 && PF13639:Ring finger domain	C3H	up
	Ag9G00729	58.7201	126.617	258.723	39.1389	62.3013	37.2136	148.02	46.2179	1.67791	0.00650637	0.0388599	- && sp|Q5BQN5|WAP_SOLLC WPP domain-associated protein (Fragment) OS=Solanum lycopersicum OX=4081 GN=WAP PE=1 SV=1 && -	-	up
	novel.3332	355.257	115.764	247.519	20.7206	89.5582	102.099	239.513	70.7925	1.7552	0.0065605	0.0390923	PF03171:2OG-Fe(II) oxygenase superfamily|PF14226:non-haem dioxygenase in morphine synthesis N-terminal	STAT	up
	Ag5G00611	41.1041	1.80881	19.3533	0	0	1.90839	20.7554	0.63613	4.97904	0.00660429	0.0393259	- && sp|Q2Q493|MIF3_ARATH Mini zinc finger protein 3 OS=Arabidopsis thaliana OX=3702 GN=MIF3 PE=1 SV=1 && -	ZF-HD	up
	Ag10G01363	48.9335	78.6833	48.8926	11.5114	7.78767	27.6716	58.8364	15.6569	1.90574	0.00662387	0.0394333	- && - && -	-	up
	Ag4G00397	11.744	7.23524	104.915	0	5.84075	0	41.2982	1.94692	4.38832	0.00663248	0.0394755	- && sp|Q9FKW8|STR18_ARATH Thiosulfate sulfurtransferase 18 OS=Arabidopsis thaliana OX=3702 GN=STR18 PE=1 SV=1 && PF00581:Rhodanese-like domain	-	up
	Ag7G00571	45.9974	18.0881	24.4463	2.30229	5.84075	7.63356	29.5106	5.25887	2.47353	0.00665742	0.039569	- && sp|O82281|BRXL1_ARATH Protein Brevis radix-like 1 OS=Arabidopsis thaliana OX=3702 GN=BRXL1 PE=2 SV=2 && PF08381:Transcription factor regulating root and shoot growth via Pin3|PF13713:Transcription factor BRX N-terminal domain	HB-other	up
	Ag9G02122	4275.8	1496.79	4183.37	833.429	2184.44	983.775	3318.66	1333.88	1.31479	0.0066712	0.0396051	- && sp|Q42777|MCCA_SOYBN Methylcrotonoyl-CoA carboxylase subunit alpha, mitochondrial OS=Glycine max OX=3847 GN=MCCA PE=1 SV=2 && PF02786:Carbamoyl-phosphate synthase L chain, ATP binding domain|PF02785:Biotin carboxylase C-terminal domain|PF00289:Biotin carboxylase, N-terminal domain	-	up
	Ag2G00104	122.334	48.8379	69.2645	25.3252	27.2568	31.4884	80.1453	28.0235	1.51392	0.00679654	0.0402367	- && sp|Q9SZ10|PP338_ARATH Pentatricopeptide repeat-containing protein At4g26680, mitochondrial OS=Arabidopsis thaliana OX=3702 GN=At4g26680 PE=3 SV=1 && -	-	up
	novel.3765	13.7014	18.0881	12.2231	0	1.94692	0	14.6709	0.648972	4.45968	0.00679794	0.0402367	-	-	up
	novel.2761	372.873	335.534	324.932	98.9985	246.285	148.854	344.446	164.713	1.06256	0.00681026	0.0402911	PF00931:NB-ARC domain	WRKY	up
	Ag6G00134	689.962	90.4405	39.7252	25.3252	29.2037	87.7859	273.376	47.4383	2.52514	0.00681774	0.0403076	- && sp|Q9C646|RX24L_ARATH Probable disease resistance protein RXW24L OS=Arabidopsis thaliana OX=3702 GN=RXW24L PE=2 SV=1 && PF00931:NB-ARC domain|PF18052:Rx N-terminal domain	B3	up
	AgUnG00984	1457.24	528.173	797.56	67.9175	557.792	164.121	927.657	263.277	1.81627	0.00681777	0.0403076	- && sp|Q9M2C0|VITH4_ARATH Vacuolar iron transporter homolog 4 OS=Arabidopsis thaliana OX=3702 GN=At3g43660 PE=2 SV=1 && PF01988:VIT family	-	up
	Ag8G02232	878.845	255.042	554.116	225.624	256.02	250.953	562.668	244.199	1.20379	0.00684776	0.0404478	- && sp|Q38956|DTX29_ARATH Protein DETOXIFICATION 29 OS=Arabidopsis thaliana OX=3702 GN=DTX29 PE=1 SV=1 && PF01554:MatE	MYB_related	up
	novel.1718	47.9548	32.5586	58.06	11.5114	9.73458	19.0839	46.1911	13.4433	1.77603	0.00688351	0.04058	-	LBD	up
	Ag9G01839	12.7227	6.33084	15.2789	1.15114	0	0	11.4442	0.383715	4.96388	0.00688436	0.04058	- && - && -	-	up
	Ag1G00477	162.459	57.8819	53.9856	12.6626	8.76112	41.0304	91.4422	20.818	2.13056	0.00694364	0.0408393	- && sp|O49840|PBL3_ARATH Probable serine/threonine-protein kinase PBL3 OS=Arabidopsis thaliana OX=3702 GN=PBL3 PE=1 SV=1 && PF07714:Protein tyrosine kinase	bHLH	up
	novel.248	115.483	65.1172	128.343	5.75572	46.726	24.8091	102.981	25.7636	1.99231	0.00696028	0.0408898	-	LBD	up
	Ag2G01322	101.782	9.04405	41.7624	11.5114	7.78767	1.90839	50.8627	7.06917	2.85614	0.00696182	0.0408898	- && - && -	-	up
	Ag2G02719	2788.23	1059.96	1892.55	593.991	1249.92	786.256	1913.58	876.722	1.12577	0.00697138	0.0409147	- && sp|Q8LGN0|GLR27_ARATH Glutamate receptor 2.7 OS=Arabidopsis thaliana OX=3702 GN=GLR2.7 PE=2 SV=3 && PF00497:Bacterial extracellular solute-binding proteins, family 3|PF00060:Ligand-gated ion channel|PF01094:Receptor family ligand binding region	Nin-like	up
	Ag2G00471	1657.87	372.615	3420.44	50.6504	443.897	64.8852	1816.97	186.478	3.28415	0.0069933	0.041034	- && sp|P92934|AAP6_ARATH Amino acid permease 6 OS=Arabidopsis thaliana OX=3702 GN=AAP6 PE=1 SV=1 && PF01490:Transmembrane amino acid transporter protein	MYB_related	up
	Ag1G01266	2392.85	1042.78	907.569	519.166	829.386	657.44	1447.73	668.664	1.11419	0.00701491	0.041142	- && sp|O81906|B120_ARATH G-type lectin S-receptor-like serine/threonine-protein kinase B120 OS=Arabidopsis thaliana OX=3702 GN=B120 PE=2 SV=1 && PF00954:S-locus glycoprotein domain|PF07714:Protein tyrosine kinase|PF08276:PAN-like domain|PF01453:D-mannose binding lectin	MYB_related	up
	Ag7G00853	1954.4	857.376	1992.37	317.716	1030.89	624.997	1601.38	657.869	1.28296	0.00702743	0.0411843	- && sp|Q9FK76|SBT56_ARATH Subtilisin-like protease SBT5.6 OS=Arabidopsis thaliana OX=3702 GN=SBT5.6 PE=2 SV=1 && PF00082:Subtilase family|PF02225:PA domain|PF17766:Fibronectin type-III domain|PF05922:Peptidase inhibitor I9	DBB	up
	Ag2G00143	3309.86	482.952	7270.74	79.429	807.97	218.511	3687.85	368.637	3.32233	0.00703003	0.0411843	- && sp|Q9ZVN4|DSP1_ARATH Tyrosine-protein phosphatase DSP1 OS=Arabidopsis thaliana OX=3702 GN=DSP1 PE=1 SV=1 && PF03162:Tyrosine phosphatase family	GeBP	up
	novel.2363	34.2534	10.8529	44.8182	6.90687	1.94692	0	29.9748	2.95126	3.37629	0.00703014	0.0411843	-	-	up
	Ag9G00586	442.358	130.234	152.789	78.2779	114.868	41.0304	241.794	78.0588	1.63122	0.00703806	0.0412025	- && sp|A0A078ISJ6|TC32B_BRANA Short-chain dehydrogenase TIC 32 B, chloroplastic OS=Brassica napus OX=3708 GN=TIC32B PE=3 SV=1 && PF00106:short chain dehydrogenase	C2H2	up
	Ag2G01197	1694.08	444.967	352.434	107.056	353.365	298.663	830.493	253.028	1.71396	0.00710502	0.0415095	- && - && -	-	up
	novel.3215	16.6374	0.904405	29.5393	0	0.973458	0	15.6937	0.324486	5.41913	0.00713943	0.0416821	-	-	up
	Ag4G01131	616.561	64.2128	2661.59	26.4763	178.143	24.8091	1114.12	76.4761	3.86427	0.00718577	0.0418726	- && sp|O82333|GH31_ARATH Probable indole-3-acetic acid-amido synthetase GH3.1 OS=Arabidopsis thaliana OX=3702 GN=GH3.1 PE=2 SV=1 && PF03321:GH3 auxin-responsive promoter	ERF	up
	Ag11G03456	8503.66	807.634	1685.78	105.905	580.181	699.425	3665.69	461.837	2.98844	0.00719031	0.041884	- && sp|Q9FLC0|PER52_ARATH Peroxidase 52 OS=Arabidopsis thaliana OX=3702 GN=PER52 PE=2 SV=1 && PF00141:Peroxidase	NAC	up
	Ag9G01086	20.552	18.9925	85.562	0	3.89383	9.54195	41.7022	4.47859	3.19951	0.00731098	0.0424924	- && - && -	-	up
	Ag6G01549	168.331	178.168	339.192	20.7206	132.39	43.893	228.564	65.668	1.79655	0.00731353	0.0424924	- && sp|Q84JH9|TBL25_ARATH Protein trichome birefringence-like 25 OS=Arabidopsis thaliana OX=3702 GN=TBL25 PE=2 SV=1 && PF13839:GDSL/SGNH-like Acyl-Esterase family found in Pmr5 and Cas1p|PF14416:PMR5 N terminal Domain	bZIP	up
	Ag11G04881	581.329	362.666	466.517	70.2198	314.427	148.854	470.171	177.834	1.40115	0.00733709	0.0425917	- && sp|Q9C7N3|OBP2C_ARATH Oil body-associated protein 2C OS=Arabidopsis thaliana OX=3702 GN=OBAP2C PE=1 SV=1 && PF06884:Protein of unknown function (DUF1264)	-	up
	Ag2G02599	30.3387	4.52203	2.03719	0	0	0	12.2993	0	6.03076	0.00733831	0.0425917	- && - && -	-	up
	Ag9G00159	3862.81	1560.1	2442.59	37.9878	782.66	122.137	2621.83	314.262	3.06029	0.0073506	0.0426534	- && sp|P28034|CAMT_PETCR Caffeoyl-CoA O-methyltransferase OS=Petroselinum crispum OX=4043 PE=1 SV=1 && PF01596:O-methyltransferase	ERF	up
	Ag10G01160	2669.81	497.423	650.883	473.121	378.675	463.739	1272.7	438.511	1.53723	0.00736494	0.0427269	- && sp|Q8GZC3|FAD2_VERFO Delta(12)-fatty-acid desaturase FAD2 OS=Vernicia fordii OX=73154 GN=FAD2 PE=1 SV=1 && PF11960:Domain of unknown function (DUF3474)|PF00487:Fatty acid desaturase	HSF	up
	Ag6G00946	212.371	14.4705	124.269	29.9298	27.2568	11.4503	117.037	22.879	2.35669	0.00739135	0.0428344	- && sp|Q9LSQ5|FQR1_ARATH NAD(P)H dehydrogenase (quinone) FQR1 OS=Arabidopsis thaliana OX=3702 GN=FQR1 PE=1 SV=1 && PF03358:NADPH-dependent FMN reductase	M-type_MADS	up
	Ag2G02379	1002.16	461.247	988.038	233.682	409.826	494.273	817.147	379.26	1.10645	0.00739611	0.0428344	- && sp|Q8L471|FLZ8_ARATH FCS-Like Zinc finger 8 OS=Arabidopsis thaliana OX=3702 GN=FLZ8 PE=1 SV=1 && -	-	up
	Ag6G02338	348.406	174.55	211.868	88.6382	138.231	121.183	244.941	116.017	1.07634	0.00740142	0.0428344	- && sp|Q9FJF5|SOK5_ARATH Protein SOSEKI 5 OS=Arabidopsis thaliana OX=3702 GN=SOK5 PE=1 SV=1 && PF06136:Domain of unknown function (DUF966)	C2H2	up
	Ag11G03395	68.5068	0	2.03719	0	0	0	23.5147	0	6.96572	0.00740263	0.0428344	- && - && PF04720:PDDEXK-like family of unknown function	-	up
	Ag5G00922	5101.8	2996.29	6816.44	1196.04	3138.43	2519.07	4971.51	2284.51	1.12162	0.00742865	0.0429319	- && sp|Q9SYH1|RSH3C_ARATH Probable GTP diphosphokinase RSH3, chloroplastic OS=Arabidopsis thaliana OX=3702 GN=RSH3 PE=2 SV=1 && PF13328:HD domain|PF04607:Region found in RelA / SpoT proteins	-	up
	Ag8G00433	86.1229	35.2718	155.845	0	22.3895	17.1755	92.4133	13.1883	2.80032	0.00750497	0.0432562	- && sp|Q9FFF6|JOX2_ARATH Jasmonate-induced oxygenase 2 OS=Arabidopsis thaliana OX=3702 GN=JOX2 PE=1 SV=1 && PF03171:2OG-Fe(II) oxygenase superfamily|PF14226:non-haem dioxygenase in morphine synthesis N-terminal	STAT	up
	Ag2G02203	176.16	136.565	230.203	16.116	104.16	17.1755	180.976	45.8172	1.97898	0.00756972	0.0435318	- && sp|A0A2R6PLK2|AT9_ACTCC Alcohol acyltransferase 9 OS=Actinidia chinensis var. chinensis OX=1590841 GN=AT9 PE=3 SV=1 && PF02458:Transferase family	ERF	up
	Ag1G00478	67.5282	17.1837	22.4091	8.05801	1.94692	7.63356	35.707	5.8795	2.60828	0.00758693	0.0436113	- && - && -	-	up
	Ag1G00958	8339.24	151.036	1339.45	51.8015	420.534	205.152	3276.58	225.829	3.85867	0.00758946	0.043616	- && sp|P0C8Y4|DEF1_DAHME Defensin-like protein 1 OS=Dahlia merckii OX=43367 PE=1 SV=1 && -	-	up
	Ag2G01442	2280.3	3097.59	1636.88	452.4	1388.15	1277.67	2338.26	1039.41	1.16938	0.00762263	0.0437869	- && sp|O80582|FBK46_ARATH F-box/kelch-repeat protein At2g44130 OS=Arabidopsis thaliana OX=3702 GN=At2g44130 PE=2 SV=2 && PF01344:Kelch motif|PF12937:F-box-like	bHLH	up
	Ag5G01442	116.462	84.1097	96.7666	41.4412	54.5137	42.9388	99.1126	46.2979	1.09631	0.00762978	0.0437988	- && - && -	-	up
	Ag10G01800	16939.8	8025.69	18809.4	215.264	4455.52	665.074	14591.6	1778.62	3.03625	0.00769229	0.0440887	- && sp|F4HXL0|PLIP2_ARATH Phospholipase A1 PLIP2, chloroplastic OS=Arabidopsis thaliana OX=3702 GN=PLIP2 PE=1 SV=1 && PF01764:Lipase (class 3)	-	up
	Ag1G01782	7882.2	1305.06	8536.85	604.351	2699.4	1998.08	5908.04	1767.28	1.74102	0.00770824	0.0441703	- && sp|A7KTC5|PHT11_PETHY Low affinity inorganic phosphate transporter 1 OS=Petunia hybrida OX=4102 GN=PT1 PE=2 SV=1 && PF00083:Sugar (and other) transporter	WRKY	up
	Ag8G00697	99.8242	97.6758	107.971	32.2321	34.071	62.9768	101.824	43.0933	1.23671	0.00772121	0.0441954	- && sp|Q0DCM5|MAN6_ORYSJ Mannan endo-1,4-beta-mannosidase 6 OS=Oryza sativa subsp. japonica OX=39947 GN=MAN6 PE=2 SV=2 && PF00150:Cellulase (glycosyl hydrolase family 5)	bZIP	up
	Ag3G00920	120.376	26.2278	152.789	12.6626	28.2303	33.3968	99.7978	24.7632	2.00564	0.00779277	0.0444861	- && - && -	-	up
	Ag3G01465	1772.37	410.6	944.238	103.603	622.04	118.32	1042.4	281.321	1.88909	0.00780137	0.0445246	- && sp|Q8H0X6|CYT6_ARATH Cysteine proteinase inhibitor 6 OS=Arabidopsis thaliana OX=3702 GN=CYS6 PE=1 SV=2 && PF16845:Aspartic acid proteinase inhibitor	bHLH	up
	Ag4G02857	194.755	113.955	211.868	72.5221	96.3724	81.1065	173.526	83.3337	1.05621	0.00780427	0.0445246	- && - && -	-	up
	Ag10G01203	2435.91	345.483	252.612	31.0809	125.576	193.701	1011.33	116.786	3.1137	0.00780861	0.0445315	- && sp|Q39547|CUCM1_CUCME Cucumisin OS=Cucumis melo OX=3656 PE=1 SV=1 && PF17766:Fibronectin type-III domain|PF00082:Subtilase family	DBB	up
	novel.3335	6460.19	1097.04	17395.6	11.5114	773.899	5.72517	8317.61	263.712	4.97898	0.00782386	0.0445942	PF03171:2OG-Fe(II) oxygenase superfamily|PF14226:non-haem dioxygenase in morphine synthesis N-terminal	STAT	up
	Ag3G00852	2085.54	340.056	785.337	333.832	385.489	427.479	1070.31	382.267	1.48516	0.00782885	0.0446128	- && sp|K4BW79|ENOX_SOLLC 2-methylene-furan-3-one reductase OS=Solanum lycopersicum OX=4081 GN=EO PE=1 SV=1 && PF13602:Zinc-binding dehydrogenase|PF08240:Alcohol dehydrogenase GroES-like domain	HB-other	up
	Ag10G02096	664.516	217.057	259.742	162.311	126.55	180.343	380.438	156.401	1.28233	0.00783201	0.0446161	- && sp|Q84TG3|PUB23_ARATH E3 ubiquitin-protein ligase PUB23 OS=Arabidopsis thaliana OX=3702 GN=PUB23 PE=1 SV=1 && PF04564:U-box domain	Dof	up
	AgUnG00015	418.87	41.6026	1972	9.20916	51.5933	0	810.825	20.2675	5.32145	0.0078329	0.0446161	- && sp|O64988|BEATH_CLABR Acetyl-CoA-benzylalcohol acetyltransferase OS=Clarkia breweri OX=36903 GN=BEAT PE=1 SV=1 && PF02458:Transferase family	CAMTA	up
	Ag3G00050	530.439	51.5511	1374.09	0	52.5667	7.63356	652.025	20.0668	5.02045	0.00784846	0.0446651	- && - && -	-	up
	Ag10G00486	88.0802	5.42643	1148.98	0	9.73458	0	414.161	3.24486	6.99126	0.00787123	0.044765	- && sp|Q6Z8L2|LAC9_ORYSJ Putative laccase-9 OS=Oryza sativa subsp. japonica OX=39947 GN=LAC9 PE=3 SV=1 && PF07731:Multicopper oxidase|PF07732:Multicopper oxidase|PF00394:Multicopper oxidase	bHLH	up
	Ag9G00568	1939.72	754.274	1206.02	697.594	745.669	480.914	1300	641.392	1.01928	0.0078852	0.0448246	- && - && -	-	up
	Ag5G01127	19.5734	0	34.6323	0	0	0	18.0685	0	6.58499	0.00789042	0.0448345	- && sp|O49662|AHL24_ARATH AT-hook motif nuclear-localized protein 24 OS=Arabidopsis thaliana OX=3702 GN=AHL24 PE=2 SV=1 && PF03479:Plants and Prokaryotes Conserved (PCC) domain	NAC	up
	Ag2G00758	76.3362	0	1905.79	2.30229	6.81421	0	660.71	3.03883	7.76364	0.00789275	0.0448378	- && sp|P43309|PPO_MALDO Polyphenol oxidase, chloroplastic OS=Malus domestica OX=3750 PE=1 SV=1 && PF00264:Common central domain of tyrosinase|PF12143:Protein of unknown function (DUF_B2219)|PF12142:Polyphenol oxidase middle domain	bZIP	up
	Ag9G02698	6009.03	1521.21	2306.1	743.64	1072.75	1917.93	3278.78	1244.77	1.39709	0.00789851	0.0448606	- && sp|Q9CAL3|CRK2_ARATH Cysteine-rich receptor-like protein kinase 2 OS=Arabidopsis thaliana OX=3702 GN=CRK2 PE=1 SV=1 && PF00069:Protein kinase domain|PF01657:Salt stress response/antifungal	TALE	up
	Ag2G01781	502.057	158.271	228.165	80.5801	140.178	129.77	296.165	116.843	1.34034	0.00794279	0.0450325	- && - && -	-	up
	Ag10G01233	3258.97	1207.38	1414.83	671.117	748.589	1232.82	1960.39	884.175	1.1485	0.0079842	0.0452075	- && - && PF07891:Protein of unknown function (DUF1666)	NAC	up
	Ag8G01935	8923.5	2430.14	3011.99	1889.03	1747.36	2423.65	4788.54	2020.01	1.24518	0.00801659	0.045321	- && - && PF00462:Glutaredoxin|PF00610:Domain found in Dishevelled, Egl-10, and Pleckstrin (DEP)|PF04784:Protein of unknown function, DUF547	SBP	up
	Ag9G02543	158.544	117.573	297.43	90.9404	74.9563	83.0149	191.182	82.9706	1.20404	0.00803436	0.0453775	- && - && -	MYB	up
	Ag3G02838	93.9522	11.7573	107.971	13.8137	17.5222	13.3587	71.2269	14.8982	2.25551	0.00804739	0.0454193	- && sp|Q58VT1|PUN1_CAPFR Acyltransferase Pun1 OS=Capsicum frutescens OX=4073 GN=PUN1 PE=3 SV=1 && PF02458:Transferase family	CAMTA	up
	Ag6G00737	429.636	10.8529	99.8224	27.6275	36.9914	1.90839	180.104	22.1758	3.023	0.00804988	0.0454193	- && - && PF14368:Probable lipid transfer	-	up
	Ag2G02064	406.148	258.66	363.639	89.7893	241.418	70.6104	342.815	133.939	1.35477	0.00810958	0.0456759	- && sp|Q6NW58|SPAST_DANRE Spastin OS=Danio rerio OX=7955 GN=spast PE=2 SV=2 && PF17862:AAA+ lid domain|PF00004:ATPase family associated with various cellular activities (AAA)	Trihelix	up
	Ag1G01586	12.7227	26.2278	7.13017	0	1.94692	0	15.3602	0.648972	4.52895	0.00814233	0.0458202	- && sp|P0DO23|CP2_ARATH 2-oxoglutarate and iron-dependent oxygenase domain-containing protein CP2 OS=Arabidopsis thaliana OX=3702 GN=CP2 PE=1 SV=1 && -	-	up
	Ag5G02139	5107.67	974.044	5593.11	782.779	2202.94	889.309	3891.61	1291.67	1.591	0.00820843	0.0461047	- && sp|Q9FPE8|HHO3_ARATH Transcription factor HHO3 OS=Arabidopsis thaliana OX=3702 GN=HHO3 PE=1 SV=1 && PF00249:Myb-like DNA-binding domain	G2-like	up
	Ag5G00443	275.985	30.7498	154.827	27.6275	60.3544	12.4045	153.854	33.4621	2.20005	0.00822339	0.0461121	- && - && PF01190:Pollen proteins Ole e I like	-	up
	Ag6G02489	158.544	18.0881	243.444	48.3481	23.363	14.3129	140.026	28.6747	2.29119	0.00824032	0.0461695	- && - && -	HSF	up
	Ag3G01283	48.9335	19.8969	71.3017	12.6626	13.6284	9.54195	46.7107	11.9443	1.96699	0.0083222	0.0465269	- && sp|Q9SDN0|DNJ20_ARATH Chaperone protein dnaJ 20, chloroplastic OS=Arabidopsis thaliana OX=3702 GN=ATJ20 PE=1 SV=2 && PF00226:DnaJ domain	bHLH	up
	Ag3G00498	10877.9	4497.61	5072.61	2326.46	4076.84	3597.31	6816.04	3333.54	1.0318	0.00834503	0.0466443	- && sp|Q9LDL7|PAT1_ARATH Scarecrow-like transcription factor PAT1 OS=Arabidopsis thaliana OX=3702 GN=PAT1 PE=1 SV=1 && PF03514:GRAS domain family	GRAS	up
	Ag3G01760	23116.2	11221	23616.1	6882.7	14250.5	6751.88	19317.8	9295.01	1.05537	0.00835501	0.0466798	- && sp|P36859|NIA_PETHY Nitrate reductase [NADH] OS=Petunia hybrida OX=4102 GN=NIA PE=2 SV=1 && PF00970:Oxidoreductase FAD-binding domain|PF00174:Oxidoreductase molybdopterin binding domain|PF00175:Oxidoreductase NAD-binding domain|PF00173:Cytochrome b5-like Heme/Steroid binding domain|PF03404:Mo-co oxidoreductase dimerisation domain	bZIP	up
	Ag4G01321	45.0188	3.61762	8.14877	0	0	1.90839	18.9284	0.63613	4.8466	0.00836427	0.0467112	- && - && -	-	up
	Ag6G01201	21.5307	5.42643	148.715	9.20916	0	0	58.5574	3.06972	4.28207	0.00837535	0.0467427	- && sp|Q9SHF3|AGO2_ARATH Protein argonaute 2 OS=Arabidopsis thaliana OX=3702 GN=AGO2 PE=1 SV=1 && PF02170:PAZ domain|PF16486:N-terminal domain of argonaute|PF08699:Argonaute linker 1 domain|PF02171:Piwi domain|PF16488:Argonaute linker 2 domain	GATA	up
	Ag10G02799	7760.85	2661.66	6595.41	1651.89	3851	1871.18	5672.64	2458.02	1.20642	0.00838913	0.046802	- && sp|Q9STX1|ACBP3_ARATH Acyl-CoA-binding domain-containing protein 3 OS=Arabidopsis thaliana OX=3702 GN=ACBP3 PE=1 SV=1 && PF00887:Acyl CoA binding protein	-	up
	Ag8G01402	751.618	302.071	677.366	298.147	293.011	270.037	577.018	287.065	1.00703	0.00839627	0.0468188	- && sp|Q9M9S6|UTR3_ARATH UDP-galactose/UDP-glucose transporter 3 OS=Arabidopsis thaliana OX=3702 GN=UTR3 PE=1 SV=1 && PF08449:UAA transporter family	NF-YA	up
	AgUnG00924	155.608	50.6467	48.8926	0	25.3099	10.4961	85.0492	11.9354	2.82492	0.00843438	0.0469803	- && sp|F4I9E1|NFD4_ARATH Protein NUCLEAR FUSION DEFECTIVE 4 OS=Arabidopsis thaliana OX=3702 GN=NFD4 PE=3 SV=1 && PF06813:Nodulin-like	NF-YC	up
	novel.1662	1427.88	588.768	1705.13	518.015	718.412	541.983	1240.59	592.803	1.06508	0.00845225	0.0470611	-	-	up
	novel.1981	350.364	86.8229	160.938	18.4183	99.2927	44.8471	199.375	54.1861	1.87656	0.00846018	0.047073	PF01453:D-mannose binding lectin|PF00954:S-locus glycoprotein domain|PF08276:PAN-like domain|PF07714:Protein tyrosine and serine/threonine kinase	MYB_related	up
	Ag6G00588	5033.29	1781.68	1282.41	844.94	938.414	1483.77	2699.13	1089.04	1.30931	0.00846808	0.0471068	- && sp|Q9LP77|Y1848_ARATH Probable inactive receptor kinase At1g48480 OS=Arabidopsis thaliana OX=3702 GN=RKL1 PE=1 SV=1 && PF08263:Leucine rich repeat N-terminal domain|PF00069:Protein kinase domain	S1Fa-like	up
	Ag3G02085	1107.85	663.833	369.75	299.298	404.959	290.075	713.812	331.444	1.10669	0.00850808	0.0472373	- && sp|A0AAR7|CCAMK_LOTJA Calcium and calcium/calmodulin-dependent serine/threonine-protein kinase OS=Lotus japonicus OX=34305 GN=CCAMK PE=1 SV=1 && PF00069:Protein kinase domain|PF13499:EF-hand domain pair	EIL	up
	Ag5G00652	9328.67	2948.36	3118.94	2001.84	1775.59	2876.9	5131.99	2218.11	1.21014	0.00854817	0.0474087	- && sp|Q9SU71|EDSBC_ARATH Protein EDS1B OS=Arabidopsis thaliana OX=3702 GN=EDS1B PE=1 SV=1 && PF01764:Lipase (class 3)|PF18117:Enhanced disease susceptibility 1 protein EP domain	Dof	up
	Ag4G01294	26738.2	7339.25	28572.6	1906.3	8099.17	1502.86	20883.4	3836.11	2.44461	0.00856331	0.0474722	- && sp|Q39134|AAP3_ARATH Amino acid permease 3 OS=Arabidopsis thaliana OX=3702 GN=AAP3 PE=1 SV=2 && PF01490:Transmembrane amino acid transporter protein	MYB_related	up
	Ag1G01639	581.329	143.8	458.368	173.823	175.222	70.6104	394.499	139.885	1.49626	0.00858937	0.0475756	- && sp|Q9C6Z2|NUD25_ARATH Nudix hydrolase 25 OS=Arabidopsis thaliana OX=3702 GN=NUDT25 PE=1 SV=1 && PF00293:NUDIX domain	-	up
	Ag6G00212	118.419	85.0141	120.194	43.7435	36.018	63.931	107.876	47.8975	1.16922	0.00862502	0.0476703	- && - && -	GATA	up
	Ag8G00924	330.79	80.4921	121.213	55.255	67.1686	61.0685	177.498	61.164	1.5362	0.00862709	0.0476715	- && - && -	-	up
	Ag2G02459	82.2082	19.8969	36.6694	11.5114	13.6284	5.72517	46.2582	10.2883	2.17052	0.00866583	0.0478445	- && sp|C6L7U1|LIN1_LOTJA Putative E3 ubiquitin-protein ligase LIN-1 OS=Lotus japonicus OX=34305 GN=CERBERUS PE=2 SV=2 && PF00575:S1 RNA binding domain	-	up
	Ag1G01842	4727.95	1698.47	5142.89	79.429	1167.18	148.854	3856.44	465.153	3.05133	0.00871487	0.048043	- && sp|Q9M1W4|HMT2_ARATH Homocysteine S-methyltransferase 2 OS=Arabidopsis thaliana OX=3702 GN=HMT-2 PE=1 SV=1 && PF02574:Homocysteine S-methyltransferase	-	up
	novel.3508	0.978669	3.61762	47.874	1.15114	0	0	17.4901	0.383715	5.57558	0.00871848	0.0480526	-	bZIP	up
	Ag9G01633	3850.08	1154.02	732.37	735.582	511.066	851.142	1912.16	699.263	1.4513	0.00873046	0.048098	- && sp|Q9SV68|QORH_ARATH Chloroplast envelope quinone oxidoreductase homolog OS=Arabidopsis thaliana OX=3702 GN=CEQORH PE=1 SV=1 && PF08240:Alcohol dehydrogenase GroES-like domain|PF13602:Zinc-binding dehydrogenase	HB-other	up
	Ag1G01653	811.317	43.4114	194.552	44.8946	53.5402	124.999	349.76	74.4781	2.23032	0.00878929	0.0483248	- && sp|Q6JN47|EIX1_SOLLC Receptor-like protein EIX1 OS=Solanum lycopersicum OX=4081 GN=EIX1 PE=2 SV=2 && PF08263:Leucine rich repeat N-terminal domain|PF13855:Leucine rich repeat	ARR-B	up
	Ag9G02571	3845.19	1816.05	6469.1	20.7206	938.414	187.976	4043.45	382.37	3.40236	0.00881332	0.0484299	- && sp|Q84RK2|FAP2_ARATH Fatty-acid-binding protein 2 OS=Arabidopsis thaliana OX=3702 GN=FAP2 PE=2 SV=2 && PF16035:Chalcone isomerase like	-	up
	AgUnG00719	310.238	139.278	515.409	14.9649	146.019	91.6027	321.642	84.1954	1.93127	0.00888135	0.0487204	- && sp|Q8LAL2|IAA26_ARATH Auxin-responsive protein IAA26 OS=Arabidopsis thaliana OX=3702 GN=IAA26 PE=1 SV=2 && PF02309:AUX/IAA family	ARF	up
	Ag9G00826	13.7014	0	39.7252	0	0	0	17.8089	0	6.56403	0.0088991	0.0487546	- && sp|Q9SYD6|DTX42_ARATH Protein DETOXIFICATION 42 OS=Arabidopsis thaliana OX=3702 GN=DTX42 PE=2 SV=2 && PF01554:MatE	-	up
	Ag2G02136	7557.28	3608.58	13899.8	463.911	3069.31	787.211	8355.21	1440.15	2.53639	0.00897609	0.0490309	- && sp|Q9FI03|NHL26_ARATH NDR1/HIN1-like protein 26 OS=Arabidopsis thaliana OX=3702 GN=NHL26 PE=2 SV=1 && PF03168:Late embryogenesis abundant protein	bZIP	up
	Ag1G00499	680.175	251.425	654.957	291.24	248.232	124.045	528.852	221.172	1.25826	0.00898144	0.0490434	- && sp|A6Q486|DNAJ_NITSB Chaperone protein DnaJ OS=Nitratiruptor sp. (strain SB155-2) OX=387092 GN=dnaJ PE=3 SV=1 && PF00226:DnaJ domain	C2H2	up
	novel.200	185.947	186.307	295.393	16.116	105.133	89.6943	222.549	70.3146	1.65877	0.00899453	0.0490899	-	-	up
	Ag11G05059	541.204	187.212	199.645	65.6153	162.568	117.366	309.354	115.183	1.42375	0.00901881	0.0491598	- && sp|Q9C7E9|ATL20_ARATH RING-H2 finger protein ATL20 OS=Arabidopsis thaliana OX=3702 GN=ATL20 PE=2 SV=2 && PF13639:Ring finger domain|PF13947:Wall-associated receptor kinase galacturonan-binding	C3H	up
	Ag10G01039	399.297	151.036	243.444	92.0916	159.647	74.4272	264.592	108.722	1.2823	0.00911949	0.0496244	- && sp|Q9SF86|PCRK1_ARATH Serine/threonine-protein kinase PCRK1 OS=Arabidopsis thaliana OX=3702 GN=PCRK1 PE=1 SV=1 && PF07714:Protein tyrosine kinase	Whirly	up
	Ag1G00192	262.283	27.1322	184.366	18.4183	53.5402	41.9846	157.927	37.981	2.05286	0.00914071	0.0497188	- && sp|Q69KJ0|RTL3_ORYSJ Ribonuclease 3-like protein 3 OS=Oryza sativa subsp. japonica OX=39947 GN=Os06g0358800 PE=2 SV=1 && PF00636:Ribonuclease III domain	AP2	up
	Ag9G02846	13.7014	5.42643	8.14877	0	0	0	9.09219	0	5.59451	0.00915815	0.0497936	- && sp|B8B5N8|PHR2_ORYSI Protein PHOSPHATE STARVATION RESPONSE 2 OS=Oryza sativa subsp. indica OX=39946 GN=PHR2 PE=3 SV=1 && PF00249:Myb-like DNA-binding domain|PF14379:MYB-CC type transfactor, LHEQLE motif	G2-like	up
	Ag3G02381	278.921	80.4921	108.99	8.05801	38.9383	67.7478	156.134	38.2481	2.0248	0.00915834	0.0497936	- && sp|Q9SA47|MYB58_ARATH Transcription factor MYB58 OS=Arabidopsis thaliana OX=3702 GN=MYB58 PE=2 SV=1 && PF00249:Myb-like DNA-binding domain	MYB	up
	Ag5G02289	197.691	128.426	279.095	66.7664	121.682	81.1065	201.737	89.8517	1.16456	0.00916198	0.0498029	- && sp|O22174|ERF08_ARATH Ethylene-responsive transcription factor ERF008 OS=Arabidopsis thaliana OX=3702 GN=ERF008 PE=2 SV=1 && -	ERF	up
	Ag4G02772	339.598	337.343	379.936	1082.08	1055.23	925.569	352.293	1020.96	-1.53516	2.40085e-14	1.31564e-10	- && sp|Q9LN68|GATL1_ARATH Probable galacturonosyltransferase-like 1 OS=Arabidopsis thaliana OX=3702 GN=GATL1 PE=2 SV=1 && PF01501:Glycosyl transferase family 8	MIKC_MADS	down
	Ag6G01535	78.2935	83.2053	50.9298	1166.11	610.358	420.8	70.8095	732.423	-3.36899	2.55902e-14	1.31564e-10	- && sp|U3MMQ4|TAC1_PRUPE Protein TILLER ANGLE CONTROL 1 OS=Prunus persica OX=3760 GN=TAC1 PE=2 SV=1 && -	-	down
	Ag5G01715	54.8055	108.529	96.7666	587.084	502.304	435.113	86.7002	508.167	-2.54999	2.54128e-13	1.08877e-09	- && sp|Q9SR92|STR10_ARATH Rhodanese-like domain-containing protein 10 OS=Arabidopsis thaliana OX=3702 GN=STR10 PE=2 SV=1 && PF00581:Rhodanese-like domain	-	down
	Ag2G02998	924.842	1071.72	1138.79	3126.51	2978.78	2491.4	1045.12	2865.56	-1.45507	5.42464e-13	1.74307e-09	- && sp|Q9LM71|FKB18_ARATH Peptidyl-prolyl cis-trans isomerase FKBP18, chloroplastic OS=Arabidopsis thaliana OX=3702 GN=FKBP18 PE=1 SV=2 && PF00254:FKBP-type peptidyl-prolyl cis-trans isomerase	-	down
	Ag2G00296	50.8908	94.0581	97.7852	468.516	405.932	353.052	80.9114	409.167	-2.33765	5.00707e-11	1.02526e-07	- && sp|Q29AK2|LMLN_DROPS Leishmanolysin-like peptidase OS=Drosophila pseudoobscura pseudoobscura OX=46245 GN=GA17800 PE=3 SV=1 && PF01457:Leishmanolysin|PF07974:EGF-like domain	GRF	down
	AgUnG01319	481.505	860.994	963.592	3077.01	3150.11	2767.16	768.697	2998.1	-1.96356	5.18495e-11	1.02526e-07	- && - && -	-	down
	Ag8G00047	958.117	1202.86	1043.04	2526.76	2935.95	2438.92	1068.01	2633.88	-1.30215	6.01775e-11	1.10495e-07	- && - && -	-	down
	Ag8G01122	292.622	444.063	592.823	1983.42	1975.15	1505.72	443.169	1821.43	-2.03927	7.83555e-11	1.27422e-07	- && sp|Q93XM7|MCAT_ARATH Mitochondrial carnitine/acylcarnitine carrier-like protein OS=Arabidopsis thaliana OX=3702 GN=BOU PE=1 SV=1 && PF00153:Mitochondrial carrier protein	ERF	down
	Ag7G00216	49.9121	64.2128	62.1343	371.82	227.789	265.266	58.7531	288.292	-2.29333	7.93106e-11	1.27422e-07	- && sp|Q9LXB4|Y5620_ARATH Putative RNA methyltransferase At5g10620 OS=Arabidopsis thaliana OX=3702 GN=At5g10620 PE=3 SV=1 && PF02590:Predicted SPOUT methyltransferase	-	down
	Ag10G01615	0	10.8529	10.186	565.212	430.269	88.7401	7.01294	361.407	-5.68459	9.80851e-11	1.48316e-07	- && sp|Q9FK81|Y5258_ARATH Stress-response A/B barrel domain-containing protein At5g22580 OS=Arabidopsis thaliana OX=3702 GN=At5g22580 PE=1 SV=1 && PF07876:Stress responsive A/B Barrel Domain	ERF	down
	Ag8G00432	19.5734	34.3674	43.7996	230.229	195.665	201.335	32.5801	209.076	-2.6826	1.28105e-10	1.76032e-07	- && sp|P48620|FAD3C_SESIN Omega-3 fatty acid desaturase, chloroplastic OS=Sesamum indicum OX=4182 GN=FAD7 PE=2 SV=1 && PF11960:Domain of unknown function (DUF3474)|PF00487:Fatty acid desaturase	HSF	down
	novel.2822	2178.52	3415.03	2344.81	7786.34	7355.45	7710.85	2646.12	7617.55	-1.52533	1.3011e-10	1.76032e-07	PF00080:Copper/zinc superoxide dismutase (SODC)	C2H2	down
	Ag4G01741	525.545	543.548	568.376	1371.01	1305.41	1131.67	545.823	1269.37	-1.21743	2.60776e-10	2.91457e-07	- && sp|Q9FJ93|DRE1D_ARATH Dehydration-responsive element-binding protein 1D OS=Arabidopsis thaliana OX=3702 GN=DREB1D PE=2 SV=1 && PF00847:AP2 domain	ERF	down
	Ag7G02222	218.243	196.256	227.147	552.55	532.482	567.746	213.882	550.926	-1.36559	3.18174e-10	3.40791e-07	- && sp|Q9LXD9|PME51_ARATH Probable pectinesterase/pectinesterase inhibitor 51 OS=Arabidopsis thaliana OX=3702 GN=PME51 PE=2 SV=1 && PF04043:Plant invertase/pectin methylesterase inhibitor|PF01095:Pectinesterase	NAC	down
	Ag6G00542	2231.37	1712.94	1741.8	4328.3	5085.35	4410.29	1895.37	4607.98	-1.28172	3.4843e-10	3.5827e-07	- && - && -	-	down
	Ag3G02823	144.843	161.889	95.748	684.931	777.793	415.075	134.16	625.933	-2.22087	8.13535e-10	7.46883e-07	- && sp|F4JJE0|CCT2_ARATH Choline-phosphate cytidylyltransferase 2 OS=Arabidopsis thaliana OX=3702 GN=CCT2 PE=1 SV=1 && PF01467:Cytidylyltransferase-like	FAR1	down
	AgUnG00117	551.969	985.802	572.451	2554.39	3384.71	2201.33	703.407	2713.48	-1.94738	8.88569e-10	7.65212e-07	- && sp|O82081|UCC1_ARATH Uclacyanin 1 OS=Arabidopsis thaliana OX=3702 GN=UCC1 PE=1 SV=1 && PF02298:Plastocyanin-like domain	C2H2	down
	AgUnG00072	2837.16	2885.05	3603.79	9901	7690.32	6953.22	3108.67	8181.51	-1.39606	9.12442e-10	7.65212e-07	- && sp|P80883|PETM_SPIOL Cytochrome b6-f complex subunit 7 (Fragment) OS=Spinacia oleracea OX=3562 GN=petM PE=1 SV=1 && PF08041:PetM family of cytochrome b6f complex subunit 7	B3	down
	Ag3G00097	1591.32	1836.85	1938.39	4753.08	4231.62	3637.39	1788.85	4207.36	-1.2338	9.82339e-10	7.65212e-07	- && sp|Q9FKP0|PSRP6_ARATH 50S ribosomal protein 6, chloroplastic OS=Arabidopsis thaliana OX=3702 GN=PSRP6 PE=3 SV=1 && PF17257:Family of unknown function (DUF5323)	-	down
	novel.2214	830.89	746.134	608.102	1933.92	1680.19	2299.61	728.375	1971.24	-1.43625	1.14311e-09	8.64262e-07	PF00067:Cytochrome P450	HSF	down
	Ag8G00186	2599.34	2357.78	2157.39	5077.7	4803.04	4700.36	2371.51	4860.37	-1.03519	1.23197e-09	8.97855e-07	- && sp|Q9SN46|LRX5_ARATH Leucine-rich repeat extensin-like protein 5 OS=Arabidopsis thaliana OX=3702 GN=LRX5 PE=2 SV=2 && -	C3H	down
	Ag10G00703	19.5734	66.0216	35.6509	457.005	267.701	283.396	40.4153	336.034	-3.05187	1.29229e-09	8.97855e-07	- && sp|O24543|AX22E_VIGRR Auxin-induced protein 22E OS=Vigna radiata var. radiata OX=3916 GN=AUX22E PE=2 SV=1 && PF02309:AUX/IAA family	ARF	down
	Ag7G02203	3051.49	3397.85	3697.5	9886.03	7249.34	7521.92	3382.28	8219.1	-1.28093	1.6825e-09	1.02977e-06	- && sp|P49107|PSAN_ARATH Photosystem I reaction center subunit N, chloroplastic OS=Arabidopsis thaliana OX=3702 GN=PSAN PE=1 SV=2 && PF05479:Photosystem I reaction centre subunit N (PSAN or PSI-N)	MYB_related	down
	Ag5G01167	61.6561	89.5361	78.4319	245.194	303.719	308.205	76.5414	285.706	-1.89992	1.7787e-09	1.04517e-06	- && sp|Q0G9Y1|MATK_DAUCA Maturase K OS=Daucus carota OX=4039 GN=matK PE=3 SV=1 && PF01824:MatK/TrnK amino terminal region|PF01348:Type II intron maturase	-	down
	Ag10G00836	5467.82	6345.31	5974.06	15067.3	12621.9	11465.6	5929.06	13051.6	-1.13829	3.2906e-09	1.69176e-06	- && sp|Q41228|PSAEA_NICSY Photosystem I reaction center subunit IV A, chloroplastic OS=Nicotiana sylvestris OX=4096 GN=PSAEA PE=1 SV=1 && PF02427:Photosystem I reaction centre subunit IV / PsaE	-	down
	Ag2G01976	310.238	315.637	305.579	1116.61	756.377	775.76	310.485	882.916	-1.50711	3.44986e-09	1.73886e-06	- && sp|Q9FJ82|DAPB3_ARATH Dihydrodipicolinate reductase-like protein CRR1, chloroplastic OS=Arabidopsis thaliana OX=3702 GN=DAPB3 PE=2 SV=1 && PF05173:Dihydrodipicolinate reductase, C-terminus|PF01113:Dihydrodipicolinate reductase, N-terminus	-	down
	Ag11G03681	458.996	501.04	525.595	1182.23	1173.02	999.042	495.211	1118.09	-1.17479	3.57699e-09	1.76827e-06	- && - && -	-	down
	AgUnG01243	478.569	1129.6	251.593	4845.17	7359.34	3239.49	619.921	5148	-3.05352	3.82585e-09	1.77685e-06	- && sp|Q9SY97|LHCA3_ARATH Photosystem I chlorophyll a/b-binding protein 3-1, chloroplastic OS=Arabidopsis thaliana OX=3702 GN=LHCA3 PE=1 SV=1 && PF00504:Chlorophyll A-B binding protein|PF00069:Protein kinase domain	ERF	down
	Ag2G01273	6736.18	8230.99	8897.43	22753.5	18801.4	16638.3	7954.87	19397.7	-1.28596	3.84568e-09	1.77685e-06	- && sp|Q41228|PSAEA_NICSY Photosystem I reaction center subunit IV A, chloroplastic OS=Nicotiana sylvestris OX=4096 GN=PSAEA PE=1 SV=1 && PF02427:Photosystem I reaction centre subunit IV / PsaE	-	down
	Ag7G02370	432.572	760.605	757.835	2828.36	2088.07	1924.61	650.337	2280.35	-1.80979	3.87083e-09	1.77685e-06	- && sp|A2XEX2|F16P1_ORYSI Fructose-1,6-bisphosphatase, chloroplastic OS=Oryza sativa subsp. indica OX=39946 GN=OsI_10887 PE=1 SV=1 && PF00316:Fructose-1-6-bisphosphatase, N-terminal domain	MYB_related	down
	Ag9G01440	856.335	1706.61	1266.11	3814.89	4108.97	4960.86	1276.35	4294.91	-1.75049	4.47397e-09	1.96263e-06	- && - && -	-	down
	Ag11G03245	718.343	1040.07	1096.01	3463.79	2795.77	2295.79	951.473	2851.79	-1.58349	5.44579e-09	2.20791e-06	- && sp|Q9LVM2|NDHN_ARATH NAD(P)H-quinone oxidoreductase subunit N, chloroplastic OS=Arabidopsis thaliana OX=3702 GN=ndhN PE=2 SV=1 && PF11909:NADH-quinone oxidoreductase cyanobacterial subunit N	MIKC_MADS	down
	Ag1G00701	1818.37	2393.06	2040.25	7218.83	6536.77	4338.72	2083.89	6031.44	-1.5331	5.67148e-09	2.20791e-06	- && sp|Q9ZTS2|FER_CAPAN Ferredoxin, chloroplastic OS=Capsicum annuum OX=4072 GN=AP1 PE=1 SV=1 && PF00111:2Fe-2S iron-sulfur cluster binding domain	-	down
	Ag4G01736	183.011	227.91	245.482	732.128	732.041	520.036	218.801	661.402	-1.59566	5.95806e-09	2.20791e-06	- && sp|Q9FJ93|DRE1D_ARATH Dehydration-responsive element-binding protein 1D OS=Arabidopsis thaliana OX=3702 GN=DREB1D PE=2 SV=1 && -	ERF	down
	Ag6G00825	660.602	694.583	848.49	2175.66	1628.6	1726.14	734.558	1843.47	-1.32742	6.01236e-09	2.20791e-06	- && sp|Q336N8|JM706_ORYSJ Lysine-specific demethylase JMJ706 OS=Oryza sativa subsp. japonica OX=39947 GN=JMJ706 PE=2 SV=1 && PF02375:jmjN domain|PF02373:JmjC domain, hydroxylase|PF02928:C5HC2 zinc finger	C2H2	down
	Ag6G00218	1924.06	2838.93	2645.29	6769.88	6271.02	5534.33	2469.43	6191.74	-1.32609	6.16062e-09	2.23049e-06	- && sp|O04616|CUT1A_ARATH Protein CURVATURE THYLAKOID 1A, chloroplastic OS=Arabidopsis thaliana OX=3702 GN=CURT1A PE=1 SV=1 && PF14159:CAAD domains of cyanobacterial aminoacyl-tRNA synthetase	-	down
	Ag1G01290	46.9761	52.4555	36.6694	215.264	168.408	187.022	45.367	190.231	-2.06527	6.75519e-09	2.34661e-06	- && sp|Q8VZQ2|MYB61_ARATH Transcription factor MYB61 OS=Arabidopsis thaliana OX=3702 GN=MYB61 PE=2 SV=1 && PF00249:Myb-like DNA-binding domain	MYB	down
	Ag3G02844	478.569	684.635	743.575	2431.22	1711.34	1686.06	635.593	1942.87	-1.61182	7.61564e-09	2.54244e-06	- && sp|Q1ACB3|HSTC_ARATH Homogentisate solanesyltransferase, chloroplastic OS=Arabidopsis thaliana OX=3702 GN=HST PE=1 SV=1 && PF01040:UbiA prenyltransferase family	-	down
	Ag6G02597	2111.97	2885.96	3411.28	9730.63	7402.18	6885.47	2803.07	8006.09	-1.51406	1.0189e-08	3.23355e-06	- && sp|P80883|PETM_SPIOL Cytochrome b6-f complex subunit 7 (Fragment) OS=Spinacia oleracea OX=3562 GN=petM PE=1 SV=1 && PF08041:PetM family of cytochrome b6f complex subunit 7	B3	down
	Ag2G01880	1285.97	2333.37	1990.34	7949.81	7137.4	4624.98	1869.89	6570.73	-1.813	1.06631e-08	3.26315e-06	- && - && -	-	down
	Ag10G02424	855.357	1390.98	1419.92	4395.07	3174.45	3465.63	1222.08	3678.38	-1.58962	1.2509e-08	3.65404e-06	- && sp|Q4QTJ1|NCS2_PAPSO S-norcoclaurine synthase 2 OS=Papaver somniferum OX=3469 GN=NCS2 PE=1 SV=1 && PF00407:Pathogenesis-related protein Bet v I family	-	down
	Ag10G01641	512.823	1147.69	882.104	3469.55	3313.65	2541.97	847.539	3108.39	-1.87459	1.51083e-08	4.17203e-06	- && sp|Q9LXJ0|FTZ22_ARATH Cell division protein FtsZ homolog 2-2, chloroplastic OS=Arabidopsis thaliana OX=3702 GN=FTSZ2-2 PE=1 SV=1 && PF00091:Tubulin/FtsZ family, GTPase domain|PF12327:FtsZ family, C-terminal domain	bZIP	down
	Ag11G04839	1.95734	3.61762	6.11157	103.603	84.6909	43.893	3.89551	77.3956	-4.3173	1.52463e-08	4.17203e-06	- && - && PF14009:Domain of unknown function (DUF4228)	-	down
	Ag4G02261	50.8908	110.337	51.9484	332.681	389.383	319.655	71.0589	347.24	-2.28609	1.7205e-08	4.51297e-06	- && sp|Q9FYG4|GLOX1_ARATH Aldehyde oxidase GLOX1 OS=Arabidopsis thaliana OX=3702 GN=GLOX1 PE=2 SV=1 && PF07250:Glyoxal oxidase N-terminus|PF09118:Domain of unknown function (DUF1929)	NAC	down
	Ag8G01841	2517.14	4211.81	3248.3	10445.5	7635.81	10046.7	3325.75	9376	-1.49522	1.84701e-08	4.79589e-06	- && sp|Q9C9A6|PUB10_ARATH U-box domain-containing protein 10 OS=Arabidopsis thaliana OX=3702 GN=PUB10 PE=2 SV=1 && PF04564:U-box domain|PF00514:Armadillo/beta-catenin-like repeat	bHLH	down
	Ag6G02627	2120.78	2383.11	2606.59	8122.48	5626.59	5077.27	2370.16	6275.45	-1.40466	1.9857e-08	5.10445e-06	- && sp|Q9M7I9|STEP1_ARATH Stress enhanced protein 1, chloroplastic OS=Arabidopsis thaliana OX=3702 GN=SEP1 PE=2 SV=1 && -	-	down
	Ag2G01079	164.416	337.343	313.727	1488.43	828.413	1093.51	271.829	1136.78	-2.06373	2.09266e-08	5.32612e-06	- && sp|Q9FF86|DCR_ARATH BAHD acyltransferase DCR OS=Arabidopsis thaliana OX=3702 GN=DCR PE=2 SV=1 && PF02458:Transferase family	NAC	down
	Ag7G00196	102.76	234.241	220.017	895.591	786.554	647.898	185.673	776.681	-2.06405	2.13845e-08	5.33778e-06	- && - && -	-	down
	Ag7G01762	62.6348	101.293	139.548	486.934	439.03	360.686	101.159	428.883	-2.08434	2.13877e-08	5.33778e-06	- && sp|Q94CD8|E134_ARATH Glucan endo-1,3-beta-glucosidase 4 OS=Arabidopsis thaliana OX=3702 GN=At3g13560 PE=2 SV=1 && PF07983:X8 domain|PF00332:Glycosyl hydrolases family 17	C2H2	down
	Ag10G00995	24.4667	13.5661	8.14877	157.707	187.877	90.6485	15.3939	145.411	-3.23825	2.2132e-08	5.47044e-06	- && sp|Q9LZV3|MAN6_ARATH Mannan endo-1,4-beta-mannosidase 6 OS=Arabidopsis thaliana OX=3702 GN=MAN6 PE=2 SV=1 && PF00150:Cellulase (glycosyl hydrolase family 5)	bZIP	down
	Ag7G00866	59.6988	126.617	100.841	491.539	380.622	342.556	95.7188	404.906	-2.07916	2.81221e-08	6.81987e-06	- && sp|Q9FL28|FLS2_ARATH LRR receptor-like serine/threonine-protein kinase FLS2 OS=Arabidopsis thaliana OX=3702 GN=FLS2 PE=1 SV=1 && PF00069:Protein kinase domain|PF13855:Leucine rich repeat|PF08263:Leucine rich repeat N-terminal domain	C3H	down
	Ag6G01561	11565.9	10303	11627.3	26764.1	22154	20480.8	11165.4	23133	-1.05091	2.93978e-08	7.06261e-06	- && sp|O04616|CUT1A_ARATH Protein CURVATURE THYLAKOID 1A, chloroplastic OS=Arabidopsis thaliana OX=3702 GN=CURT1A PE=1 SV=1 && PF14159:CAAD domains of cyanobacterial aminoacyl-tRNA synthetase	-	down
	Ag6G00864	343.513	1193.81	856.639	4505.58	4353.31	3244.26	797.989	4034.38	-2.33773	3.01727e-08	7.18167e-06	- && sp|Q94II3|PMTL_ARATH Probable methyltransferase PMT21 OS=Arabidopsis thaliana OX=3702 GN=ERD3 PE=2 SV=1 && PF03141:Putative S-adenosyl-L-methionine-dependent methyltransferase	NAC	down
	novel.480	7047.4	5212.99	5535.05	17817.4	13573.9	12449.4	5931.81	14613.6	-1.30074	3.78354e-08	8.68389e-06	PF00274:Fructose-bisphosphate aldolase class-I	ERF	down
	Ag6G00391	557.841	1010.22	738.482	3915.04	2188.33	2273.85	768.848	2792.41	-1.8604	4.46751e-08	9.98623e-06	- && - && -	-	down
	Ag5G02613	17.616	31.6542	23.4277	136.986	131.417	116.412	24.2326	128.272	-2.40064	4.51059e-08	9.99e-06	- && sp|Q9SQ57|PXG_SESIN Peroxygenase OS=Sesamum indicum OX=4182 GN=SOP1 PE=1 SV=1 && PF05042:Caleosin related protein	NAC	down
	Ag7G00745	50.8908	74.1612	80.4691	193.392	437.083	409.349	68.507	346.608	-2.33992	4.64603e-08	9.99e-06	- && - && PF04720:PDDEXK-like family of unknown function	-	down
	Ag1G01766	3283.43	3090.35	3574.25	10044.9	8279.26	6219.44	3316.01	8181.2	-1.30283	4.71022e-08	1.00067e-05	- && sp|Q08935|ROC1_NICSY 29 kDa ribonucleoprotein A, chloroplastic OS=Nicotiana sylvestris OX=4096 PE=2 SV=1 && PF00076:RNA recognition motif. (a.k.a. RRM, RBD, or RNP domain)	NF-YA	down
	Ag10G01673	132.12	115.764	132.417	419.017	319.294	332.06	126.767	356.79	-1.49261	4.89519e-08	1.03144e-05	- && - && PF11250:Fantastic Four meristem regulator	-	down
	Ag8G01170	1438.64	1938.14	1645.03	5236.56	3732.24	3632.62	1673.94	4200.47	-1.3271	5.71309e-08	1.19399e-05	- && - && PF11282:Protein of unknown function (DUF3082)	-	down
	Ag9G00164	136.035	229.719	205.756	994.589	465.313	1001.9	190.503	820.602	-2.10641	5.93926e-08	1.21976e-05	- && sp|Q9FX99|Y1497_ARATH Probable receptor-like protein kinase At1g49730 OS=Arabidopsis thaliana OX=3702 GN=At1g49730 PE=2 SV=1 && PF00069:Protein kinase domain	GRAS	down
	Ag5G01440	99.8242	179.977	107.971	539.887	395.224	466.601	129.257	467.237	-1.85203	5.97384e-08	1.21976e-05	- && sp|Q9SIZ3|PMTN_ARATH Probable methyltransferase PMT23 OS=Arabidopsis thaliana OX=3702 GN=At2g40280 PE=2 SV=2 && PF03141:Putative S-adenosyl-L-methionine-dependent methyltransferase	NF-YB	down
	Ag4G02393	7.82935	29.8454	34.6323	226.776	207.347	159.35	24.1023	197.824	-3.03658	5.97873e-08	1.21976e-05	- && - && -	-	down
	Ag2G02340	12275.4	15635.4	13066.5	33553.6	26621.2	27200.3	13659.1	29125	-1.09236	6.52077e-08	1.30955e-05	- && sp|Q39194|PSBW_ARATH Photosystem II reaction center W protein, chloroplastic OS=Arabidopsis thaliana OX=3702 GN=PSBW PE=1 SV=2 && PF07123:Photosystem II reaction centre W protein (PsbW)	-	down
	novel.3013	43.0614	208.013	99.8224	665.362	1765.85	699.425	116.966	1043.55	-3.1564	6.66403e-08	1.32795e-05	PF06376:Arabinogalactan peptide	-	down
	Ag9G02213	5.87201	20.8013	6.11157	95.545	408.852	102.099	10.9283	202.165	-4.20214	6.98013e-08	1.33068e-05	- && - && -	-	down
	Ag9G01251	14448.1	19545.1	15460.2	47765.6	37652.4	33132.5	16484.5	39516.8	-1.26133	7.01472e-08	1.33068e-05	- && sp|Q40459|PSBO_TOBAC Oxygen-evolving enhancer protein 1, chloroplastic OS=Nicotiana tabacum OX=4097 GN=PSBO PE=2 SV=1 && PF01716:Manganese-stabilising protein / photosystem II polypeptide	Nin-like	down
	Ag8G00099	2241.15	2760.24	2844.94	8957.06	7062.44	5144.06	2615.44	7054.52	-1.43142	7.04011e-08	1.33068e-05	- && sp|O80439|RR31_ARATH 30S ribosomal protein S31, chloroplastic OS=Arabidopsis thaliana OX=3702 GN=RPS31 PE=1 SV=1 && PF17067:Ribosomal protein S31e	-	down
	Ag4G02349	303.387	224.292	251.593	984.229	660.005	645.036	259.758	763.09	-1.55437	7.16536e-08	1.34447e-05	- && - && -	RAV	down
	Ag8G02041	167.352	310.211	195.57	720.617	1248.95	703.241	224.378	890.935	-1.98884	7.67882e-08	1.39008e-05	- && sp|Q766C2|NEP2_NEPGR Aspartic proteinase nepenthesin-2 OS=Nepenthes gracilis OX=150966 GN=nep2 PE=1 SV=1 && PF14543:Xylanase inhibitor N-terminal|PF14541:Xylanase inhibitor C-terminal	G2-like	down
	Ag5G01499	756.511	1001.18	1265.1	4301.83	2587.45	2689.87	1007.59	3193.05	-1.66395	7.86929e-08	1.4146e-05	- && sp|Q8LCQ4|LHCA6_ARATH Photosystem I chlorophyll a/b-binding protein 6, chloroplastic OS=Arabidopsis thaliana OX=3702 GN=LHCA6 PE=1 SV=1 && -	ERF	down
	Ag4G00116	2236.26	3611.29	3809.55	10185.3	8529.44	7728.98	3219.03	8814.58	-1.45323	8.06313e-08	1.43938e-05	- && sp|Q949X0|ADS3_ARATH Palmitoyl-monogalactosyldiacylglycerol delta-7 desaturase, chloroplastic OS=Arabidopsis thaliana OX=3702 GN=ADS3 PE=1 SV=2 && PF00487:Fatty acid desaturase	-	down
	Ag1G02065	577.415	634.892	830.156	2976.86	1716.21	1737.59	680.821	2143.55	-1.65456	8.43024e-08	1.47818e-05	- && sp|P09043|G3PA_TOBAC Glyceraldehyde-3-phosphate dehydrogenase A, chloroplastic (Fragment) OS=Nicotiana tabacum OX=4097 GN=GAPA PE=2 SV=1 && PF02800:Glyceraldehyde 3-phosphate dehydrogenase, C-terminal domain|PF00044:Glyceraldehyde 3-phosphate dehydrogenase, NAD binding domain	Trihelix	down
	Ag8G00742	9843.45	13025.2	11183.2	28667	24300.4	21572.4	11350.6	24846.6	-1.13025	9.58213e-08	1.61873e-05	- && sp|Q9SUI5|PSAK_ARATH Photosystem I reaction center subunit psaK, chloroplastic OS=Arabidopsis thaliana OX=3702 GN=PSAK PE=2 SV=2 && PF01241:Photosystem I psaG / psaK	-	down
	Ag1G00988	6349.6	9266.54	9778.52	26706.6	20144.7	19048.6	8464.89	21966.6	-1.37573	9.63453e-08	1.61873e-05	- && sp|P31336|PST2_GOSHI Photosystem II 5 kDa protein, chloroplastic OS=Gossypium hirsutum OX=3635 GN=PSBT PE=4 SV=1 && -	-	down
	Ag6G00557	528.481	554.4	662.087	1125.82	1302.49	1355.91	581.656	1261.41	-1.11727	1.14616e-07	1.85358e-05	- && sp|Q9S7Z8|PIN3_ARATH Auxin efflux carrier component 3 OS=Arabidopsis thaliana OX=3702 GN=PIN3 PE=1 SV=1 && PF03547:Membrane transport protein	bHLH	down
	Ag5G02677	456.06	390.703	274.002	1107.4	980.272	930.34	373.588	1006	-1.4286	1.20085e-07	1.90108e-05	- && sp|O24370|LOX21_SOLTU Linoleate 13S-lipoxygenase 2-1, chloroplastic OS=Solanum tuberosum OX=4113 GN=LOX2.1 PE=1 SV=1 && PF01477:PLAT/LH2 domain|PF00305:Lipoxygenase	NF-YA	down
	Ag8G02142	1015.86	1482.32	1188.7	2862.9	2686.74	2644.07	1228.96	2731.24	-1.15188	1.2355e-07	1.92484e-05	- && sp|Q9LIS3|GAE6_ARATH UDP-glucuronate 4-epimerase 6 OS=Arabidopsis thaliana OX=3702 GN=GAE6 PE=1 SV=1 && PF16363:GDP-mannose 4,6 dehydratase	ERF	down
	Ag10G02397	209.435	936.059	694.682	4260.39	3043.03	3175.56	613.392	3492.99	-2.50938	1.25641e-07	1.93397e-05	- && sp|O48809|LRX2_ARATH Leucine-rich repeat extensin-like protein 2 OS=Arabidopsis thaliana OX=3702 GN=LRX2 PE=1 SV=1 && PF13855:Leucine rich repeat	C3H	down
	Ag4G01057	31.3174	18.0881	25.4649	161.16	222.922	95.4195	24.9568	159.834	-2.68096	1.28564e-07	1.96718e-05	- && sp|P29162|ASOL_TOBAC L-ascorbate oxidase homolog OS=Nicotiana tabacum OX=4097 PE=2 SV=1 && PF07732:Multicopper oxidase|PF07731:Multicopper oxidase|PF00394:Multicopper oxidase	bHLH	down
	Ag8G02026	3231.57	4049.93	4678.41	16414.2	9750.16	9291.95	3986.63	11818.8	-1.5678	1.3023e-07	1.98088e-05	- && sp|P22798|RK15_SPIOL 50S ribosomal protein L15, chloroplastic OS=Spinacia oleracea OX=3562 GN=RPL15 PE=1 SV=3 && PF00828:Ribosomal proteins 50S-L15, 50S-L18e, 60S-L27A	-	down
	Ag10G00650	1330.01	2191.37	1689.85	4230.46	6446.24	4286.24	1737.08	4987.65	-1.52164	1.38718e-07	2.04936e-05	- && sp|Q9SGE0|AXS2_ARATH UDP-D-apiose/UDP-D-xylose synthase 2 OS=Arabidopsis thaliana OX=3702 GN=AXS2 PE=2 SV=1 && PF01370:NAD dependent epimerase/dehydratase family	Trihelix	down
	Ag9G01030	433.55	1401.83	789.412	3164.5	5020.12	3867.35	874.93	4017.32	-2.19882	1.40416e-07	2.06259e-05	- && sp|Q43143|PMEU1_SOLLC Pectinesterase/pectinesterase inhibitor U1 OS=Solanum lycopersicum OX=4081 GN=PMEU1 PE=2 SV=1 && PF01095:Pectinesterase|PF04043:Plant invertase/pectin methylesterase inhibitor	NAC	down
	Ag11G04112	640.05	728.951	1104.16	3487.97	2401.52	2028.62	824.386	2639.37	-1.67882	1.52227e-07	2.21082e-05	- && sp|Q39194|PSBW_ARATH Photosystem II reaction center W protein, chloroplastic OS=Arabidopsis thaliana OX=3702 GN=PSBW PE=1 SV=2 && PF07123:Photosystem II reaction centre W protein (PsbW)	-	down
	Ag6G00210	1330.99	1417.2	1203.98	3170.25	2335.33	3000.94	1317.39	2835.51	-1.10572	1.59756e-07	2.29424e-05	- && sp|Q43469|SLD1_HELAN Delta(8)-fatty-acid desaturase OS=Helianthus annuus OX=4232 GN=sld1 PE=1 SV=1 && PF00487:Fatty acid desaturase|PF00173:Cytochrome b5-like Heme/Steroid binding domain	-	down
	Ag10G02836	3442.96	5251.88	4191.52	10252.1	9243.96	9391.18	4295.45	9629.08	-1.16452	1.64506e-07	2.3235e-05	- && sp|P93111|HEM11_CUCSA Glutamyl-tRNA reductase 1, chloroplastic OS=Cucumis sativus OX=3659 GN=HEMA1 PE=2 SV=1 && PF00745:Glutamyl-tRNAGlu reductase, dimerisation domain|PF01488:Shikimate / quinate 5-dehydrogenase|PF05201:Glutamyl-tRNAGlu reductase, N-terminal domain	-	down
	Ag4G00702	56.7628	145.609	133.436	551.398	475.048	424.617	111.936	483.688	-2.11064	1.67683e-07	2.34265e-05	- && - && -	FAR1	down
	Ag7G02231	105.696	125.712	165.013	381.029	686.288	404.578	132.14	490.632	-1.89346	1.69129e-07	2.3428e-05	- && sp|O49603|CVIF2_ARATH Cell wall / vacuolar inhibitor of fructosidase 2 OS=Arabidopsis thaliana OX=3702 GN=C/VIF2 PE=1 SV=1 && PF04043:Plant invertase/pectin methylesterase inhibitor	-	down
	Ag8G00318	0	0	0	29.9298	42.8322	40.0762	0	37.6127	-7.72647	1.69583e-07	2.3428e-05	- && - && PF06219:Protein of unknown function (DUF1005)	M-type_MADS	down
	Ag6G00227	1108.83	2896.81	3340.99	13349.8	8715.37	9726.11	2448.88	10597.1	-2.11346	1.74655e-07	2.36657e-05	- && sp|Q9M158|STR4_ARATH Rhodanese-like domain-containing protein 4, chloroplastic OS=Arabidopsis thaliana OX=3702 GN=STR4 PE=1 SV=2 && -	-	down
	Ag3G02411	19736.8	18922.9	21239.8	54981	38002.8	39306.1	19966.5	44096.7	-1.14308	1.77759e-07	2.3924e-05	- && sp|Q9S7N7|PSAG_ARATH Photosystem I reaction center subunit V, chloroplastic OS=Arabidopsis thaliana OX=3702 GN=PSAG PE=1 SV=1 && PF01241:Photosystem I psaG / psaK	-	down
	Ag1G00256	384.617	444.063	354.471	817.313	933.546	1212.78	394.384	987.88	-1.32476	1.89812e-07	2.52813e-05	- && sp|K4LMW2|STS2_THAGA Sesquiterpene synthase 2 OS=Thapsia garganica OX=79022 GN=STS2 PE=1 SV=1 && PF03936:Terpene synthase family, metal binding domain|PF01397:Terpene synthase, N-terminal domain	GRAS	down
	Ag6G01195	3803.11	7647.65	8199.7	25976.7	18939.6	19243.2	6550.15	21386.5	-1.70709	2.21128e-07	2.79086e-05	- && sp|P46486|PSAF_FLATR Photosystem I reaction center subunit III, chloroplastic OS=Flaveria trinervia OX=4227 GN=PSAF PE=2 SV=1 && PF02507:Photosystem I reaction centre subunit III	-	down
	Ag2G02226	141.907	188.116	194.552	435.133	435.136	443.7	174.858	437.99	-1.32468	2.21215e-07	2.79086e-05	- && sp|O04196|ISOA1_ARATH Isoamylase 1, chloroplastic OS=Arabidopsis thaliana OX=3702 GN=ISA1 PE=1 SV=1 && PF00128:Alpha amylase, catalytic domain|PF02922:Carbohydrate-binding module 48 (Isoamylase N-terminal domain)	MYB	down
	Ag9G00335	5920.95	13954.1	10299	40044.9	31200.3	29124.9	10058	33456.7	-1.73393	2.2148e-07	2.79086e-05	- && sp|P27524|CB4A_SOLLC Chlorophyll a-b binding protein CP24 10A, chloroplastic OS=Solanum lycopersicum OX=4081 GN=CAP10A PE=3 SV=1 && PF00504:Chlorophyll A-B binding protein	ERF	down
	Ag4G01251	1694.08	2531.43	2567.88	7112.92	5243.05	5084.9	2264.46	5813.62	-1.36019	2.29514e-07	2.85019e-05	- && sp|P27484|GRP2_NICSY Glycine-rich protein 2 OS=Nicotiana sylvestris OX=4096 GN=GRP-2 PE=2 SV=1 && PF00098:Zinc knuckle|PF00313:'Cold-shock' DNA-binding domain	-	down
	Ag3G00657	5491.31	7096.87	9028.83	30331.5	17459.9	17987.5	7205.67	21926.3	-1.60545	2.34306e-07	2.89571e-05	- && sp|Q9C5R8|BAS1B_ARATH 2-Cys peroxiredoxin BAS1-like, chloroplastic OS=Arabidopsis thaliana OX=3702 GN=At5g06290 PE=2 SV=3 && PF00578:AhpC/TSA family|PF10417:C-terminal domain of 1-Cys peroxiredoxin	E2F/DP	down
	Ag7G01254	179.096	233.337	294.374	754	594.783	620.226	235.602	656.336	-1.47809	2.39271e-07	2.92183e-05	- && - && -	-	down
	Ag7G00548	661.58	959.574	1576.79	6255.32	3608.61	3178.42	1065.98	4347.45	-2.02801	2.69178e-07	3.21837e-05	- && sp|Q9FVQ4|PLGG1_ARATH Plastidal glycolate/glycerate translocator 1, chloroplastic OS=Arabidopsis thaliana OX=3702 GN=PLGG1 PE=1 SV=1 && PF04172:LrgB-like family	BBR-BPC	down
	Ag10G01289	3441.98	6274.76	5278.36	15134.1	13375.3	11528.6	4998.37	13346	-1.41683	3.00352e-07	3.46581e-05	- && sp|P48620|FAD3C_SESIN Omega-3 fatty acid desaturase, chloroplastic OS=Sesamum indicum OX=4182 GN=FAD7 PE=2 SV=1 && PF00487:Fatty acid desaturase|PF11960:Domain of unknown function (DUF3474)	HSF	down
	Ag6G02396	123.312	107.624	140.566	299.298	535.402	381.678	123.834	405.459	-1.71254	3.05604e-07	3.49215e-05	- && sp|P29162|ASOL_TOBAC L-ascorbate oxidase homolog OS=Nicotiana tabacum OX=4097 PE=2 SV=1 && PF07731:Multicopper oxidase|PF07732:Multicopper oxidase|PF00394:Multicopper oxidase	FAR1	down
	Ag2G00149	96.8882	545.356	442.071	2542.88	2533.91	1888.35	361.438	2321.71	-2.68315	3.05662e-07	3.49215e-05	- && sp|Q8VYE5|E1312_ARATH Glucan endo-1,3-beta-glucosidase 12 OS=Arabidopsis thaliana OX=3702 GN=At4g29360 PE=2 SV=1 && PF00332:Glycosyl hydrolases family 17|PF07983:X8 domain	ERF	down
	Ag1G01937	1130.36	2058.43	2806.23	9225.27	6770.4	5732.8	1998.34	7242.83	-1.85775	3.08035e-07	3.50369e-05	- && sp|P93092|ACP1_CASGL Acyl carrier protein 1, chloroplastic OS=Casuarina glauca OX=3522 GN=ACP1 PE=2 SV=1 && PF00550:Phosphopantetheine attachment site	ERF	down
	Ag2G00230	2246.05	2580.27	3565.09	11338.8	7006.95	6518.1	2797.13	8287.94	-1.56705	3.15416e-07	3.55618e-05	- && sp|Q9ASV6|RR20_ARATH 30S ribosomal protein S20, chloroplastic OS=Arabidopsis thaliana OX=3702 GN=RPS20 PE=2 SV=1 && PF01649:Ribosomal protein S20	NAC	down
	Ag9G02010	3990.03	5977.21	7849.3	22015.6	15722.3	15106.8	5938.85	17614.9	-1.56854	3.29435e-07	3.68194e-05	- && sp|P09043|G3PA_TOBAC Glyceraldehyde-3-phosphate dehydrogenase A, chloroplastic (Fragment) OS=Nicotiana tabacum OX=4097 GN=GAPA PE=2 SV=1 && PF00044:Glyceraldehyde 3-phosphate dehydrogenase, NAD binding domain|PF02800:Glyceraldehyde 3-phosphate dehydrogenase, C-terminal domain	Trihelix	down
[truncated: 6,177 more rows]
