# Supplementary material for: Exogenous Melatonin Enhances the Salt Tolerance of Celery (Apium graveolens L.) by Regulating Osmotic Adaptation and Energy Metabolism via Starch and Sucrose Metabolic Pathways
Source: Int J Mol Sci. 2026 Jan 28;27(3):1299. doi: 10.3390/ijms27031299 (PMC12897849; doi:10.3390/ijms27031299)
Supplement: Supplementary file 1 [file ijms-27-01299-s001.zip › ijms-4082132-supplementary/Table S2.xlsx]

## Sheet: Sheet1
		Table S2 GO and KEGG enrichment analysis results of DEGs
GO	Salt vs CK	Category	GOID	Description	GeneRatio	BgRatio	pvalue	padj	geneID	geneName	Count	Up	Up_Gene_id	Down	Down_Gene_id
		BP	GO:0015979	photosynthesis	38/960	67/6998	1.24e-16	4.87e-14	Ag7G02203/Ag10G00836/Ag2G01273/Ag2G02340/Ag9G01251/Ag8G00742/Ag11G04112/Ag3G02411/Ag6G01195/Ag8G01016/Ag3G00217/Ag2G00611/Ag9G01140/Ag5G01537/Ag7G01025/Ag11G03503/Ag1G01250/Ag4G02115/Ag9G01486/Ag3G01171/Ag11G04941/Ag10G02263/Ag11G03063/Ag9G02855/Ag7G00411/Ag7G00636/Ag6G00406/Ag10G01106/Ag3G00251/Ag3G02586/Ag1G00305/Ag1G01878/Ag10G02221/Ag4G01919/Ag11G04497/Ag1G02086/AgUnG01505/Ag11G03633	Ag7G02203/Ag10G00836/Ag2G01273/Ag2G02340/Ag9G01251/Ag8G00742/Ag11G04112/Ag3G02411/Ag6G01195/Ag8G01016/Ag3G00217/Ag2G00611/Ag9G01140/Ag5G01537/Ag7G01025/Ag11G03503/Ag1G01250/Ag4G02115/Ag9G01486/Ag3G01171/Ag11G04941/Ag10G02263/Ag11G03063/Ag9G02855/Ag7G00411/Ag7G00636/Ag6G00406/Ag10G01106/Ag3G00251/Ag3G02586/Ag1G00305/Ag1G01878/Ag10G02221/Ag4G01919/Ag11G04497/Ag1G02086/AgUnG01505/Ag11G03633	38	1	Ag1G02086	37	Ag7G02203/Ag10G00836/Ag2G01273/Ag2G02340/Ag9G01251/Ag8G00742/Ag11G04112/Ag3G02411/Ag6G01195/Ag8G01016/Ag3G00217/Ag2G00611/Ag9G01140/Ag5G01537/Ag7G01025/Ag11G03503/Ag1G01250/Ag4G02115/Ag9G01486/Ag3G01171/Ag11G04941/Ag10G02263/Ag11G03063/Ag9G02855/Ag7G00411/Ag7G00636/Ag6G00406/Ag10G01106/Ag3G00251/Ag3G02586/Ag1G00305/Ag1G01878/Ag10G02221/Ag4G01919/Ag11G04497/AgUnG01505/Ag11G03633
		BP	GO:0005991	trehalose metabolic process	9/960	24/6998	0.00313342	0.422378	Ag8G02207/Ag2G02723/Ag1G00061/Ag4G02219/Ag8G00880/Ag1G01682/Ag8G00682/Ag2G02292/AgUnG00463	Ag8G02207/Ag2G02723/Ag1G00061/Ag4G02219/Ag8G00880/Ag1G01682/Ag8G00682/Ag2G02292/AgUnG00463	9	7	Ag8G02207/Ag2G02723/Ag1G00061/Ag4G02219/Ag8G00880/Ag1G01682/Ag8G00682	2	Ag2G02292/AgUnG00463
		BP	GO:0033013	tetrapyrrole metabolic process	9/960	25/6998	0.00430998	0.422378	Ag10G02836/Ag11G03185/Ag4G01886/Ag5G00225/Ag11G03686/Ag3G02391/Ag3G02761/Ag11G04086/Ag7G00356	Ag10G02836/Ag11G03185/Ag4G01886/Ag5G00225/Ag11G03686/Ag3G02391/Ag3G02761/Ag11G04086/Ag7G00356	9	3	Ag3G02761/Ag11G04086/Ag7G00356	6	Ag10G02836/Ag11G03185/Ag4G01886/Ag5G00225/Ag11G03686/Ag3G02391
		BP	GO:0046351	disaccharide biosynthetic process	9/960	25/6998	0.00430998	0.422378	Ag8G02207/Ag2G02723/Ag4G02219/Ag8G00880/Ag1G01682/Ag8G00682/Ag2G02292/AgUnG00463/Ag6G01908	Ag8G02207/Ag2G02723/Ag4G02219/Ag8G00880/Ag1G01682/Ag8G00682/Ag2G02292/AgUnG00463/Ag6G01908	9	7	Ag8G02207/Ag2G02723/Ag4G02219/Ag8G00880/Ag1G01682/Ag8G00682/Ag6G01908	2	Ag2G02292/AgUnG00463
		BP	GO:0016052	carbohydrate catabolic process	16/960	61/6998	0.00673709	0.465558	novel.480/Ag1G01590/Ag3G02378/Ag11G03826/Ag2G00276/Ag9G00008/Ag5G00547/Ag7G01194/Ag7G00335/Ag2G02600/Ag9G02623/Ag6G00749/Ag5G01878/Ag8G01942/Ag3G00565/Ag5G01696	-/Ag1G01590/Ag3G02378/Ag11G03826/Ag2G00276/Ag9G00008/Ag5G00547/Ag7G01194/Ag7G00335/Ag2G02600/Ag9G02623/Ag6G00749/Ag5G01878/Ag8G01942/Ag3G00565/Ag5G01696	16	8	Ag1G01590/Ag11G03826/Ag2G00276/Ag7G00335/Ag2G02600/Ag5G01878/Ag8G01942/Ag3G00565	8	novel.480/Ag3G02378/Ag9G00008/Ag5G00547/Ag7G01194/Ag9G02623/Ag6G00749/Ag5G01696
		BP	GO:0006778	porphyrin-containing compound metabolic process	6/960	14/6998	0.00737598	0.465558	Ag11G03185/Ag5G00225/Ag11G03686/Ag3G02761/Ag11G04086/Ag7G00356	Ag11G03185/Ag5G00225/Ag11G03686/Ag3G02761/Ag11G04086/Ag7G00356	6	3	Ag3G02761/Ag11G04086/Ag7G00356	3	Ag11G03185/Ag5G00225/Ag11G03686
		BP	GO:0005992	trehalose biosynthetic process	8/960	23/6998	0.00887946	0.465558	Ag8G02207/Ag2G02723/Ag4G02219/Ag8G00880/Ag1G01682/Ag8G00682/Ag2G02292/AgUnG00463	Ag8G02207/Ag2G02723/Ag4G02219/Ag8G00880/Ag1G01682/Ag8G00682/Ag2G02292/AgUnG00463	8	6	Ag8G02207/Ag2G02723/Ag4G02219/Ag8G00880/Ag1G01682/Ag8G00682	2	Ag2G02292/AgUnG00463
		BP	GO:0033014	tetrapyrrole biosynthetic process	7/960	20/6998	0.0136569	0.465558	Ag10G02836/Ag11G03185/Ag4G01886/Ag5G00225/Ag11G03686/Ag3G02391/Ag7G00356	Ag10G02836/Ag11G03185/Ag4G01886/Ag5G00225/Ag11G03686/Ag3G02391/Ag7G00356	7	1	Ag7G00356	6	Ag10G02836/Ag11G03185/Ag4G01886/Ag5G00225/Ag11G03686/Ag3G02391
		BP	GO:0005984	disaccharide metabolic process	11/960	40/6998	0.0160172	0.465558	Ag8G02207/Ag2G02723/Ag1G00061/Ag8G00390/Ag4G02219/Ag8G00880/Ag1G01682/Ag8G00682/Ag2G02292/AgUnG00463/Ag6G01908	Ag8G02207/Ag2G02723/Ag1G00061/Ag8G00390/Ag4G02219/Ag8G00880/Ag1G01682/Ag8G00682/Ag2G02292/AgUnG00463/Ag6G01908	11	9	Ag8G02207/Ag2G02723/Ag1G00061/Ag8G00390/Ag4G02219/Ag8G00880/Ag1G01682/Ag8G00682/Ag6G01908	2	Ag2G02292/AgUnG00463
		BP	GO:0009312	oligosaccharide biosynthetic process	9/960	30/6998	0.016019	0.465558	Ag8G02207/Ag2G02723/Ag4G02219/Ag8G00880/Ag1G01682/Ag8G00682/Ag2G02292/AgUnG00463/Ag6G01908	Ag8G02207/Ag2G02723/Ag4G02219/Ag8G00880/Ag1G01682/Ag8G00682/Ag2G02292/AgUnG00463/Ag6G01908	9	7	Ag8G02207/Ag2G02723/Ag4G02219/Ag8G00880/Ag1G01682/Ag8G00682/Ag6G01908	2	Ag2G02292/AgUnG00463
		BP	GO:0044262	cellular carbohydrate metabolic process	22/960	106/6998	0.0286237	0.465558	Ag8G02207/Ag1G00360/Ag2G02723/Ag10G00621/Ag8G01092/Ag5G00400/Ag1G00061/Ag8G00390/Ag4G02219/Ag7G02140/Ag1G00280/Ag8G00880/Ag3G01143/Ag1G01682/Ag8G00682/Ag2G02292/Ag3G01810/Ag1G00281/Ag4G01627/AgUnG00463/Ag6G01908/Ag5G01696	Ag8G02207/Ag1G00360/Ag2G02723/Ag10G00621/Ag8G01092/Ag5G00400/Ag1G00061/Ag8G00390/Ag4G02219/Ag7G02140/Ag1G00280/Ag8G00880/Ag3G01143/Ag1G01682/Ag8G00682/Ag2G02292/Ag3G01810/Ag1G00281/Ag4G01627/AgUnG00463/Ag6G01908/Ag5G01696	22	12	Ag8G02207/Ag1G00360/Ag2G02723/Ag10G00621/Ag8G01092/Ag1G00061/Ag8G00390/Ag4G02219/Ag8G00880/Ag1G01682/Ag8G00682/Ag6G01908	10	Ag5G00400/Ag7G02140/Ag1G00280/Ag3G01143/Ag2G02292/Ag3G01810/Ag1G00281/Ag4G01627/AgUnG00463/Ag5G01696
		BP	GO:0006096	glycolytic process	12/960	49/6998	0.0298549	0.465558	novel.480/Ag1G01590/Ag3G02378/Ag2G00276/Ag9G00008/Ag5G00547/Ag7G01194/Ag7G00335/Ag2G02600/Ag9G02623/Ag5G01878/Ag8G01942	-/Ag1G01590/Ag3G02378/Ag2G00276/Ag9G00008/Ag5G00547/Ag7G01194/Ag7G00335/Ag2G02600/Ag9G02623/Ag5G01878/Ag8G01942	12	6	Ag1G01590/Ag2G00276/Ag7G00335/Ag2G02600/Ag5G01878/Ag8G01942	6	novel.480/Ag3G02378/Ag9G00008/Ag5G00547/Ag7G01194/Ag9G02623
		BP	GO:0006165	nucleoside diphosphate phosphorylation	11/960	44/6998	0.0318791	0.465558	Ag1G01590/Ag3G02378/Ag2G00276/Ag9G00008/Ag5G00547/Ag7G01194/Ag7G00335/Ag2G02600/Ag9G02623/Ag5G01878/Ag8G01942	Ag1G01590/Ag3G02378/Ag2G00276/Ag9G00008/Ag5G00547/Ag7G01194/Ag7G00335/Ag2G02600/Ag9G02623/Ag5G01878/Ag8G01942	11	6	Ag1G01590/Ag2G00276/Ag7G00335/Ag2G02600/Ag5G01878/Ag8G01942	5	Ag3G02378/Ag9G00008/Ag5G00547/Ag7G01194/Ag9G02623
		BP	GO:0006757	ATP generation from ADP	11/960	44/6998	0.0318791	0.465558	Ag1G01590/Ag3G02378/Ag2G00276/Ag9G00008/Ag5G00547/Ag7G01194/Ag7G00335/Ag2G02600/Ag9G02623/Ag5G01878/Ag8G01942	Ag1G01590/Ag3G02378/Ag2G00276/Ag9G00008/Ag5G00547/Ag7G01194/Ag7G00335/Ag2G02600/Ag9G02623/Ag5G01878/Ag8G01942	11	6	Ag1G01590/Ag2G00276/Ag7G00335/Ag2G02600/Ag5G01878/Ag8G01942	5	Ag3G02378/Ag9G00008/Ag5G00547/Ag7G01194/Ag9G02623
		BP	GO:0009132	nucleoside diphosphate metabolic process	11/960	44/6998	0.0318791	0.465558	Ag1G01590/Ag3G02378/Ag2G00276/Ag9G00008/Ag5G00547/Ag7G01194/Ag7G00335/Ag2G02600/Ag9G02623/Ag5G01878/Ag8G01942	Ag1G01590/Ag3G02378/Ag2G00276/Ag9G00008/Ag5G00547/Ag7G01194/Ag7G00335/Ag2G02600/Ag9G02623/Ag5G01878/Ag8G01942	11	6	Ag1G01590/Ag2G00276/Ag7G00335/Ag2G02600/Ag5G01878/Ag8G01942	5	Ag3G02378/Ag9G00008/Ag5G00547/Ag7G01194/Ag9G02623
		BP	GO:0009135	purine nucleoside diphosphate metabolic process	11/960	44/6998	0.0318791	0.465558	Ag1G01590/Ag3G02378/Ag2G00276/Ag9G00008/Ag5G00547/Ag7G01194/Ag7G00335/Ag2G02600/Ag9G02623/Ag5G01878/Ag8G01942	Ag1G01590/Ag3G02378/Ag2G00276/Ag9G00008/Ag5G00547/Ag7G01194/Ag7G00335/Ag2G02600/Ag9G02623/Ag5G01878/Ag8G01942	11	6	Ag1G01590/Ag2G00276/Ag7G00335/Ag2G02600/Ag5G01878/Ag8G01942	5	Ag3G02378/Ag9G00008/Ag5G00547/Ag7G01194/Ag9G02623
		BP	GO:0009179	purine ribonucleoside diphosphate metabolic process	11/960	44/6998	0.0318791	0.465558	Ag1G01590/Ag3G02378/Ag2G00276/Ag9G00008/Ag5G00547/Ag7G01194/Ag7G00335/Ag2G02600/Ag9G02623/Ag5G01878/Ag8G01942	Ag1G01590/Ag3G02378/Ag2G00276/Ag9G00008/Ag5G00547/Ag7G01194/Ag7G00335/Ag2G02600/Ag9G02623/Ag5G01878/Ag8G01942	11	6	Ag1G01590/Ag2G00276/Ag7G00335/Ag2G02600/Ag5G01878/Ag8G01942	5	Ag3G02378/Ag9G00008/Ag5G00547/Ag7G01194/Ag9G02623
		BP	GO:0009185	ribonucleoside diphosphate metabolic process	11/960	44/6998	0.0318791	0.465558	Ag1G01590/Ag3G02378/Ag2G00276/Ag9G00008/Ag5G00547/Ag7G01194/Ag7G00335/Ag2G02600/Ag9G02623/Ag5G01878/Ag8G01942	Ag1G01590/Ag3G02378/Ag2G00276/Ag9G00008/Ag5G00547/Ag7G01194/Ag7G00335/Ag2G02600/Ag9G02623/Ag5G01878/Ag8G01942	11	6	Ag1G01590/Ag2G00276/Ag7G00335/Ag2G02600/Ag5G01878/Ag8G01942	5	Ag3G02378/Ag9G00008/Ag5G00547/Ag7G01194/Ag9G02623
		BP	GO:0042866	pyruvate biosynthetic process	11/960	44/6998	0.0318791	0.465558	Ag1G01590/Ag3G02378/Ag2G00276/Ag9G00008/Ag5G00547/Ag7G01194/Ag7G00335/Ag2G02600/Ag9G02623/Ag5G01878/Ag8G01942	Ag1G01590/Ag3G02378/Ag2G00276/Ag9G00008/Ag5G00547/Ag7G01194/Ag7G00335/Ag2G02600/Ag9G02623/Ag5G01878/Ag8G01942	11	6	Ag1G01590/Ag2G00276/Ag7G00335/Ag2G02600/Ag5G01878/Ag8G01942	5	Ag3G02378/Ag9G00008/Ag5G00547/Ag7G01194/Ag9G02623
		BP	GO:0046031	ADP metabolic process	11/960	44/6998	0.0318791	0.465558	Ag1G01590/Ag3G02378/Ag2G00276/Ag9G00008/Ag5G00547/Ag7G01194/Ag7G00335/Ag2G02600/Ag9G02623/Ag5G01878/Ag8G01942	Ag1G01590/Ag3G02378/Ag2G00276/Ag9G00008/Ag5G00547/Ag7G01194/Ag7G00335/Ag2G02600/Ag9G02623/Ag5G01878/Ag8G01942	11	6	Ag1G01590/Ag2G00276/Ag7G00335/Ag2G02600/Ag5G01878/Ag8G01942	5	Ag3G02378/Ag9G00008/Ag5G00547/Ag7G01194/Ag9G02623
		BP	GO:0046939	nucleotide phosphorylation	11/960	44/6998	0.0318791	0.465558	Ag1G01590/Ag3G02378/Ag2G00276/Ag9G00008/Ag5G00547/Ag7G01194/Ag7G00335/Ag2G02600/Ag9G02623/Ag5G01878/Ag8G01942	Ag1G01590/Ag3G02378/Ag2G00276/Ag9G00008/Ag5G00547/Ag7G01194/Ag7G00335/Ag2G02600/Ag9G02623/Ag5G01878/Ag8G01942	11	6	Ag1G01590/Ag2G00276/Ag7G00335/Ag2G02600/Ag5G01878/Ag8G01942	5	Ag3G02378/Ag9G00008/Ag5G00547/Ag7G01194/Ag9G02623
		BP	GO:0042545	cell wall modification	12/960	50/6998	0.034559	0.465558	Ag7G02222/Ag9G01030/Ag4G00427/Ag10G02519/Ag10G01501/Ag9G01031/Ag10G01380/Ag2G02515/Ag3G02035/Ag1G02027/Ag4G00203/Ag5G01163	Ag7G02222/Ag9G01030/Ag4G00427/Ag10G02519/Ag10G01501/Ag9G01031/Ag10G01380/Ag2G02515/Ag3G02035/Ag1G02027/Ag4G00203/Ag5G01163	12	1	Ag5G01163	11	Ag7G02222/Ag9G01030/Ag4G00427/Ag10G02519/Ag10G01501/Ag9G01031/Ag10G01380/Ag2G02515/Ag3G02035/Ag1G02027/Ag4G00203
		BP	GO:0071554	cell wall organization or biogenesis	15/960	67/6998	0.0351338	0.465558	Ag7G02222/Ag9G01030/Ag4G00427/Ag10G02519/Ag10G01501/Ag9G01031/Ag10G01380/Ag1G00035/Ag9G02370/Ag2G02515/Ag3G02035/Ag1G02027/Ag4G02186/Ag4G00203/Ag5G01163	Ag7G02222/Ag9G01030/Ag4G00427/Ag10G02519/Ag10G01501/Ag9G01031/Ag10G01380/Ag1G00035/Ag9G02370/Ag2G02515/Ag3G02035/Ag1G02027/Ag4G02186/Ag4G00203/Ag5G01163	15	2	Ag9G02370/Ag5G01163	13	Ag7G02222/Ag9G01030/Ag4G00427/Ag10G02519/Ag10G01501/Ag9G01031/Ag10G01380/Ag1G00035/Ag2G02515/Ag3G02035/Ag1G02027/Ag4G02186/Ag4G00203
		BP	GO:0009166	nucleotide catabolic process	11/960	45/6998	0.0371559	0.465558	Ag1G01590/Ag3G02378/Ag2G00276/Ag9G00008/Ag5G00547/Ag7G01194/Ag7G00335/Ag2G02600/Ag9G02623/Ag5G01878/Ag8G01942	Ag1G01590/Ag3G02378/Ag2G00276/Ag9G00008/Ag5G00547/Ag7G01194/Ag7G00335/Ag2G02600/Ag9G02623/Ag5G01878/Ag8G01942	11	6	Ag1G01590/Ag2G00276/Ag7G00335/Ag2G02600/Ag5G01878/Ag8G01942	5	Ag3G02378/Ag9G00008/Ag5G00547/Ag7G01194/Ag9G02623
		BP	GO:0009311	oligosaccharide metabolic process	11/960	45/6998	0.0371559	0.465558	Ag8G02207/Ag2G02723/Ag1G00061/Ag8G00390/Ag4G02219/Ag8G00880/Ag1G01682/Ag8G00682/Ag2G02292/AgUnG00463/Ag6G01908	Ag8G02207/Ag2G02723/Ag1G00061/Ag8G00390/Ag4G02219/Ag8G00880/Ag1G01682/Ag8G00682/Ag2G02292/AgUnG00463/Ag6G01908	11	9	Ag8G02207/Ag2G02723/Ag1G00061/Ag8G00390/Ag4G02219/Ag8G00880/Ag1G01682/Ag8G00682/Ag6G01908	2	Ag2G02292/AgUnG00463
		BP	GO:0006091	generation of precursor metabolites and energy	18/960	85/6998	0.0375024	0.465558	novel.480/Ag9G01251/Ag2G00611/Ag1G01590/Ag3G02378/Ag2G00276/Ag9G00008/Ag10G02263/Ag5G00547/Ag3G00433/Ag7G01194/Ag3G00251/Ag7G00335/Ag2G02600/Ag9G02623/Ag5G01878/Ag8G01942/Ag2G00015	-/Ag9G01251/Ag2G00611/Ag1G01590/Ag3G02378/Ag2G00276/Ag9G00008/Ag10G02263/Ag5G00547/Ag3G00433/Ag7G01194/Ag3G00251/Ag7G00335/Ag2G02600/Ag9G02623/Ag5G01878/Ag8G01942/Ag2G00015	18	8	Ag1G01590/Ag2G00276/Ag3G00433/Ag7G00335/Ag2G02600/Ag5G01878/Ag8G01942/Ag2G00015	10	novel.480/Ag9G01251/Ag2G00611/Ag3G02378/Ag9G00008/Ag10G02263/Ag5G00547/Ag7G01194/Ag3G00251/Ag9G02623
		BP	GO:0051186	cofactor metabolic process	24/960	121/6998	0.0376396	0.465558	Ag11G03185/Ag1G01590/Ag3G02378/Ag11G03540/Ag5G00225/Ag2G02631/Ag11G03686/Ag2G02988/Ag2G00276/Ag9G00008/Ag5G00547/Ag10G01155/Ag3G02761/Ag7G01194/Ag7G02082/Ag7G00335/Ag2G02600/Ag11G04086/Ag9G02623/Ag7G00356/Ag5G01878/Ag2G02689/Ag8G01942/Ag5G02073	Ag11G03185/Ag1G01590/Ag3G02378/Ag11G03540/Ag5G00225/Ag2G02631/Ag11G03686/Ag2G02988/Ag2G00276/Ag9G00008/Ag5G00547/Ag10G01155/Ag3G02761/Ag7G01194/Ag7G02082/Ag7G00335/Ag2G02600/Ag11G04086/Ag9G02623/Ag7G00356/Ag5G01878/Ag2G02689/Ag8G01942/Ag5G02073	24	10	Ag1G01590/Ag2G00276/Ag3G02761/Ag7G02082/Ag7G00335/Ag2G02600/Ag11G04086/Ag7G00356/Ag5G01878/Ag8G01942	14	Ag11G03185/Ag3G02378/Ag11G03540/Ag5G00225/Ag2G02631/Ag11G03686/Ag2G02988/Ag9G00008/Ag5G00547/Ag10G01155/Ag7G01194/Ag9G02623/Ag2G02689/Ag5G02073
		BP	GO:0006090	pyruvate metabolic process	12/960	51/6998	0.0397671	0.465558	novel.480/Ag1G01590/Ag3G02378/Ag2G00276/Ag9G00008/Ag5G00547/Ag7G01194/Ag7G00335/Ag2G02600/Ag9G02623/Ag5G01878/Ag8G01942	-/Ag1G01590/Ag3G02378/Ag2G00276/Ag9G00008/Ag5G00547/Ag7G01194/Ag7G00335/Ag2G02600/Ag9G02623/Ag5G01878/Ag8G01942	12	6	Ag1G01590/Ag2G00276/Ag7G00335/Ag2G02600/Ag5G01878/Ag8G01942	6	novel.480/Ag3G02378/Ag9G00008/Ag5G00547/Ag7G01194/Ag9G02623
		BP	GO:0032787	monocarboxylic acid metabolic process	22/960	110/6998	0.0416459	0.465558	novel.480/Ag8G00221/Ag1G01590/AgUnG00054/Ag3G02378/Ag3G01286/Ag4G02068/Ag2G00276/Ag9G00008/Ag5G00547/Ag7G01194/Ag8G01723/Ag10G00797/Ag7G00335/Ag10G00214/Ag2G02600/Ag9G02623/Ag11G03414/Ag5G00497/Ag5G01878/Ag8G01942/Ag8G01543	-/Ag8G00221/Ag1G01590/AgUnG00054/Ag3G02378/Ag3G01286/Ag4G02068/Ag2G00276/Ag9G00008/Ag5G00547/Ag7G01194/Ag8G01723/Ag10G00797/Ag7G00335/Ag10G00214/Ag2G02600/Ag9G02623/Ag11G03414/Ag5G00497/Ag5G01878/Ag8G01942/Ag8G01543	22	14	Ag8G00221/Ag1G01590/AgUnG00054/Ag3G01286/Ag4G02068/Ag2G00276/Ag8G01723/Ag7G00335/Ag10G00214/Ag2G02600/Ag11G03414/Ag5G00497/Ag5G01878/Ag8G01942	8	novel.480/Ag3G02378/Ag9G00008/Ag5G00547/Ag7G01194/Ag10G00797/Ag9G02623/Ag8G01543
		BP	GO:0033865	nucleoside bisphosphate metabolic process	5/960	15/6998	0.0441536	0.465558	Ag11G03540/Ag2G02988/Ag9G01061/AgUnG00742/Ag5G00922	Ag11G03540/Ag2G02988/Ag9G01061/AgUnG00742/Ag5G00922	5	3	Ag9G01061/AgUnG00742/Ag5G00922	2	Ag11G03540/Ag2G02988
		BP	GO:0033875	ribonucleoside bisphosphate metabolic process	5/960	15/6998	0.0441536	0.465558	Ag11G03540/Ag2G02988/Ag9G01061/AgUnG00742/Ag5G00922	Ag11G03540/Ag2G02988/Ag9G01061/AgUnG00742/Ag5G00922	5	3	Ag9G01061/AgUnG00742/Ag5G00922	2	Ag11G03540/Ag2G02988
		BP	GO:0034032	purine nucleoside bisphosphate metabolic process	5/960	15/6998	0.0441536	0.465558	Ag11G03540/Ag2G02988/Ag9G01061/AgUnG00742/Ag5G00922	Ag11G03540/Ag2G02988/Ag9G01061/AgUnG00742/Ag5G00922	5	3	Ag9G01061/AgUnG00742/Ag5G00922	2	Ag11G03540/Ag2G02988
		BP	GO:0019359	nicotinamide nucleotide biosynthetic process	12/960	52/6998	0.0455013	0.465558	Ag1G01590/Ag3G02378/Ag2G00276/Ag9G00008/Ag5G00547/Ag7G01194/Ag7G02082/Ag7G00335/Ag2G02600/Ag9G02623/Ag5G01878/Ag8G01942	Ag1G01590/Ag3G02378/Ag2G00276/Ag9G00008/Ag5G00547/Ag7G01194/Ag7G02082/Ag7G00335/Ag2G02600/Ag9G02623/Ag5G01878/Ag8G01942	12	7	Ag1G01590/Ag2G00276/Ag7G02082/Ag7G00335/Ag2G02600/Ag5G01878/Ag8G01942	5	Ag3G02378/Ag9G00008/Ag5G00547/Ag7G01194/Ag9G02623
		BP	GO:0019363	pyridine nucleotide biosynthetic process	12/960	52/6998	0.0455013	0.465558	Ag1G01590/Ag3G02378/Ag2G00276/Ag9G00008/Ag5G00547/Ag7G01194/Ag7G02082/Ag7G00335/Ag2G02600/Ag9G02623/Ag5G01878/Ag8G01942	Ag1G01590/Ag3G02378/Ag2G00276/Ag9G00008/Ag5G00547/Ag7G01194/Ag7G02082/Ag7G00335/Ag2G02600/Ag9G02623/Ag5G01878/Ag8G01942	12	7	Ag1G01590/Ag2G00276/Ag7G02082/Ag7G00335/Ag2G02600/Ag5G01878/Ag8G01942	5	Ag3G02378/Ag9G00008/Ag5G00547/Ag7G01194/Ag9G02623
		BP	GO:0046434	organophosphate catabolic process	12/960	52/6998	0.0455013	0.465558	Ag1G01590/Ag3G02378/Ag2G00276/Ag9G00008/Ag5G00547/Ag2G02648/Ag7G01194/Ag7G00335/Ag2G02600/Ag9G02623/Ag5G01878/Ag8G01942	Ag1G01590/Ag3G02378/Ag2G00276/Ag9G00008/Ag5G00547/Ag2G02648/Ag7G01194/Ag7G00335/Ag2G02600/Ag9G02623/Ag5G01878/Ag8G01942	12	6	Ag1G01590/Ag2G00276/Ag7G00335/Ag2G02600/Ag5G01878/Ag8G01942	6	Ag3G02378/Ag9G00008/Ag5G00547/Ag2G02648/Ag7G01194/Ag9G02623
		BP	GO:0019362	pyridine nucleotide metabolic process	13/960	58/6998	0.0473653	0.465558	Ag1G01590/Ag3G02378/Ag2G00276/Ag9G00008/Ag5G00547/Ag10G01155/Ag7G01194/Ag7G02082/Ag7G00335/Ag2G02600/Ag9G02623/Ag5G01878/Ag8G01942	Ag1G01590/Ag3G02378/Ag2G00276/Ag9G00008/Ag5G00547/Ag10G01155/Ag7G01194/Ag7G02082/Ag7G00335/Ag2G02600/Ag9G02623/Ag5G01878/Ag8G01942	13	7	Ag1G01590/Ag2G00276/Ag7G02082/Ag7G00335/Ag2G02600/Ag5G01878/Ag8G01942	6	Ag3G02378/Ag9G00008/Ag5G00547/Ag10G01155/Ag7G01194/Ag9G02623
		BP	GO:0045229	external encapsulating structure organization	13/960	58/6998	0.0473653	0.465558	Ag7G02222/Ag9G01030/Ag4G00427/Ag10G02519/Ag10G01501/Ag9G01031/Ag10G01380/Ag2G02515/Ag3G02035/Ag1G02027/Ag4G02186/Ag4G00203/Ag5G01163	Ag7G02222/Ag9G01030/Ag4G00427/Ag10G02519/Ag10G01501/Ag9G01031/Ag10G01380/Ag2G02515/Ag3G02035/Ag1G02027/Ag4G02186/Ag4G00203/Ag5G01163	13	1	Ag5G01163	12	Ag7G02222/Ag9G01030/Ag4G00427/Ag10G02519/Ag10G01501/Ag9G01031/Ag10G01380/Ag2G02515/Ag3G02035/Ag1G02027/Ag4G02186/Ag4G00203
		BP	GO:0046496	nicotinamide nucleotide metabolic process	13/960	58/6998	0.0473653	0.465558	Ag1G01590/Ag3G02378/Ag2G00276/Ag9G00008/Ag5G00547/Ag10G01155/Ag7G01194/Ag7G02082/Ag7G00335/Ag2G02600/Ag9G02623/Ag5G01878/Ag8G01942	Ag1G01590/Ag3G02378/Ag2G00276/Ag9G00008/Ag5G00547/Ag10G01155/Ag7G01194/Ag7G02082/Ag7G00335/Ag2G02600/Ag9G02623/Ag5G01878/Ag8G01942	13	7	Ag1G01590/Ag2G00276/Ag7G02082/Ag7G00335/Ag2G02600/Ag5G01878/Ag8G01942	6	Ag3G02378/Ag9G00008/Ag5G00547/Ag10G01155/Ag7G01194/Ag9G02623
		BP	GO:0071555	cell wall organization	13/960	58/6998	0.0473653	0.465558	Ag7G02222/Ag9G01030/Ag4G00427/Ag10G02519/Ag10G01501/Ag9G01031/Ag10G01380/Ag2G02515/Ag3G02035/Ag1G02027/Ag4G02186/Ag4G00203/Ag5G01163	Ag7G02222/Ag9G01030/Ag4G00427/Ag10G02519/Ag10G01501/Ag9G01031/Ag10G01380/Ag2G02515/Ag3G02035/Ag1G02027/Ag4G02186/Ag4G00203/Ag5G01163	13	1	Ag5G01163	12	Ag7G02222/Ag9G01030/Ag4G00427/Ag10G02519/Ag10G01501/Ag9G01031/Ag10G01380/Ag2G02515/Ag3G02035/Ag1G02027/Ag4G02186/Ag4G00203
		BP	GO:1901292	nucleoside phosphate catabolic process	11/960	47/6998	0.0494781	0.465558	Ag1G01590/Ag3G02378/Ag2G00276/Ag9G00008/Ag5G00547/Ag7G01194/Ag7G00335/Ag2G02600/Ag9G02623/Ag5G01878/Ag8G01942	Ag1G01590/Ag3G02378/Ag2G00276/Ag9G00008/Ag5G00547/Ag7G01194/Ag7G00335/Ag2G02600/Ag9G02623/Ag5G01878/Ag8G01942	11	6	Ag1G01590/Ag2G00276/Ag7G00335/Ag2G02600/Ag5G01878/Ag8G01942	5	Ag3G02378/Ag9G00008/Ag5G00547/Ag7G01194/Ag9G02623
		BP	GO:0016567	protein ubiquitination	15/960	70/6998	0.0496707	0.465558	Ag8G01841/AgUnG01106/Ag10G02693/Ag5G01558/Ag6G00182/Ag10G02093/Ag3G01626/Ag8G00030/AgUnG01431/Ag10G00144/Ag8G00428/Ag7G02215/Ag2G01821/Ag8G02209/Ag10G02096	Ag8G01841/AgUnG01106/Ag10G02693/Ag5G01558/Ag6G00182/Ag10G02093/Ag3G01626/Ag8G00030/AgUnG01431/Ag10G00144/Ag8G00428/Ag7G02215/Ag2G01821/Ag8G02209/Ag10G02096	15	12	AgUnG01106/Ag10G02693/Ag5G01558/Ag10G02093/Ag3G01626/Ag8G00030/AgUnG01431/Ag10G00144/Ag8G00428/Ag7G02215/Ag2G01821/Ag10G02096	3	Ag8G01841/Ag6G00182/Ag8G02209
		BP	GO:0072525	pyridine-containing compound biosynthetic process	12/960	53/6998	0.0517813	0.465558	Ag1G01590/Ag3G02378/Ag2G00276/Ag9G00008/Ag5G00547/Ag7G01194/Ag7G02082/Ag7G00335/Ag2G02600/Ag9G02623/Ag5G01878/Ag8G01942	Ag1G01590/Ag3G02378/Ag2G00276/Ag9G00008/Ag5G00547/Ag7G01194/Ag7G02082/Ag7G00335/Ag2G02600/Ag9G02623/Ag5G01878/Ag8G01942	12	7	Ag1G01590/Ag2G00276/Ag7G02082/Ag7G00335/Ag2G02600/Ag5G01878/Ag8G01942	5	Ag3G02378/Ag9G00008/Ag5G00547/Ag7G01194/Ag9G02623
		BP	GO:0042440	pigment metabolic process	4/960	11/6998	0.0523773	0.465558	Ag5G00225/Ag3G02761/Ag11G04086/Ag7G00356	Ag5G00225/Ag3G02761/Ag11G04086/Ag7G00356	4	3	Ag3G02761/Ag11G04086/Ag7G00356	1	Ag5G00225
		BP	GO:0006733	oxidoreduction coenzyme metabolic process	13/960	59/6998	0.0534441	0.465558	Ag1G01590/Ag3G02378/Ag2G00276/Ag9G00008/Ag5G00547/Ag10G01155/Ag7G01194/Ag7G02082/Ag7G00335/Ag2G02600/Ag9G02623/Ag5G01878/Ag8G01942	Ag1G01590/Ag3G02378/Ag2G00276/Ag9G00008/Ag5G00547/Ag10G01155/Ag7G01194/Ag7G02082/Ag7G00335/Ag2G02600/Ag9G02623/Ag5G01878/Ag8G01942	13	7	Ag1G01590/Ag2G00276/Ag7G02082/Ag7G00335/Ag2G02600/Ag5G01878/Ag8G01942	6	Ag3G02378/Ag9G00008/Ag5G00547/Ag10G01155/Ag7G01194/Ag9G02623
		BP	GO:0072524	pyridine-containing compound metabolic process	13/960	59/6998	0.0534441	0.465558	Ag1G01590/Ag3G02378/Ag2G00276/Ag9G00008/Ag5G00547/Ag10G01155/Ag7G01194/Ag7G02082/Ag7G00335/Ag2G02600/Ag9G02623/Ag5G01878/Ag8G01942	Ag1G01590/Ag3G02378/Ag2G00276/Ag9G00008/Ag5G00547/Ag10G01155/Ag7G01194/Ag7G02082/Ag7G00335/Ag2G02600/Ag9G02623/Ag5G01878/Ag8G01942	13	7	Ag1G01590/Ag2G00276/Ag7G02082/Ag7G00335/Ag2G02600/Ag5G01878/Ag8G01942	6	Ag3G02378/Ag9G00008/Ag5G00547/Ag10G01155/Ag7G01194/Ag9G02623
		BP	GO:0051188	cofactor biosynthetic process	18/960	89/6998	0.0557837	0.471801	Ag11G03185/Ag1G01590/Ag3G02378/Ag5G00225/Ag2G02631/Ag11G03686/Ag2G00276/Ag9G00008/Ag5G00547/Ag7G01194/Ag7G02082/Ag7G00335/Ag2G02600/Ag9G02623/Ag7G00356/Ag5G01878/Ag8G01942/Ag5G02073	Ag11G03185/Ag1G01590/Ag3G02378/Ag5G00225/Ag2G02631/Ag11G03686/Ag2G00276/Ag9G00008/Ag5G00547/Ag7G01194/Ag7G02082/Ag7G00335/Ag2G02600/Ag9G02623/Ag7G00356/Ag5G01878/Ag8G01942/Ag5G02073	18	8	Ag1G01590/Ag2G00276/Ag7G02082/Ag7G00335/Ag2G02600/Ag7G00356/Ag5G01878/Ag8G01942	10	Ag11G03185/Ag3G02378/Ag5G00225/Ag2G02631/Ag11G03686/Ag9G00008/Ag5G00547/Ag7G01194/Ag9G02623/Ag5G02073
		BP	GO:0034404	nucleobase-containing small molecule biosynthetic process	11/960	48/6998	0.056568	0.471801	Ag1G01590/Ag3G02378/Ag2G00276/Ag9G00008/Ag5G00547/Ag7G01194/Ag7G00335/Ag2G02600/Ag9G02623/Ag5G01878/Ag8G01942	Ag1G01590/Ag3G02378/Ag2G00276/Ag9G00008/Ag5G00547/Ag7G01194/Ag7G00335/Ag2G02600/Ag9G02623/Ag5G01878/Ag8G01942	11	6	Ag1G01590/Ag2G00276/Ag7G00335/Ag2G02600/Ag5G01878/Ag8G01942	5	Ag3G02378/Ag9G00008/Ag5G00547/Ag7G01194/Ag9G02623
		BP	GO:0032446	protein modification by small protein conjugation	15/960	72/6998	0.0614226	0.482844	Ag8G01841/AgUnG01106/Ag10G02693/Ag5G01558/Ag6G00182/Ag10G02093/Ag3G01626/Ag8G00030/AgUnG01431/Ag10G00144/Ag8G00428/Ag7G02215/Ag2G01821/Ag8G02209/Ag10G02096	Ag8G01841/AgUnG01106/Ag10G02693/Ag5G01558/Ag6G00182/Ag10G02093/Ag3G01626/Ag8G00030/AgUnG01431/Ag10G00144/Ag8G00428/Ag7G02215/Ag2G01821/Ag8G02209/Ag10G02096	15	12	AgUnG01106/Ag10G02693/Ag5G01558/Ag10G02093/Ag3G01626/Ag8G00030/AgUnG01431/Ag10G00144/Ag8G00428/Ag7G02215/Ag2G01821/Ag10G02096	3	Ag8G01841/Ag6G00182/Ag8G02209
		BP	GO:0019439	aromatic compound catabolic process	16/960	78/6998	0.0615883	0.482844	Ag1G01590/Ag3G02378/Ag11G04380/Ag2G00276/Ag9G00008/Ag5G00547/Ag3G02761/Ag7G01194/Ag7G00335/Ag2G02600/Ag11G04086/Ag4G02642/Ag9G02623/Ag5G01878/Ag8G01942/Ag10G02058	Ag1G01590/Ag3G02378/Ag11G04380/Ag2G00276/Ag9G00008/Ag5G00547/Ag3G02761/Ag7G01194/Ag7G00335/Ag2G02600/Ag11G04086/Ag4G02642/Ag9G02623/Ag5G01878/Ag8G01942/Ag10G02058	16	10	Ag1G01590/Ag11G04380/Ag2G00276/Ag3G02761/Ag7G00335/Ag2G02600/Ag11G04086/Ag4G02642/Ag5G01878/Ag8G01942	6	Ag3G02378/Ag9G00008/Ag5G00547/Ag7G01194/Ag9G02623/Ag10G02058
		BP	GO:1901361	organic cyclic compound catabolic process	16/960	78/6998	0.0615883	0.482844	Ag1G01590/Ag3G02378/Ag11G04380/Ag2G00276/Ag9G00008/Ag5G00547/Ag3G02761/Ag7G01194/Ag7G00335/Ag2G02600/Ag11G04086/Ag4G02642/Ag9G02623/Ag5G01878/Ag8G01942/Ag10G02058	Ag1G01590/Ag3G02378/Ag11G04380/Ag2G00276/Ag9G00008/Ag5G00547/Ag3G02761/Ag7G01194/Ag7G00335/Ag2G02600/Ag11G04086/Ag4G02642/Ag9G02623/Ag5G01878/Ag8G01942/Ag10G02058	16	10	Ag1G01590/Ag11G04380/Ag2G00276/Ag3G02761/Ag7G00335/Ag2G02600/Ag11G04086/Ag4G02642/Ag5G01878/Ag8G01942	6	Ag3G02378/Ag9G00008/Ag5G00547/Ag7G01194/Ag9G02623/Ag10G02058
		BP	GO:0006754	ATP biosynthetic process	14/960	67/6998	0.067746	0.482844	Ag3G00447/Ag1G01590/Ag3G02378/Ag2G00276/Ag9G00008/Ag5G00547/Ag7G01194/Ag7G00335/Ag2G02600/Ag6G00903/Ag6G02493/Ag9G02623/Ag5G01878/Ag8G01942	Ag3G00447/Ag1G01590/Ag3G02378/Ag2G00276/Ag9G00008/Ag5G00547/Ag7G01194/Ag7G00335/Ag2G02600/Ag6G00903/Ag6G02493/Ag9G02623/Ag5G01878/Ag8G01942	14	6	Ag1G01590/Ag2G00276/Ag7G00335/Ag2G02600/Ag5G01878/Ag8G01942	8	Ag3G00447/Ag3G02378/Ag9G00008/Ag5G00547/Ag7G01194/Ag6G00903/Ag6G02493/Ag9G02623
		BP	GO:0009142	nucleoside triphosphate biosynthetic process	14/960	67/6998	0.067746	0.482844	Ag3G00447/Ag1G01590/Ag3G02378/Ag2G00276/Ag9G00008/Ag5G00547/Ag7G01194/Ag7G00335/Ag2G02600/Ag6G00903/Ag6G02493/Ag9G02623/Ag5G01878/Ag8G01942	Ag3G00447/Ag1G01590/Ag3G02378/Ag2G00276/Ag9G00008/Ag5G00547/Ag7G01194/Ag7G00335/Ag2G02600/Ag6G00903/Ag6G02493/Ag9G02623/Ag5G01878/Ag8G01942	14	6	Ag1G01590/Ag2G00276/Ag7G00335/Ag2G02600/Ag5G01878/Ag8G01942	8	Ag3G00447/Ag3G02378/Ag9G00008/Ag5G00547/Ag7G01194/Ag6G00903/Ag6G02493/Ag9G02623
		BP	GO:0009145	purine nucleoside triphosphate biosynthetic process	14/960	67/6998	0.067746	0.482844	Ag3G00447/Ag1G01590/Ag3G02378/Ag2G00276/Ag9G00008/Ag5G00547/Ag7G01194/Ag7G00335/Ag2G02600/Ag6G00903/Ag6G02493/Ag9G02623/Ag5G01878/Ag8G01942	Ag3G00447/Ag1G01590/Ag3G02378/Ag2G00276/Ag9G00008/Ag5G00547/Ag7G01194/Ag7G00335/Ag2G02600/Ag6G00903/Ag6G02493/Ag9G02623/Ag5G01878/Ag8G01942	14	6	Ag1G01590/Ag2G00276/Ag7G00335/Ag2G02600/Ag5G01878/Ag8G01942	8	Ag3G00447/Ag3G02378/Ag9G00008/Ag5G00547/Ag7G01194/Ag6G00903/Ag6G02493/Ag9G02623
		BP	GO:0009201	ribonucleoside triphosphate biosynthetic process	14/960	67/6998	0.067746	0.482844	Ag3G00447/Ag1G01590/Ag3G02378/Ag2G00276/Ag9G00008/Ag5G00547/Ag7G01194/Ag7G00335/Ag2G02600/Ag6G00903/Ag6G02493/Ag9G02623/Ag5G01878/Ag8G01942	Ag3G00447/Ag1G01590/Ag3G02378/Ag2G00276/Ag9G00008/Ag5G00547/Ag7G01194/Ag7G00335/Ag2G02600/Ag6G00903/Ag6G02493/Ag9G02623/Ag5G01878/Ag8G01942	14	6	Ag1G01590/Ag2G00276/Ag7G00335/Ag2G02600/Ag5G01878/Ag8G01942	8	Ag3G00447/Ag3G02378/Ag9G00008/Ag5G00547/Ag7G01194/Ag6G00903/Ag6G02493/Ag9G02623
		BP	GO:0009206	purine ribonucleoside triphosphate biosynthetic process	14/960	67/6998	0.067746	0.482844	Ag3G00447/Ag1G01590/Ag3G02378/Ag2G00276/Ag9G00008/Ag5G00547/Ag7G01194/Ag7G00335/Ag2G02600/Ag6G00903/Ag6G02493/Ag9G02623/Ag5G01878/Ag8G01942	Ag3G00447/Ag1G01590/Ag3G02378/Ag2G00276/Ag9G00008/Ag5G00547/Ag7G01194/Ag7G00335/Ag2G02600/Ag6G00903/Ag6G02493/Ag9G02623/Ag5G01878/Ag8G01942	14	6	Ag1G01590/Ag2G00276/Ag7G00335/Ag2G02600/Ag5G01878/Ag8G01942	8	Ag3G00447/Ag3G02378/Ag9G00008/Ag5G00547/Ag7G01194/Ag6G00903/Ag6G02493/Ag9G02623
		BP	GO:0019693	ribose phosphate metabolic process	20/960	104/6998	0.0710044	0.487166	Ag3G00447/Ag1G01590/Ag3G02378/Ag11G03540/Ag2G02988/Ag9G01061/Ag2G00276/Ag9G00008/AgUnG00742/Ag5G00547/Ag10G01155/Ag7G01194/Ag7G00335/Ag2G02600/Ag6G00903/Ag6G02493/Ag9G02623/Ag5G01878/Ag8G01942/Ag5G00922	Ag3G00447/Ag1G01590/Ag3G02378/Ag11G03540/Ag2G02988/Ag9G01061/Ag2G00276/Ag9G00008/AgUnG00742/Ag5G00547/Ag10G01155/Ag7G01194/Ag7G00335/Ag2G02600/Ag6G00903/Ag6G02493/Ag9G02623/Ag5G01878/Ag8G01942/Ag5G00922	20	9	Ag1G01590/Ag9G01061/Ag2G00276/AgUnG00742/Ag7G00335/Ag2G02600/Ag5G01878/Ag8G01942/Ag5G00922	11	Ag3G00447/Ag3G02378/Ag11G03540/Ag2G02988/Ag9G00008/Ag5G00547/Ag10G01155/Ag7G01194/Ag6G00903/Ag6G02493/Ag9G02623
		BP	GO:0009150	purine ribonucleotide metabolic process	19/960	98/6998	0.0720806	0.487166	Ag3G00447/Ag1G01590/Ag3G02378/Ag11G03540/Ag2G02988/Ag9G01061/Ag2G00276/Ag9G00008/AgUnG00742/Ag5G00547/Ag7G01194/Ag7G00335/Ag2G02600/Ag6G00903/Ag6G02493/Ag9G02623/Ag5G01878/Ag8G01942/Ag5G00922	Ag3G00447/Ag1G01590/Ag3G02378/Ag11G03540/Ag2G02988/Ag9G01061/Ag2G00276/Ag9G00008/AgUnG00742/Ag5G00547/Ag7G01194/Ag7G00335/Ag2G02600/Ag6G00903/Ag6G02493/Ag9G02623/Ag5G01878/Ag8G01942/Ag5G00922	19	9	Ag1G01590/Ag9G01061/Ag2G00276/AgUnG00742/Ag7G00335/Ag2G02600/Ag5G01878/Ag8G01942/Ag5G00922	10	Ag3G00447/Ag3G02378/Ag11G03540/Ag2G02988/Ag9G00008/Ag5G00547/Ag7G01194/Ag6G00903/Ag6G02493/Ag9G02623
		BP	GO:0009259	ribonucleotide metabolic process	19/960	98/6998	0.0720806	0.487166	Ag3G00447/Ag1G01590/Ag3G02378/Ag11G03540/Ag2G02988/Ag9G01061/Ag2G00276/Ag9G00008/AgUnG00742/Ag5G00547/Ag7G01194/Ag7G00335/Ag2G02600/Ag6G00903/Ag6G02493/Ag9G02623/Ag5G01878/Ag8G01942/Ag5G00922	Ag3G00447/Ag1G01590/Ag3G02378/Ag11G03540/Ag2G02988/Ag9G01061/Ag2G00276/Ag9G00008/AgUnG00742/Ag5G00547/Ag7G01194/Ag7G00335/Ag2G02600/Ag6G00903/Ag6G02493/Ag9G02623/Ag5G01878/Ag8G01942/Ag5G00922	19	9	Ag1G01590/Ag9G01061/Ag2G00276/AgUnG00742/Ag7G00335/Ag2G02600/Ag5G01878/Ag8G01942/Ag5G00922	10	Ag3G00447/Ag3G02378/Ag11G03540/Ag2G02988/Ag9G00008/Ag5G00547/Ag7G01194/Ag6G00903/Ag6G02493/Ag9G02623
		BP	GO:0006979	response to oxidative stress	16/960	80/6998	0.0745137	0.489523	Ag3G00528/Ag1G01694/Ag4G01142/Ag5G01904/novel.1741/Ag7G02148/novel.513/Ag3G00819/novel.1857/Ag3G00839/Ag2G02687/novel.3559/Ag3G01155/Ag7G00597/Ag11G04818/Ag11G03456	Ag3G00528/Ag1G01694/Ag4G01142/Ag5G01904/-/Ag7G02148/-/Ag3G00819/-/Ag3G00839/Ag2G02687/-/Ag3G01155/Ag7G00597/Ag11G04818/Ag11G03456	16	8	Ag3G00528/Ag5G01904/novel.1741/Ag7G02148/Ag2G02687/novel.3559/Ag3G01155/Ag11G03456	8	Ag1G01694/Ag4G01142/novel.513/Ag3G00819/novel.1857/Ag3G00839/Ag7G00597/Ag11G04818
		BP	GO:0046700	heterocycle catabolic process	15/960	74/6998	0.074927	0.489523	Ag1G01590/Ag3G02378/Ag2G00276/Ag9G00008/Ag5G00547/Ag3G02761/Ag7G01194/Ag7G00335/Ag2G02600/Ag11G04086/Ag4G02642/Ag9G02623/Ag5G01878/Ag8G01942/Ag10G02058	Ag1G01590/Ag3G02378/Ag2G00276/Ag9G00008/Ag5G00547/Ag3G02761/Ag7G01194/Ag7G00335/Ag2G02600/Ag11G04086/Ag4G02642/Ag9G02623/Ag5G01878/Ag8G01942/Ag10G02058	15	9	Ag1G01590/Ag2G00276/Ag3G02761/Ag7G00335/Ag2G02600/Ag11G04086/Ag4G02642/Ag5G01878/Ag8G01942	6	Ag3G02378/Ag9G00008/Ag5G00547/Ag7G01194/Ag9G02623/Ag10G02058
		BP	GO:0006163	purine nucleotide metabolic process	20/960	105/6998	0.0769336	0.494393	Ag3G00447/Ag1G01590/Ag3G02378/Ag11G03540/Ag2G02988/Ag9G01061/Ag2G00276/Ag9G00008/AgUnG00742/Ag5G00547/Ag7G01194/Ag7G00335/Ag2G02600/Ag6G00903/Ag6G02493/Ag9G02623/Ag5G01878/Ag8G01942/Ag9G02509/Ag5G00922	Ag3G00447/Ag1G01590/Ag3G02378/Ag11G03540/Ag2G02988/Ag9G01061/Ag2G00276/Ag9G00008/AgUnG00742/Ag5G00547/Ag7G01194/Ag7G00335/Ag2G02600/Ag6G00903/Ag6G02493/Ag9G02623/Ag5G01878/Ag8G01942/Ag9G02509/Ag5G00922	20	9	Ag1G01590/Ag9G01061/Ag2G00276/AgUnG00742/Ag7G00335/Ag2G02600/Ag5G01878/Ag8G01942/Ag5G00922	11	Ag3G00447/Ag3G02378/Ag11G03540/Ag2G02988/Ag9G00008/Ag5G00547/Ag7G01194/Ag6G00903/Ag6G02493/Ag9G02623/Ag9G02509
		BP	GO:0044270	cellular nitrogen compound catabolic process	15/960	75/6998	0.0823561	0.509511	Ag1G01590/Ag3G02378/Ag2G00276/Ag9G00008/Ag5G00547/Ag3G02761/Ag7G01194/Ag7G00335/Ag2G02600/Ag11G04086/Ag4G02642/Ag9G02623/Ag5G01878/Ag8G01942/Ag10G02058	Ag1G01590/Ag3G02378/Ag2G00276/Ag9G00008/Ag5G00547/Ag3G02761/Ag7G01194/Ag7G00335/Ag2G02600/Ag11G04086/Ag4G02642/Ag9G02623/Ag5G01878/Ag8G01942/Ag10G02058	15	9	Ag1G01590/Ag2G00276/Ag3G02761/Ag7G00335/Ag2G02600/Ag11G04086/Ag4G02642/Ag5G01878/Ag8G01942	6	Ag3G02378/Ag9G00008/Ag5G00547/Ag7G01194/Ag9G02623/Ag10G02058
		BP	GO:0034655	nucleobase-containing compound catabolic process	13/960	63/6998	0.0829779	0.509511	Ag1G01590/Ag3G02378/Ag2G00276/Ag9G00008/Ag5G00547/Ag7G01194/Ag7G00335/Ag2G02600/Ag4G02642/Ag9G02623/Ag5G01878/Ag8G01942/Ag10G02058	Ag1G01590/Ag3G02378/Ag2G00276/Ag9G00008/Ag5G00547/Ag7G01194/Ag7G00335/Ag2G02600/Ag4G02642/Ag9G02623/Ag5G01878/Ag8G01942/Ag10G02058	13	7	Ag1G01590/Ag2G00276/Ag7G00335/Ag2G02600/Ag4G02642/Ag5G01878/Ag8G01942	6	Ag3G02378/Ag9G00008/Ag5G00547/Ag7G01194/Ag9G02623/Ag10G02058
		BP	GO:0072521	purine-containing compound metabolic process	20/960	106/6998	0.0831854	0.509511	Ag3G00447/Ag1G01590/Ag3G02378/Ag11G03540/Ag2G02988/Ag9G01061/Ag2G00276/Ag9G00008/AgUnG00742/Ag5G00547/Ag7G01194/Ag7G00335/Ag2G02600/Ag6G00903/Ag6G02493/Ag9G02623/Ag5G01878/Ag8G01942/Ag9G02509/Ag5G00922	Ag3G00447/Ag1G01590/Ag3G02378/Ag11G03540/Ag2G02988/Ag9G01061/Ag2G00276/Ag9G00008/AgUnG00742/Ag5G00547/Ag7G01194/Ag7G00335/Ag2G02600/Ag6G00903/Ag6G02493/Ag9G02623/Ag5G01878/Ag8G01942/Ag9G02509/Ag5G00922	20	9	Ag1G01590/Ag9G01061/Ag2G00276/AgUnG00742/Ag7G00335/Ag2G02600/Ag5G01878/Ag8G01942/Ag5G00922	11	Ag3G00447/Ag3G02378/Ag11G03540/Ag2G02988/Ag9G00008/Ag5G00547/Ag7G01194/Ag6G00903/Ag6G02493/Ag9G02623/Ag9G02509
		BP	GO:0009124	nucleoside monophosphate biosynthetic process	14/960	71/6998	0.0999276	0.568595	Ag3G00447/Ag1G01590/Ag3G02378/Ag2G00276/Ag9G00008/Ag5G00547/Ag7G01194/Ag7G00335/Ag2G02600/Ag6G00903/Ag6G02493/Ag9G02623/Ag5G01878/Ag8G01942	Ag3G00447/Ag1G01590/Ag3G02378/Ag2G00276/Ag9G00008/Ag5G00547/Ag7G01194/Ag7G00335/Ag2G02600/Ag6G00903/Ag6G02493/Ag9G02623/Ag5G01878/Ag8G01942	14	6	Ag1G01590/Ag2G00276/Ag7G00335/Ag2G02600/Ag5G01878/Ag8G01942	8	Ag3G00447/Ag3G02378/Ag9G00008/Ag5G00547/Ag7G01194/Ag6G00903/Ag6G02493/Ag9G02623
		BP	GO:0009127	purine nucleoside monophosphate biosynthetic process	14/960	71/6998	0.0999276	0.568595	Ag3G00447/Ag1G01590/Ag3G02378/Ag2G00276/Ag9G00008/Ag5G00547/Ag7G01194/Ag7G00335/Ag2G02600/Ag6G00903/Ag6G02493/Ag9G02623/Ag5G01878/Ag8G01942	Ag3G00447/Ag1G01590/Ag3G02378/Ag2G00276/Ag9G00008/Ag5G00547/Ag7G01194/Ag7G00335/Ag2G02600/Ag6G00903/Ag6G02493/Ag9G02623/Ag5G01878/Ag8G01942	14	6	Ag1G01590/Ag2G00276/Ag7G00335/Ag2G02600/Ag5G01878/Ag8G01942	8	Ag3G00447/Ag3G02378/Ag9G00008/Ag5G00547/Ag7G01194/Ag6G00903/Ag6G02493/Ag9G02623
		BP	GO:0009156	ribonucleoside monophosphate biosynthetic process	14/960	71/6998	0.0999276	0.568595	Ag3G00447/Ag1G01590/Ag3G02378/Ag2G00276/Ag9G00008/Ag5G00547/Ag7G01194/Ag7G00335/Ag2G02600/Ag6G00903/Ag6G02493/Ag9G02623/Ag5G01878/Ag8G01942	Ag3G00447/Ag1G01590/Ag3G02378/Ag2G00276/Ag9G00008/Ag5G00547/Ag7G01194/Ag7G00335/Ag2G02600/Ag6G00903/Ag6G02493/Ag9G02623/Ag5G01878/Ag8G01942	14	6	Ag1G01590/Ag2G00276/Ag7G00335/Ag2G02600/Ag5G01878/Ag8G01942	8	Ag3G00447/Ag3G02378/Ag9G00008/Ag5G00547/Ag7G01194/Ag6G00903/Ag6G02493/Ag9G02623
		BP	GO:0009168	purine ribonucleoside monophosphate biosynthetic process	14/960	71/6998	0.0999276	0.568595	Ag3G00447/Ag1G01590/Ag3G02378/Ag2G00276/Ag9G00008/Ag5G00547/Ag7G01194/Ag7G00335/Ag2G02600/Ag6G00903/Ag6G02493/Ag9G02623/Ag5G01878/Ag8G01942	Ag3G00447/Ag1G01590/Ag3G02378/Ag2G00276/Ag9G00008/Ag5G00547/Ag7G01194/Ag7G00335/Ag2G02600/Ag6G00903/Ag6G02493/Ag9G02623/Ag5G01878/Ag8G01942	14	6	Ag1G01590/Ag2G00276/Ag7G00335/Ag2G02600/Ag5G01878/Ag8G01942	8	Ag3G00447/Ag3G02378/Ag9G00008/Ag5G00547/Ag7G01194/Ag6G00903/Ag6G02493/Ag9G02623
		BP	GO:0017144	drug metabolic process	24/960	134/6998	0.100084	0.568595	Ag3G00447/Ag1G01590/Ag3G02378/Ag11G04380/Ag2G02631/Ag2G00276/Ag9G00008/Ag5G00547/Ag3G00433/Ag7G01194/Ag6G02145/Ag7G00335/Ag2G02600/Ag1G00480/Ag6G00903/Ag6G02493/Ag11G04587/Ag9G02623/Ag1G00035/Ag5G00819/Ag9G02370/Ag5G01878/Ag8G01942/Ag2G00015	Ag3G00447/Ag1G01590/Ag3G02378/Ag11G04380/Ag2G02631/Ag2G00276/Ag9G00008/Ag5G00547/Ag3G00433/Ag7G01194/Ag6G02145/Ag7G00335/Ag2G02600/Ag1G00480/Ag6G00903/Ag6G02493/Ag11G04587/Ag9G02623/Ag1G00035/Ag5G00819/Ag9G02370/Ag5G01878/Ag8G01942/Ag2G00015	24	12	Ag1G01590/Ag11G04380/Ag2G00276/Ag3G00433/Ag7G00335/Ag2G02600/Ag1G00480/Ag5G00819/Ag9G02370/Ag5G01878/Ag8G01942/Ag2G00015	12	Ag3G00447/Ag3G02378/Ag2G02631/Ag9G00008/Ag5G00547/Ag7G01194/Ag6G02145/Ag6G00903/Ag6G02493/Ag11G04587/Ag9G02623/Ag1G00035
		BP	GO:0006732	coenzyme metabolic process	17/960	91/6998	0.11168	0.621048	Ag1G01590/Ag3G02378/Ag11G03540/Ag2G02631/Ag2G02988/Ag2G00276/Ag9G00008/Ag5G00547/Ag10G01155/Ag7G01194/Ag7G02082/Ag7G00335/Ag2G02600/Ag9G02623/Ag5G01878/Ag8G01942/Ag5G02073	Ag1G01590/Ag3G02378/Ag11G03540/Ag2G02631/Ag2G02988/Ag2G00276/Ag9G00008/Ag5G00547/Ag10G01155/Ag7G01194/Ag7G02082/Ag7G00335/Ag2G02600/Ag9G02623/Ag5G01878/Ag8G01942/Ag5G02073	17	7	Ag1G01590/Ag2G00276/Ag7G02082/Ag7G00335/Ag2G02600/Ag5G01878/Ag8G01942	10	Ag3G02378/Ag11G03540/Ag2G02631/Ag2G02988/Ag9G00008/Ag5G00547/Ag10G01155/Ag7G01194/Ag9G02623/Ag5G02073
		BP	GO:0030001	metal ion transport	22/960	123/6998	0.112891	0.621048	Ag1G01340/Ag1G00975/Ag6G01507/Ag9G02505/Ag10G03052/Ag10G02793/Ag2G02873/Ag9G02516/Ag10G02466/Ag10G01935/Ag5G02393/Ag7G00427/Ag11G04199/Ag5G00179/Ag11G03794/Ag7G00322/Ag9G02570/Ag7G00266/Ag6G01209/Ag3G01018/AgUnG01245/Ag10G01135	Ag1G01340/Ag1G00975/Ag6G01507/Ag9G02505/Ag10G03052/Ag10G02793/Ag2G02873/Ag9G02516/Ag10G02466/Ag10G01935/Ag5G02393/Ag7G00427/Ag11G04199/Ag5G00179/Ag11G03794/Ag7G00322/Ag9G02570/Ag7G00266/Ag6G01209/Ag3G01018/AgUnG01245/Ag10G01135	22	15	Ag1G01340/Ag6G01507/Ag9G02505/Ag10G03052/Ag10G02793/Ag9G02516/Ag10G01935/Ag5G02393/Ag7G00427/Ag11G04199/Ag5G00179/Ag11G03794/Ag9G02570/Ag6G01209/Ag10G01135	7	Ag1G00975/Ag2G02873/Ag10G02466/Ag7G00322/Ag7G00266/Ag3G01018/AgUnG01245
		BP	GO:0071804	cellular potassium ion transport	4/960	14/6998	0.11407	0.621048	Ag1G01340/Ag9G02505/Ag7G00266/Ag6G01209	Ag1G01340/Ag9G02505/Ag7G00266/Ag6G01209	4	3	Ag1G01340/Ag9G02505/Ag6G01209	1	Ag7G00266
		BP	GO:0016053	organic acid biosynthetic process	25/960	145/6998	0.13164	0.695064	Ag2G01976/Ag6G02234/Ag1G01590/Ag3G02378/AgUnG00467/Ag2G00276/Ag9G00008/Ag5G00547/Ag7G01194/Ag10G00797/Ag7G00335/Ag10G00214/Ag2G02600/Ag1G00480/Ag11G04587/Ag9G02623/Ag5G00497/Ag5G01878/Ag8G01942/Ag8G01658/Ag9G02070/Ag5G02073/Ag6G00075/Ag9G00517/Ag8G01543	Ag2G01976/Ag6G02234/Ag1G01590/Ag3G02378/AgUnG00467/Ag2G00276/Ag9G00008/Ag5G00547/Ag7G01194/Ag10G00797/Ag7G00335/Ag10G00214/Ag2G02600/Ag1G00480/Ag11G04587/Ag9G02623/Ag5G00497/Ag5G01878/Ag8G01942/Ag8G01658/Ag9G02070/Ag5G02073/Ag6G00075/Ag9G00517/Ag8G01543	25	11	Ag6G02234/Ag1G01590/AgUnG00467/Ag2G00276/Ag7G00335/Ag10G00214/Ag2G02600/Ag1G00480/Ag5G00497/Ag5G01878/Ag8G01942	14	Ag2G01976/Ag3G02378/Ag9G00008/Ag5G00547/Ag7G01194/Ag10G00797/Ag11G04587/Ag9G02623/Ag8G01658/Ag9G02070/Ag5G02073/Ag6G00075/Ag9G00517/Ag8G01543
		BP	GO:0046394	carboxylic acid biosynthetic process	25/960	145/6998	0.13164	0.695064	Ag2G01976/Ag6G02234/Ag1G01590/Ag3G02378/AgUnG00467/Ag2G00276/Ag9G00008/Ag5G00547/Ag7G01194/Ag10G00797/Ag7G00335/Ag10G00214/Ag2G02600/Ag1G00480/Ag11G04587/Ag9G02623/Ag5G00497/Ag5G01878/Ag8G01942/Ag8G01658/Ag9G02070/Ag5G02073/Ag6G00075/Ag9G00517/Ag8G01543	Ag2G01976/Ag6G02234/Ag1G01590/Ag3G02378/AgUnG00467/Ag2G00276/Ag9G00008/Ag5G00547/Ag7G01194/Ag10G00797/Ag7G00335/Ag10G00214/Ag2G02600/Ag1G00480/Ag11G04587/Ag9G02623/Ag5G00497/Ag5G01878/Ag8G01942/Ag8G01658/Ag9G02070/Ag5G02073/Ag6G00075/Ag9G00517/Ag8G01543	25	11	Ag6G02234/Ag1G01590/AgUnG00467/Ag2G00276/Ag7G00335/Ag10G00214/Ag2G02600/Ag1G00480/Ag5G00497/Ag5G01878/Ag8G01942	14	Ag2G01976/Ag3G02378/Ag9G00008/Ag5G00547/Ag7G01194/Ag10G00797/Ag11G04587/Ag9G02623/Ag8G01658/Ag9G02070/Ag5G02073/Ag6G00075/Ag9G00517/Ag8G01543
		BP	GO:0009117	nucleotide metabolic process	22/960	126/6998	0.136314	0.695064	Ag3G00447/Ag1G01590/Ag3G02378/Ag11G03540/Ag2G02988/Ag9G01061/Ag2G00276/Ag9G00008/AgUnG00742/Ag5G00547/Ag10G01155/Ag7G01194/Ag7G02082/Ag7G00335/Ag2G02600/Ag6G00903/Ag6G02493/Ag9G02623/Ag5G01878/Ag8G01942/Ag9G02509/Ag5G00922	Ag3G00447/Ag1G01590/Ag3G02378/Ag11G03540/Ag2G02988/Ag9G01061/Ag2G00276/Ag9G00008/AgUnG00742/Ag5G00547/Ag10G01155/Ag7G01194/Ag7G02082/Ag7G00335/Ag2G02600/Ag6G00903/Ag6G02493/Ag9G02623/Ag5G01878/Ag8G01942/Ag9G02509/Ag5G00922	22	10	Ag1G01590/Ag9G01061/Ag2G00276/AgUnG00742/Ag7G02082/Ag7G00335/Ag2G02600/Ag5G01878/Ag8G01942/Ag5G00922	12	Ag3G00447/Ag3G02378/Ag11G03540/Ag2G02988/Ag9G00008/Ag5G00547/Ag10G01155/Ag7G01194/Ag6G00903/Ag6G02493/Ag9G02623/Ag9G02509
		BP	GO:0005976	polysaccharide metabolic process	14/960	75/6998	0.140077	0.695064	Ag1G00360/Ag10G00621/Ag8G01092/Ag5G00400/Ag11G03826/novel.757/Ag7G02140/Ag1G00280/Ag6G00749/Ag3G01143/Ag3G01810/Ag1G00281/Ag4G01627/novel.758	Ag1G00360/Ag10G00621/Ag8G01092/Ag5G00400/Ag11G03826/-/Ag7G02140/Ag1G00280/Ag6G00749/Ag3G01143/Ag3G01810/Ag1G00281/Ag4G01627/-	14	4	Ag1G00360/Ag10G00621/Ag8G01092/Ag11G03826	10	Ag5G00400/novel.757/Ag7G02140/Ag1G00280/Ag6G00749/Ag3G01143/Ag3G01810/Ag1G00281/Ag4G01627/novel.758
		BP	GO:0009152	purine ribonucleotide biosynthetic process	14/960	75/6998	0.140077	0.695064	Ag3G00447/Ag1G01590/Ag3G02378/Ag2G00276/Ag9G00008/Ag5G00547/Ag7G01194/Ag7G00335/Ag2G02600/Ag6G00903/Ag6G02493/Ag9G02623/Ag5G01878/Ag8G01942	Ag3G00447/Ag1G01590/Ag3G02378/Ag2G00276/Ag9G00008/Ag5G00547/Ag7G01194/Ag7G00335/Ag2G02600/Ag6G00903/Ag6G02493/Ag9G02623/Ag5G01878/Ag8G01942	14	6	Ag1G01590/Ag2G00276/Ag7G00335/Ag2G02600/Ag5G01878/Ag8G01942	8	Ag3G00447/Ag3G02378/Ag9G00008/Ag5G00547/Ag7G01194/Ag6G00903/Ag6G02493/Ag9G02623
		BP	GO:0009260	ribonucleotide biosynthetic process	14/960	75/6998	0.140077	0.695064	Ag3G00447/Ag1G01590/Ag3G02378/Ag2G00276/Ag9G00008/Ag5G00547/Ag7G01194/Ag7G00335/Ag2G02600/Ag6G00903/Ag6G02493/Ag9G02623/Ag5G01878/Ag8G01942	Ag3G00447/Ag1G01590/Ag3G02378/Ag2G00276/Ag9G00008/Ag5G00547/Ag7G01194/Ag7G00335/Ag2G02600/Ag6G00903/Ag6G02493/Ag9G02623/Ag5G01878/Ag8G01942	14	6	Ag1G01590/Ag2G00276/Ag7G00335/Ag2G02600/Ag5G01878/Ag8G01942	8	Ag3G00447/Ag3G02378/Ag9G00008/Ag5G00547/Ag7G01194/Ag6G00903/Ag6G02493/Ag9G02623
		BP	GO:0046390	ribose phosphate biosynthetic process	14/960	75/6998	0.140077	0.695064	Ag3G00447/Ag1G01590/Ag3G02378/Ag2G00276/Ag9G00008/Ag5G00547/Ag7G01194/Ag7G00335/Ag2G02600/Ag6G00903/Ag6G02493/Ag9G02623/Ag5G01878/Ag8G01942	Ag3G00447/Ag1G01590/Ag3G02378/Ag2G00276/Ag9G00008/Ag5G00547/Ag7G01194/Ag7G00335/Ag2G02600/Ag6G00903/Ag6G02493/Ag9G02623/Ag5G01878/Ag8G01942	14	6	Ag1G01590/Ag2G00276/Ag7G00335/Ag2G02600/Ag5G01878/Ag8G01942	8	Ag3G00447/Ag3G02378/Ag9G00008/Ag5G00547/Ag7G01194/Ag6G00903/Ag6G02493/Ag9G02623
		BP	GO:0006164	purine nucleotide biosynthetic process	15/960	82/6998	0.147212	0.714022	Ag3G00447/Ag1G01590/Ag3G02378/Ag2G00276/Ag9G00008/Ag5G00547/Ag7G01194/Ag7G00335/Ag2G02600/Ag6G00903/Ag6G02493/Ag9G02623/Ag5G01878/Ag8G01942/Ag9G02509	Ag3G00447/Ag1G01590/Ag3G02378/Ag2G00276/Ag9G00008/Ag5G00547/Ag7G01194/Ag7G00335/Ag2G02600/Ag6G00903/Ag6G02493/Ag9G02623/Ag5G01878/Ag8G01942/Ag9G02509	15	6	Ag1G01590/Ag2G00276/Ag7G00335/Ag2G02600/Ag5G01878/Ag8G01942	9	Ag3G00447/Ag3G02378/Ag9G00008/Ag5G00547/Ag7G01194/Ag6G00903/Ag6G02493/Ag9G02623/Ag9G02509
		BP	GO:0009119	ribonucleoside metabolic process	3/960	10/6998	0.14754	0.714022	Ag9G01061/AgUnG00742/Ag5G00922	Ag9G01061/AgUnG00742/Ag5G00922	3	3	Ag9G01061/AgUnG00742/Ag5G00922	0
		BP	GO:0006753	nucleoside phosphate metabolic process	22/960	128/6998	0.153398	0.733318	Ag3G00447/Ag1G01590/Ag3G02378/Ag11G03540/Ag2G02988/Ag9G01061/Ag2G00276/Ag9G00008/AgUnG00742/Ag5G00547/Ag10G01155/Ag7G01194/Ag7G02082/Ag7G00335/Ag2G02600/Ag6G00903/Ag6G02493/Ag9G02623/Ag5G01878/Ag8G01942/Ag9G02509/Ag5G00922	Ag3G00447/Ag1G01590/Ag3G02378/Ag11G03540/Ag2G02988/Ag9G01061/Ag2G00276/Ag9G00008/AgUnG00742/Ag5G00547/Ag10G01155/Ag7G01194/Ag7G02082/Ag7G00335/Ag2G02600/Ag6G00903/Ag6G02493/Ag9G02623/Ag5G01878/Ag8G01942/Ag9G02509/Ag5G00922	22	10	Ag1G01590/Ag9G01061/Ag2G00276/AgUnG00742/Ag7G02082/Ag7G00335/Ag2G02600/Ag5G01878/Ag8G01942/Ag5G00922	12	Ag3G00447/Ag3G02378/Ag11G03540/Ag2G02988/Ag9G00008/Ag5G00547/Ag10G01155/Ag7G01194/Ag6G00903/Ag6G02493/Ag9G02623/Ag9G02509
		BP	GO:0072522	purine-containing compound biosynthetic process	15/960	83/6998	0.158277	0.739484	Ag3G00447/Ag1G01590/Ag3G02378/Ag2G00276/Ag9G00008/Ag5G00547/Ag7G01194/Ag7G00335/Ag2G02600/Ag6G00903/Ag6G02493/Ag9G02623/Ag5G01878/Ag8G01942/Ag9G02509	Ag3G00447/Ag1G01590/Ag3G02378/Ag2G00276/Ag9G00008/Ag5G00547/Ag7G01194/Ag7G00335/Ag2G02600/Ag6G00903/Ag6G02493/Ag9G02623/Ag5G01878/Ag8G01942/Ag9G02509	15	6	Ag1G01590/Ag2G00276/Ag7G00335/Ag2G02600/Ag5G01878/Ag8G01942	9	Ag3G00447/Ag3G02378/Ag9G00008/Ag5G00547/Ag7G01194/Ag6G00903/Ag6G02493/Ag9G02623/Ag9G02509
		BP	GO:0044283	small molecule biosynthetic process	29/960	175/6998	0.158461	0.739484	Ag2G01976/Ag6G02234/Ag1G01590/Ag3G02378/AgUnG00467/Ag2G02631/Ag5G00391/Ag2G00276/Ag9G00008/Ag5G00547/Ag7G01194/Ag6G02145/Ag10G00797/Ag7G00335/Ag4G00048/Ag10G00214/Ag2G02600/Ag1G00480/Ag11G04587/Ag9G02623/Ag5G00497/Ag5G01878/Ag8G01942/Ag8G01658/Ag9G02070/Ag5G02073/Ag6G00075/Ag9G00517/Ag8G01543	Ag2G01976/Ag6G02234/Ag1G01590/Ag3G02378/AgUnG00467/Ag2G02631/Ag5G00391/Ag2G00276/Ag9G00008/Ag5G00547/Ag7G01194/Ag6G02145/Ag10G00797/Ag7G00335/Ag4G00048/Ag10G00214/Ag2G02600/Ag1G00480/Ag11G04587/Ag9G02623/Ag5G00497/Ag5G01878/Ag8G01942/Ag8G01658/Ag9G02070/Ag5G02073/Ag6G00075/Ag9G00517/Ag8G01543	29	11	Ag6G02234/Ag1G01590/AgUnG00467/Ag2G00276/Ag7G00335/Ag10G00214/Ag2G02600/Ag1G00480/Ag5G00497/Ag5G01878/Ag8G01942	18	Ag2G01976/Ag3G02378/Ag2G02631/Ag5G00391/Ag9G00008/Ag5G00547/Ag7G01194/Ag6G02145/Ag10G00797/Ag4G00048/Ag11G04587/Ag9G02623/Ag8G01658/Ag9G02070/Ag5G02073/Ag6G00075/Ag9G00517/Ag8G01543
		BP	GO:0009108	coenzyme biosynthetic process	14/960	77/6998	0.163049	0.743568	Ag1G01590/Ag3G02378/Ag2G02631/Ag2G00276/Ag9G00008/Ag5G00547/Ag7G01194/Ag7G02082/Ag7G00335/Ag2G02600/Ag9G02623/Ag5G01878/Ag8G01942/Ag5G02073	Ag1G01590/Ag3G02378/Ag2G02631/Ag2G00276/Ag9G00008/Ag5G00547/Ag7G01194/Ag7G02082/Ag7G00335/Ag2G02600/Ag9G02623/Ag5G01878/Ag8G01942/Ag5G02073	14	7	Ag1G01590/Ag2G00276/Ag7G02082/Ag7G00335/Ag2G02600/Ag5G01878/Ag8G01942	7	Ag3G02378/Ag2G02631/Ag9G00008/Ag5G00547/Ag7G01194/Ag9G02623/Ag5G02073
		BP	GO:0043436	oxoacid metabolic process	45/960	284/6998	0.164277	0.743568	Ag2G01976/novel.480/Ag8G00221/Ag6G02234/Ag1G01590/AgUnG00054/Ag3G02378/AgUnG00467/Ag3G01286/Ag11G04380/Ag8G01917/Ag4G02068/Ag2G00276/Ag9G00008/Ag5G00547/Ag3G00433/Ag6G01718/Ag2G02625/Ag7G01194/Ag7G01142/Ag8G01723/Ag10G00797/Ag9G01865/Ag7G00335/Ag10G00214/Ag2G02600/Ag1G00480/Ag11G04587/Ag6G00605/Ag9G02623/Ag11G03414/Ag5G00497/Ag10G01125/Ag5G01878/Ag8G01942/Ag2G00015/Ag6G02425/Ag8G01658/Ag9G02070/A…	Ag2G01976/-/Ag8G00221/Ag6G02234/Ag1G01590/AgUnG00054/Ag3G02378/AgUnG00467/Ag3G01286/Ag11G04380/Ag8G01917/Ag4G02068/Ag2G00276/Ag9G00008/Ag5G00547/Ag3G00433/Ag6G01718/Ag2G02625/Ag7G01194/Ag7G01142/Ag8G01723/Ag10G00797/Ag9G01865/Ag7G00335/Ag10G00214/Ag2G02600/Ag1G00480/Ag11G04587/Ag6G00605/Ag9G02623/Ag11G03414/Ag5G00497/Ag10G01125/Ag5G01878/Ag8G01942/Ag2G00015/Ag6G02425/Ag8G01658/Ag9G02070/Ag5G02073…	45	23	Ag8G00221/Ag6G02234/Ag1G01590/AgUnG00054/AgUnG00467/Ag3G01286/Ag11G04380/Ag8G01917/Ag4G02068/Ag2G00276/Ag3G00433/Ag2G02625/Ag8G01723/Ag7G00335/Ag10G00214/Ag2G02600/Ag1G00480/Ag11G03414/Ag5G00497/Ag5G01878/Ag8G01942/Ag2G00015/Ag3G01760	22	Ag2G01976/novel.480/Ag3G02378/Ag9G00008/Ag5G00547/Ag6G01718/Ag7G01194/Ag7G01142/Ag10G00797/Ag9G01865/Ag11G04587/Ag6G00605/Ag9G02623/Ag10G01125/Ag6G02425/Ag8G01658/Ag9G02070/Ag5G02073/Ag6G00075/Ag9G00517/Ag5G02068/Ag8G01543
		BP	GO:0019684	photosynthesis, light reaction	4/960	16/6998	0.166923	0.743568	Ag9G01251/Ag2G00611/Ag10G02263/Ag3G00251	Ag9G01251/Ag2G00611/Ag10G02263/Ag3G00251	4	0		4	Ag9G01251/Ag2G00611/Ag10G02263/Ag3G00251
		BP	GO:0071805	potassium ion transmembrane transport	4/960	16/6998	0.166923	0.743568	Ag1G01340/Ag9G02505/Ag7G00266/Ag6G01209	Ag1G01340/Ag9G02505/Ag7G00266/Ag6G01209	4	3	Ag1G01340/Ag9G02505/Ag6G01209	1	Ag7G00266
		BP	GO:0006082	organic acid metabolic process	45/960	285/6998	0.170505	0.750987	Ag2G01976/novel.480/Ag8G00221/Ag6G02234/Ag1G01590/AgUnG00054/Ag3G02378/AgUnG00467/Ag3G01286/Ag11G04380/Ag8G01917/Ag4G02068/Ag2G00276/Ag9G00008/Ag5G00547/Ag3G00433/Ag6G01718/Ag2G02625/Ag7G01194/Ag7G01142/Ag8G01723/Ag10G00797/Ag9G01865/Ag7G00335/Ag10G00214/Ag2G02600/Ag1G00480/Ag11G04587/Ag6G00605/Ag9G02623/Ag11G03414/Ag5G00497/Ag10G01125/Ag5G01878/Ag8G01942/Ag2G00015/Ag6G02425/Ag8G01658/Ag9G02070/A…	Ag2G01976/-/Ag8G00221/Ag6G02234/Ag1G01590/AgUnG00054/Ag3G02378/AgUnG00467/Ag3G01286/Ag11G04380/Ag8G01917/Ag4G02068/Ag2G00276/Ag9G00008/Ag5G00547/Ag3G00433/Ag6G01718/Ag2G02625/Ag7G01194/Ag7G01142/Ag8G01723/Ag10G00797/Ag9G01865/Ag7G00335/Ag10G00214/Ag2G02600/Ag1G00480/Ag11G04587/Ag6G00605/Ag9G02623/Ag11G03414/Ag5G00497/Ag10G01125/Ag5G01878/Ag8G01942/Ag2G00015/Ag6G02425/Ag8G01658/Ag9G02070/Ag5G02073…	45	23	Ag8G00221/Ag6G02234/Ag1G01590/AgUnG00054/AgUnG00467/Ag3G01286/Ag11G04380/Ag8G01917/Ag4G02068/Ag2G00276/Ag3G00433/Ag2G02625/Ag8G01723/Ag7G00335/Ag10G00214/Ag2G02600/Ag1G00480/Ag11G03414/Ag5G00497/Ag5G01878/Ag8G01942/Ag2G00015/Ag3G01760	22	Ag2G01976/novel.480/Ag3G02378/Ag9G00008/Ag5G00547/Ag6G01718/Ag7G01194/Ag7G01142/Ag10G00797/Ag9G01865/Ag11G04587/Ag6G00605/Ag9G02623/Ag10G01125/Ag6G02425/Ag8G01658/Ag9G02070/Ag5G02073/Ag6G00075/Ag9G00517/Ag5G02068/Ag8G01543
		BP	GO:0046034	ATP metabolic process	14/960	78/6998	0.175222	0.763187	Ag3G00447/Ag1G01590/Ag3G02378/Ag2G00276/Ag9G00008/Ag5G00547/Ag7G01194/Ag7G00335/Ag2G02600/Ag6G00903/Ag6G02493/Ag9G02623/Ag5G01878/Ag8G01942	Ag3G00447/Ag1G01590/Ag3G02378/Ag2G00276/Ag9G00008/Ag5G00547/Ag7G01194/Ag7G00335/Ag2G02600/Ag6G00903/Ag6G02493/Ag9G02623/Ag5G01878/Ag8G01942	14	6	Ag1G01590/Ag2G00276/Ag7G00335/Ag2G02600/Ag5G01878/Ag8G01942	8	Ag3G00447/Ag3G02378/Ag9G00008/Ag5G00547/Ag7G01194/Ag6G00903/Ag6G02493/Ag9G02623
		BP	GO:0034637	cellular carbohydrate biosynthetic process	13/960	72/6998	0.180844	0.764164	Ag8G02207/Ag2G02723/Ag8G01092/Ag4G02219/Ag7G02140/Ag8G00880/Ag3G01143/Ag1G01682/Ag8G00682/Ag2G02292/Ag3G01810/AgUnG00463/Ag6G01908	Ag8G02207/Ag2G02723/Ag8G01092/Ag4G02219/Ag7G02140/Ag8G00880/Ag3G01143/Ag1G01682/Ag8G00682/Ag2G02292/Ag3G01810/AgUnG00463/Ag6G01908	13	8	Ag8G02207/Ag2G02723/Ag8G01092/Ag4G02219/Ag8G00880/Ag1G01682/Ag8G00682/Ag6G01908	5	Ag7G02140/Ag3G01143/Ag2G02292/Ag3G01810/AgUnG00463
		BP	GO:0009064	glutamine family amino acid metabolic process	3/960	11/6998	0.183227	0.764164	AgUnG00467/Ag8G01658/Ag6G00075	AgUnG00467/Ag8G01658/Ag6G00075	3	1	AgUnG00467	2	Ag8G01658/Ag6G00075
		BP	GO:0009084	glutamine family amino acid biosynthetic process	3/960	11/6998	0.183227	0.764164	AgUnG00467/Ag8G01658/Ag6G00075	AgUnG00467/Ag8G01658/Ag6G00075	3	1	AgUnG00467	2	Ag8G01658/Ag6G00075
		BP	GO:0009144	purine nucleoside triphosphate metabolic process	14/960	79/6998	0.187832	0.764164	Ag3G00447/Ag1G01590/Ag3G02378/Ag2G00276/Ag9G00008/Ag5G00547/Ag7G01194/Ag7G00335/Ag2G02600/Ag6G00903/Ag6G02493/Ag9G02623/Ag5G01878/Ag8G01942	Ag3G00447/Ag1G01590/Ag3G02378/Ag2G00276/Ag9G00008/Ag5G00547/Ag7G01194/Ag7G00335/Ag2G02600/Ag6G00903/Ag6G02493/Ag9G02623/Ag5G01878/Ag8G01942	14	6	Ag1G01590/Ag2G00276/Ag7G00335/Ag2G02600/Ag5G01878/Ag8G01942	8	Ag3G00447/Ag3G02378/Ag9G00008/Ag5G00547/Ag7G01194/Ag6G00903/Ag6G02493/Ag9G02623
		BP	GO:0009199	ribonucleoside triphosphate metabolic process	14/960	79/6998	0.187832	0.764164	Ag3G00447/Ag1G01590/Ag3G02378/Ag2G00276/Ag9G00008/Ag5G00547/Ag7G01194/Ag7G00335/Ag2G02600/Ag6G00903/Ag6G02493/Ag9G02623/Ag5G01878/Ag8G01942	Ag3G00447/Ag1G01590/Ag3G02378/Ag2G00276/Ag9G00008/Ag5G00547/Ag7G01194/Ag7G00335/Ag2G02600/Ag6G00903/Ag6G02493/Ag9G02623/Ag5G01878/Ag8G01942	14	6	Ag1G01590/Ag2G00276/Ag7G00335/Ag2G02600/Ag5G01878/Ag8G01942	8	Ag3G00447/Ag3G02378/Ag9G00008/Ag5G00547/Ag7G01194/Ag6G00903/Ag6G02493/Ag9G02623
		BP	GO:0009205	purine ribonucleoside triphosphate metabolic process	14/960	79/6998	0.187832	0.764164	Ag3G00447/Ag1G01590/Ag3G02378/Ag2G00276/Ag9G00008/Ag5G00547/Ag7G01194/Ag7G00335/Ag2G02600/Ag6G00903/Ag6G02493/Ag9G02623/Ag5G01878/Ag8G01942	Ag3G00447/Ag1G01590/Ag3G02378/Ag2G00276/Ag9G00008/Ag5G00547/Ag7G01194/Ag7G00335/Ag2G02600/Ag6G00903/Ag6G02493/Ag9G02623/Ag5G01878/Ag8G01942	14	6	Ag1G01590/Ag2G00276/Ag7G00335/Ag2G02600/Ag5G01878/Ag8G01942	8	Ag3G00447/Ag3G02378/Ag9G00008/Ag5G00547/Ag7G01194/Ag6G00903/Ag6G02493/Ag9G02623
		BP	GO:0019752	carboxylic acid metabolic process	44/960	281/6998	0.189092	0.764164	Ag2G01976/novel.480/Ag8G00221/Ag6G02234/Ag1G01590/AgUnG00054/Ag3G02378/AgUnG00467/Ag3G01286/Ag11G04380/Ag8G01917/Ag4G02068/Ag2G00276/Ag9G00008/Ag5G00547/Ag3G00433/Ag6G01718/Ag2G02625/Ag7G01194/Ag7G01142/Ag8G01723/Ag10G00797/Ag9G01865/Ag7G00335/Ag10G00214/Ag2G02600/Ag1G00480/Ag11G04587/Ag6G00605/Ag9G02623/Ag11G03414/Ag5G00497/Ag10G01125/Ag5G01878/Ag8G01942/Ag2G00015/Ag6G02425/Ag8G01658/Ag9G02070/A…	Ag2G01976/-/Ag8G00221/Ag6G02234/Ag1G01590/AgUnG00054/Ag3G02378/AgUnG00467/Ag3G01286/Ag11G04380/Ag8G01917/Ag4G02068/Ag2G00276/Ag9G00008/Ag5G00547/Ag3G00433/Ag6G01718/Ag2G02625/Ag7G01194/Ag7G01142/Ag8G01723/Ag10G00797/Ag9G01865/Ag7G00335/Ag10G00214/Ag2G02600/Ag1G00480/Ag11G04587/Ag6G00605/Ag9G02623/Ag11G03414/Ag5G00497/Ag10G01125/Ag5G01878/Ag8G01942/Ag2G00015/Ag6G02425/Ag8G01658/Ag9G02070/Ag5G02073…	44	22	Ag8G00221/Ag6G02234/Ag1G01590/AgUnG00054/AgUnG00467/Ag3G01286/Ag11G04380/Ag8G01917/Ag4G02068/Ag2G00276/Ag3G00433/Ag2G02625/Ag8G01723/Ag7G00335/Ag10G00214/Ag2G02600/Ag1G00480/Ag11G03414/Ag5G00497/Ag5G01878/Ag8G01942/Ag2G00015	22	Ag2G01976/novel.480/Ag3G02378/Ag9G00008/Ag5G00547/Ag6G01718/Ag7G01194/Ag7G01142/Ag10G00797/Ag9G01865/Ag11G04587/Ag6G00605/Ag9G02623/Ag10G01125/Ag6G02425/Ag8G01658/Ag9G02070/Ag5G02073/Ag6G00075/Ag9G00517/Ag5G02068/Ag8G01543
		BP	GO:0016051	carbohydrate biosynthetic process	15/960	86/6998	0.193976	0.768066	Ag8G02207/Ag2G02723/Ag8G01092/Ag5G00391/Ag2G00276/Ag4G02219/Ag7G02140/Ag8G00880/Ag3G01143/Ag1G01682/Ag8G00682/Ag2G02292/Ag3G01810/AgUnG00463/Ag6G01908	Ag8G02207/Ag2G02723/Ag8G01092/Ag5G00391/Ag2G00276/Ag4G02219/Ag7G02140/Ag8G00880/Ag3G01143/Ag1G01682/Ag8G00682/Ag2G02292/Ag3G01810/AgUnG00463/Ag6G01908	15	9	Ag8G02207/Ag2G02723/Ag8G01092/Ag2G00276/Ag4G02219/Ag8G00880/Ag1G01682/Ag8G00682/Ag6G01908	6	Ag5G00391/Ag7G02140/Ag3G01143/Ag2G02292/Ag3G01810/AgUnG00463
		BP	GO:0072330	monocarboxylic acid biosynthetic process	15/960	86/6998	0.193976	0.768066	Ag1G01590/Ag3G02378/Ag2G00276/Ag9G00008/Ag5G00547/Ag7G01194/Ag10G00797/Ag7G00335/Ag10G00214/Ag2G02600/Ag9G02623/Ag5G00497/Ag5G01878/Ag8G01942/Ag8G01543	Ag1G01590/Ag3G02378/Ag2G00276/Ag9G00008/Ag5G00547/Ag7G01194/Ag10G00797/Ag7G00335/Ag10G00214/Ag2G02600/Ag9G02623/Ag5G00497/Ag5G01878/Ag8G01942/Ag8G01543	15	8	Ag1G01590/Ag2G00276/Ag7G00335/Ag10G00214/Ag2G02600/Ag5G00497/Ag5G01878/Ag8G01942	7	Ag3G02378/Ag9G00008/Ag5G00547/Ag7G01194/Ag10G00797/Ag9G02623/Ag8G01543
		BP	GO:0016042	lipid catabolic process	4/960	17/6998	0.19606	0.768556	Ag3G01286/Ag4G02068/Ag11G03414/Ag3G01036	Ag3G01286/Ag4G02068/Ag11G03414/Ag3G01036	4	3	Ag3G01286/Ag4G02068/Ag11G03414	1	Ag3G01036
		BP	GO:0044282	small molecule catabolic process	6/960	29/6998	0.198666	0.771062	Ag3G01286/Ag11G04380/Ag4G02068/Ag11G03414/Ag3G00565/Ag5G01696	Ag3G01286/Ag11G04380/Ag4G02068/Ag11G03414/Ag3G00565/Ag5G01696	6	5	Ag3G01286/Ag11G04380/Ag4G02068/Ag11G03414/Ag3G00565	1	Ag5G01696
		BP	GO:0009141	nucleoside triphosphate metabolic process	14/960	81/6998	0.214294	0.805558	Ag3G00447/Ag1G01590/Ag3G02378/Ag2G00276/Ag9G00008/Ag5G00547/Ag7G01194/Ag7G00335/Ag2G02600/Ag6G00903/Ag6G02493/Ag9G02623/Ag5G01878/Ag8G01942	Ag3G00447/Ag1G01590/Ag3G02378/Ag2G00276/Ag9G00008/Ag5G00547/Ag7G01194/Ag7G00335/Ag2G02600/Ag6G00903/Ag6G02493/Ag9G02623/Ag5G01878/Ag8G01942	14	6	Ag1G01590/Ag2G00276/Ag7G00335/Ag2G02600/Ag5G01878/Ag8G01942	8	Ag3G00447/Ag3G02378/Ag9G00008/Ag5G00547/Ag7G01194/Ag6G00903/Ag6G02493/Ag9G02623
		BP	GO:0044042	glucan metabolic process	12/960	68/6998	0.215653	0.805558	Ag1G00360/Ag10G00621/Ag8G01092/Ag5G00400/novel.757/Ag7G02140/Ag1G00280/Ag3G01143/Ag3G01810/Ag1G00281/Ag4G01627/novel.758	Ag1G00360/Ag10G00621/Ag8G01092/Ag5G00400/-/Ag7G02140/Ag1G00280/Ag3G01143/Ag3G01810/Ag1G00281/Ag4G01627/-	12	3	Ag1G00360/Ag10G00621/Ag8G01092	9	Ag5G00400/novel.757/Ag7G02140/Ag1G00280/Ag3G01143/Ag3G01810/Ag1G00281/Ag4G01627/novel.758
		BP	GO:0006869	lipid transport	3/960	12/6998	0.220869	0.805558	Ag7G00100/Ag2G00194/Ag3G01892	Ag7G00100/Ag2G00194/Ag3G01892	3	2	Ag7G00100/Ag3G01892	1	Ag2G00194
		BP	GO:0007205	protein kinase C-activating G protein-coupled receptor signaling pathway	3/960	12/6998	0.220869	0.805558	Ag3G00250/Ag4G02705/Ag4G02029	Ag3G00250/Ag4G02705/Ag4G02029	3	3	Ag3G00250/Ag4G02705/Ag4G02029	0
		BP	GO:0019751	polyol metabolic process	3/960	12/6998	0.220869	0.805558	Ag2G02631/Ag4G00048/Ag5G01696	Ag2G02631/Ag4G00048/Ag5G01696	3	0		3	Ag2G02631/Ag4G00048/Ag5G01696
		BP	GO:0006631	fatty acid metabolic process	9/960	49/6998	0.222429	0.805558	Ag8G00221/AgUnG00054/Ag3G01286/Ag4G02068/Ag8G01723/Ag10G00797/Ag10G00214/Ag11G03414/Ag8G01543	Ag8G00221/AgUnG00054/Ag3G01286/Ag4G02068/Ag8G01723/Ag10G00797/Ag10G00214/Ag11G03414/Ag8G01543	9	7	Ag8G00221/AgUnG00054/Ag3G01286/Ag4G02068/Ag8G01723/Ag10G00214/Ag11G03414	2	Ag10G00797/Ag8G01543
		BP	GO:0009123	nucleoside monophosphate metabolic process	14/960	82/6998	0.228104	0.805558	Ag3G00447/Ag1G01590/Ag3G02378/Ag2G00276/Ag9G00008/Ag5G00547/Ag7G01194/Ag7G00335/Ag2G02600/Ag6G00903/Ag6G02493/Ag9G02623/Ag5G01878/Ag8G01942	Ag3G00447/Ag1G01590/Ag3G02378/Ag2G00276/Ag9G00008/Ag5G00547/Ag7G01194/Ag7G00335/Ag2G02600/Ag6G00903/Ag6G02493/Ag9G02623/Ag5G01878/Ag8G01942	14	6	Ag1G01590/Ag2G00276/Ag7G00335/Ag2G02600/Ag5G01878/Ag8G01942	8	Ag3G00447/Ag3G02378/Ag9G00008/Ag5G00547/Ag7G01194/Ag6G00903/Ag6G02493/Ag9G02623
		BP	GO:0009126	purine nucleoside monophosphate metabolic process	14/960	82/6998	0.228104	0.805558	Ag3G00447/Ag1G01590/Ag3G02378/Ag2G00276/Ag9G00008/Ag5G00547/Ag7G01194/Ag7G00335/Ag2G02600/Ag6G00903/Ag6G02493/Ag9G02623/Ag5G01878/Ag8G01942	Ag3G00447/Ag1G01590/Ag3G02378/Ag2G00276/Ag9G00008/Ag5G00547/Ag7G01194/Ag7G00335/Ag2G02600/Ag6G00903/Ag6G02493/Ag9G02623/Ag5G01878/Ag8G01942	14	6	Ag1G01590/Ag2G00276/Ag7G00335/Ag2G02600/Ag5G01878/Ag8G01942	8	Ag3G00447/Ag3G02378/Ag9G00008/Ag5G00547/Ag7G01194/Ag6G00903/Ag6G02493/Ag9G02623
		BP	GO:0009161	ribonucleoside monophosphate metabolic process	14/960	82/6998	0.228104	0.805558	Ag3G00447/Ag1G01590/Ag3G02378/Ag2G00276/Ag9G00008/Ag5G00547/Ag7G01194/Ag7G00335/Ag2G02600/Ag6G00903/Ag6G02493/Ag9G02623/Ag5G01878/Ag8G01942	Ag3G00447/Ag1G01590/Ag3G02378/Ag2G00276/Ag9G00008/Ag5G00547/Ag7G01194/Ag7G00335/Ag2G02600/Ag6G00903/Ag6G02493/Ag9G02623/Ag5G01878/Ag8G01942	14	6	Ag1G01590/Ag2G00276/Ag7G00335/Ag2G02600/Ag5G01878/Ag8G01942	8	Ag3G00447/Ag3G02378/Ag9G00008/Ag5G00547/Ag7G01194/Ag6G00903/Ag6G02493/Ag9G02623
		BP	GO:0009167	purine ribonucleoside monophosphate metabolic process	14/960	82/6998	0.228104	0.805558	Ag3G00447/Ag1G01590/Ag3G02378/Ag2G00276/Ag9G00008/Ag5G00547/Ag7G01194/Ag7G00335/Ag2G02600/Ag6G00903/Ag6G02493/Ag9G02623/Ag5G01878/Ag8G01942	Ag3G00447/Ag1G01590/Ag3G02378/Ag2G00276/Ag9G00008/Ag5G00547/Ag7G01194/Ag7G00335/Ag2G02600/Ag6G00903/Ag6G02493/Ag9G02623/Ag5G01878/Ag8G01942	14	6	Ag1G01590/Ag2G00276/Ag7G00335/Ag2G02600/Ag5G01878/Ag8G01942	8	Ag3G00447/Ag3G02378/Ag9G00008/Ag5G00547/Ag7G01194/Ag6G00903/Ag6G02493/Ag9G02623
		BP	GO:0070647	protein modification by small protein conjugation or removal	18/960	109/6998	0.232401	0.813404	Ag8G01841/AgUnG01106/Ag10G02693/Ag5G01558/Ag6G00182/Ag10G02093/Ag3G01626/Ag3G02449/Ag9G00070/Ag8G00030/AgUnG01431/Ag11G03863/Ag10G00144/Ag8G00428/Ag7G02215/Ag2G01821/Ag8G02209/Ag10G02096	Ag8G01841/AgUnG01106/Ag10G02693/Ag5G01558/Ag6G00182/Ag10G02093/Ag3G01626/Ag3G02449/Ag9G00070/Ag8G00030/AgUnG01431/Ag11G03863/Ag10G00144/Ag8G00428/Ag7G02215/Ag2G01821/Ag8G02209/Ag10G02096	18	12	AgUnG01106/Ag10G02693/Ag5G01558/Ag10G02093/Ag3G01626/Ag8G00030/AgUnG01431/Ag10G00144/Ag8G00428/Ag7G02215/Ag2G01821/Ag10G02096	6	Ag8G01841/Ag6G00182/Ag3G02449/Ag9G00070/Ag11G03863/Ag8G02209
		BP	GO:0009165	nucleotide biosynthetic process	16/960	96/6998	0.237494	0.816645	Ag3G00447/Ag1G01590/Ag3G02378/Ag2G00276/Ag9G00008/Ag5G00547/Ag7G01194/Ag7G02082/Ag7G00335/Ag2G02600/Ag6G00903/Ag6G02493/Ag9G02623/Ag5G01878/Ag8G01942/Ag9G02509	Ag3G00447/Ag1G01590/Ag3G02378/Ag2G00276/Ag9G00008/Ag5G00547/Ag7G01194/Ag7G02082/Ag7G00335/Ag2G02600/Ag6G00903/Ag6G02493/Ag9G02623/Ag5G01878/Ag8G01942/Ag9G02509	16	7	Ag1G01590/Ag2G00276/Ag7G02082/Ag7G00335/Ag2G02600/Ag5G01878/Ag8G01942	9	Ag3G00447/Ag3G02378/Ag9G00008/Ag5G00547/Ag7G01194/Ag6G00903/Ag6G02493/Ag9G02623/Ag9G02509
		BP	GO:1901293	nucleoside phosphate biosynthetic process	16/960	96/6998	0.237494	0.816645	Ag3G00447/Ag1G01590/Ag3G02378/Ag2G00276/Ag9G00008/Ag5G00547/Ag7G01194/Ag7G02082/Ag7G00335/Ag2G02600/Ag6G00903/Ag6G02493/Ag9G02623/Ag5G01878/Ag8G01942/Ag9G02509	Ag3G00447/Ag1G01590/Ag3G02378/Ag2G00276/Ag9G00008/Ag5G00547/Ag7G01194/Ag7G02082/Ag7G00335/Ag2G02600/Ag6G00903/Ag6G02493/Ag9G02623/Ag5G01878/Ag8G01942/Ag9G02509	16	7	Ag1G01590/Ag2G00276/Ag7G02082/Ag7G00335/Ag2G02600/Ag5G01878/Ag8G01942	9	Ag3G00447/Ag3G02378/Ag9G00008/Ag5G00547/Ag7G01194/Ag6G00903/Ag6G02493/Ag9G02623/Ag9G02509
		BP	GO:0042737	drug catabolic process	3/960	13/6998	0.259852	0.870614	Ag11G04380/Ag1G00035/Ag9G02370	Ag11G04380/Ag1G00035/Ag9G02370	3	2	Ag11G04380/Ag9G02370	1	Ag1G00035
		BP	GO:0050790	regulation of catalytic activity	3/960	13/6998	0.259852	0.870614	Ag1G01798/Ag11G03317/Ag10G02058	Ag1G01798/Ag11G03317/Ag10G02058	3	1	Ag1G01798	2	Ag11G03317/Ag10G02058
		BP	GO:0065009	regulation of molecular function	3/960	13/6998	0.259852	0.870614	Ag1G01798/Ag11G03317/Ag10G02058	Ag1G01798/Ag11G03317/Ag10G02058	3	1	Ag1G01798	2	Ag11G03317/Ag10G02058
		BP	GO:0009056	catabolic process	34/960	223/6998	0.277524	0.921944	novel.480/Ag1G01590/Ag3G02378/Ag3G01286/Ag7G00165/Ag11G04380/Ag10G02451/Ag9G00005/Ag5G01088/Ag11G03826/Ag4G02068/Ag2G00276/Ag9G00008/Ag5G00547/Ag2G02648/Ag3G02761/Ag11G03285/Ag7G01194/Ag7G00335/Ag2G02600/novel.3301/Ag11G04086/Ag4G02642/Ag9G02623/Ag6G00749/Ag11G03414/Ag1G00035/Ag9G02370/Ag5G01878/Ag3G01036/Ag8G01942/Ag3G00565/Ag10G02058/Ag5G01696	-/Ag1G01590/Ag3G02378/Ag3G01286/Ag7G00165/Ag11G04380/Ag10G02451/Ag9G00005/Ag5G01088/Ag11G03826/Ag4G02068/Ag2G00276/Ag9G00008/Ag5G00547/Ag2G02648/Ag3G02761/Ag11G03285/Ag7G01194/Ag7G00335/Ag2G02600/-/Ag11G04086/Ag4G02642/Ag9G02623/Ag6G00749/Ag11G03414/Ag1G00035/Ag9G02370/Ag5G01878/Ag3G01036/Ag8G01942/Ag3G00565/Ag10G02058/Ag5G01696	34	21	Ag1G01590/Ag3G01286/Ag7G00165/Ag11G04380/Ag10G02451/Ag9G00005/Ag11G03826/Ag4G02068/Ag2G00276/Ag3G02761/Ag11G03285/Ag7G00335/Ag2G02600/novel.3301/Ag11G04086/Ag4G02642/Ag11G03414/Ag9G02370/Ag5G01878/Ag8G01942/Ag3G00565	13	novel.480/Ag3G02378/Ag5G01088/Ag9G00008/Ag5G00547/Ag2G02648/Ag7G01194/Ag9G02623/Ag6G00749/Ag1G00035/Ag3G01036/Ag10G02058/Ag5G01696
		BP	GO:0016311	dephosphorylation	5/960	26/6998	0.280291	0.923312	Ag3G00855/Ag3G02332/Ag5G01182/Ag6G00292/Ag9G01234	Ag3G00855/Ag3G02332/Ag5G01182/Ag6G00292/Ag9G01234	5	3	Ag5G01182/Ag6G00292/Ag9G01234	2	Ag3G00855/Ag3G02332
		BP	GO:0006813	potassium ion transport	4/960	20/6998	0.290628	0.942718	Ag1G01340/Ag9G02505/Ag7G00266/Ag6G01209	Ag1G01340/Ag9G02505/Ag7G00266/Ag6G01209	4	3	Ag1G01340/Ag9G02505/Ag6G01209	1	Ag7G00266
		BP	GO:0055086	nucleobase-containing small molecule metabolic process	23/960	148/6998	0.290992	0.942718	Ag3G00447/Ag1G01590/Ag3G02378/Ag11G03540/Ag2G02988/Ag9G01061/Ag2G00276/Ag9G00008/AgUnG00742/Ag5G00547/Ag10G01155/Ag7G01194/Ag7G02082/Ag7G00335/Ag2G02600/Ag6G00903/Ag6G02493/Ag9G02623/Ag5G01878/Ag8G00226/Ag8G01942/Ag9G02509/Ag5G00922	Ag3G00447/Ag1G01590/Ag3G02378/Ag11G03540/Ag2G02988/Ag9G01061/Ag2G00276/Ag9G00008/AgUnG00742/Ag5G00547/Ag10G01155/Ag7G01194/Ag7G02082/Ag7G00335/Ag2G02600/Ag6G00903/Ag6G02493/Ag9G02623/Ag5G01878/Ag8G00226/Ag8G01942/Ag9G02509/Ag5G00922	23	11	Ag1G01590/Ag9G01061/Ag2G00276/AgUnG00742/Ag7G02082/Ag7G00335/Ag2G02600/Ag5G01878/Ag8G00226/Ag8G01942/Ag5G00922	12	Ag3G00447/Ag3G02378/Ag11G03540/Ag2G02988/Ag9G00008/Ag5G00547/Ag10G01155/Ag7G01194/Ag6G00903/Ag6G02493/Ag9G02623/Ag9G02509
		BP	GO:0006066	alcohol metabolic process	3/960	14/6998	0.29961	0.962683	Ag2G02631/Ag4G00048/Ag5G01696	Ag2G02631/Ag4G00048/Ag5G01696	3	0		3	Ag2G02631/Ag4G00048/Ag5G01696
		BP	GO:1901575	organic substance catabolic process	33/960	219/6998	0.305946	0.975047	novel.480/Ag1G01590/Ag3G02378/Ag3G01286/Ag7G00165/Ag11G04380/Ag9G00005/Ag5G01088/Ag11G03826/Ag4G02068/Ag2G00276/Ag9G00008/Ag5G00547/Ag2G02648/Ag3G02761/Ag11G03285/Ag7G01194/Ag7G00335/Ag2G02600/novel.3301/Ag11G04086/Ag4G02642/Ag9G02623/Ag6G00749/Ag11G03414/Ag1G00035/Ag9G02370/Ag5G01878/Ag3G01036/Ag8G01942/Ag3G00565/Ag10G02058/Ag5G01696	-/Ag1G01590/Ag3G02378/Ag3G01286/Ag7G00165/Ag11G04380/Ag9G00005/Ag5G01088/Ag11G03826/Ag4G02068/Ag2G00276/Ag9G00008/Ag5G00547/Ag2G02648/Ag3G02761/Ag11G03285/Ag7G01194/Ag7G00335/Ag2G02600/-/Ag11G04086/Ag4G02642/Ag9G02623/Ag6G00749/Ag11G03414/Ag1G00035/Ag9G02370/Ag5G01878/Ag3G01036/Ag8G01942/Ag3G00565/Ag10G02058/Ag5G01696	33	20	Ag1G01590/Ag3G01286/Ag7G00165/Ag11G04380/Ag9G00005/Ag11G03826/Ag4G02068/Ag2G00276/Ag3G02761/Ag11G03285/Ag7G00335/Ag2G02600/novel.3301/Ag11G04086/Ag4G02642/Ag11G03414/Ag9G02370/Ag5G01878/Ag8G01942/Ag3G00565	13	novel.480/Ag3G02378/Ag5G01088/Ag9G00008/Ag5G00547/Ag2G02648/Ag7G01194/Ag9G02623/Ag6G00749/Ag1G00035/Ag3G01036/Ag10G02058/Ag5G01696
		BP	GO:0006812	cation transport	35/960	234/6998	0.315363	0.980591	Ag1G01340/Ag3G00447/Ag1G00975/Ag6G01507/Ag9G02505/Ag10G03052/Ag10G02793/Ag2G02873/Ag9G02516/Ag10G02466/Ag3G02327/Ag6G02134/Ag10G01935/Ag5G02393/Ag4G02002/Ag7G00427/Ag6G00903/Ag6G02493/Ag11G04199/Ag5G02719/Ag10G00951/Ag6G02031/Ag5G00179/Ag11G03794/AgUnG01644/Ag7G00322/Ag9G02570/Ag6G01283/Ag7G00266/Ag6G01209/Ag3G01018/Ag8G00066/AgUnG01245/Ag10G01135/Ag6G01240	Ag1G01340/Ag3G00447/Ag1G00975/Ag6G01507/Ag9G02505/Ag10G03052/Ag10G02793/Ag2G02873/Ag9G02516/Ag10G02466/Ag3G02327/Ag6G02134/Ag10G01935/Ag5G02393/Ag4G02002/Ag7G00427/Ag6G00903/Ag6G02493/Ag11G04199/Ag5G02719/Ag10G00951/Ag6G02031/Ag5G00179/Ag11G03794/AgUnG01644/Ag7G00322/Ag9G02570/Ag6G01283/Ag7G00266/Ag6G01209/Ag3G01018/Ag8G00066/AgUnG01245/Ag10G01135/Ag6G01240	35	19	Ag1G01340/Ag6G01507/Ag9G02505/Ag10G03052/Ag10G02793/Ag9G02516/Ag3G02327/Ag10G01935/Ag5G02393/Ag7G00427/Ag11G04199/Ag6G02031/Ag5G00179/Ag11G03794/AgUnG01644/Ag9G02570/Ag6G01209/Ag10G01135/Ag6G01240	16	Ag3G00447/Ag1G00975/Ag2G02873/Ag10G02466/Ag6G02134/Ag4G02002/Ag6G00903/Ag6G02493/Ag5G02719/Ag10G00951/Ag7G00322/Ag6G01283/Ag7G00266/Ag3G01018/Ag8G00066/AgUnG01245
		BP	GO:0044281	small molecule metabolic process	64/960	440/6998	0.322244	0.980591	Ag2G01976/novel.480/Ag8G00221/Ag3G00447/Ag6G02234/Ag1G01590/AgUnG00054/Ag3G02378/AgUnG00467/Ag3G01286/Ag11G03540/Ag11G04380/Ag2G02631/Ag2G02988/Ag9G01061/Ag8G01917/Ag5G00391/Ag4G02068/Ag2G00276/Ag9G00008/AgUnG00742/Ag5G00547/Ag3G00433/Ag10G01155/Ag6G01718/Ag2G02625/Ag7G01194/Ag7G01142/Ag6G02145/Ag8G01723/Ag10G00797/Ag10G01699/Ag7G02082/Ag9G01865/Ag7G00335/Ag4G00048/Ag10G00214/Ag2G02600/Ag1G00480/…	Ag2G01976/-/Ag8G00221/Ag3G00447/Ag6G02234/Ag1G01590/AgUnG00054/Ag3G02378/AgUnG00467/Ag3G01286/Ag11G03540/Ag11G04380/Ag2G02631/Ag2G02988/Ag9G01061/Ag8G01917/Ag5G00391/Ag4G02068/Ag2G00276/Ag9G00008/AgUnG00742/Ag5G00547/Ag3G00433/Ag10G01155/Ag6G01718/Ag2G02625/Ag7G01194/Ag7G01142/Ag6G02145/Ag8G01723/Ag10G00797/Ag10G01699/Ag7G02082/Ag9G01865/Ag7G00335/Ag4G00048/Ag10G00214/Ag2G02600/Ag1G00480/Ag6G0090…	64	29	Ag8G00221/Ag6G02234/Ag1G01590/AgUnG00054/AgUnG00467/Ag3G01286/Ag11G04380/Ag9G01061/Ag8G01917/Ag4G02068/Ag2G00276/AgUnG00742/Ag3G00433/Ag2G02625/Ag8G01723/Ag7G02082/Ag7G00335/Ag10G00214/Ag2G02600/Ag1G00480/Ag11G03414/Ag5G00497/Ag5G01878/Ag8G00226/Ag8G01942/Ag2G00015/Ag3G00565/Ag5G00922/Ag3G01760	35	Ag2G01976/novel.480/Ag3G00447/Ag3G02378/Ag11G03540/Ag2G02631/Ag2G02988/Ag5G00391/Ag9G00008/Ag5G00547/Ag10G01155/Ag6G01718/Ag7G01194/Ag7G01142/Ag6G02145/Ag10G00797/Ag10G01699/Ag9G01865/Ag4G00048/Ag6G00903/Ag6G02493/Ag11G04587/Ag6G00605/Ag9G02623/Ag10G01125/Ag6G02425/Ag8G01658/Ag9G02070/Ag9G02509/Ag5G02073/Ag6G00075/Ag9G00517/Ag5G01696/Ag5G02068/Ag8G01543
		BP	GO:0006073	cellular glucan metabolic process	10/960	61/6998	0.323032	0.980591	Ag1G00360/Ag10G00621/Ag8G01092/Ag5G00400/Ag7G02140/Ag1G00280/Ag3G01143/Ag3G01810/Ag1G00281/Ag4G01627	Ag1G00360/Ag10G00621/Ag8G01092/Ag5G00400/Ag7G02140/Ag1G00280/Ag3G01143/Ag3G01810/Ag1G00281/Ag4G01627	10	3	Ag1G00360/Ag10G00621/Ag8G01092	7	Ag5G00400/Ag7G02140/Ag1G00280/Ag3G01143/Ag3G01810/Ag1G00281/Ag4G01627
		BP	GO:0044264	cellular polysaccharide metabolic process	10/960	61/6998	0.323032	0.980591	Ag1G00360/Ag10G00621/Ag8G01092/Ag5G00400/Ag7G02140/Ag1G00280/Ag3G01143/Ag3G01810/Ag1G00281/Ag4G01627	Ag1G00360/Ag10G00621/Ag8G01092/Ag5G00400/Ag7G02140/Ag1G00280/Ag3G01143/Ag3G01810/Ag1G00281/Ag4G01627	10	3	Ag1G00360/Ag10G00621/Ag8G01092	7	Ag5G00400/Ag7G02140/Ag1G00280/Ag3G01143/Ag3G01810/Ag1G00281/Ag4G01627
		BP	GO:0016054	organic acid catabolic process	4/960	21/6998	0.323533	0.980591	Ag3G01286/Ag11G04380/Ag4G02068/Ag11G03414	Ag3G01286/Ag11G04380/Ag4G02068/Ag11G03414	4	4	Ag3G01286/Ag11G04380/Ag4G02068/Ag11G03414	0
		BP	GO:0046395	carboxylic acid catabolic process	4/960	21/6998	0.323533	0.980591	Ag3G01286/Ag11G04380/Ag4G02068/Ag11G03414	Ag3G01286/Ag11G04380/Ag4G02068/Ag11G03414	4	4	Ag3G01286/Ag11G04380/Ag4G02068/Ag11G03414	0
		BP	GO:0006508	proteolysis	50/960	341/6998	0.325196	0.980591	Ag2G00296/Ag3G02497/novel.1702/Ag4G01139/Ag4G02177/Ag6G00054/Ag3G01496/Ag9G00088/Ag7G00165/Ag2G02214/Ag9G00036/Ag2G00210/Ag9G00005/Ag5G01088/Ag10G01416/Ag2G01512/Ag11G05016/Ag3G02615/Ag11G03285/Ag2G00738/Ag1G01798/AgUnG01011/AgUnG00584/novel.3301/Ag1G00056/Ag3G02449/Ag3G01113/Ag9G02459/Ag8G00369/Ag9G00070/AgUnG01237/Ag6G01407/Ag9G01035/Ag11G03863/Ag6G02285/Ag9G01234/Ag11G04653/AgUnG00138/Ag4G0284…	Ag2G00296/Ag3G02497/-/Ag4G01139/Ag4G02177/Ag6G00054/Ag3G01496/Ag9G00088/Ag7G00165/Ag2G02214/Ag9G00036/Ag2G00210/Ag9G00005/Ag5G01088/Ag10G01416/Ag2G01512/Ag11G05016/Ag3G02615/Ag11G03285/Ag2G00738/Ag1G01798/AgUnG01011/AgUnG00584/-/Ag1G00056/Ag3G02449/Ag3G01113/Ag9G02459/Ag8G00369/Ag9G00070/AgUnG01237/Ag6G01407/Ag9G01035/Ag11G03863/Ag6G02285/Ag9G01234/Ag11G04653/AgUnG00138/Ag4G02847/Ag11G04325/-/Ag1…	50	24	Ag3G02497/novel.1702/Ag6G00054/Ag3G01496/Ag9G00088/Ag7G00165/Ag2G02214/Ag9G00036/Ag9G00005/Ag11G05016/Ag3G02615/Ag11G03285/Ag2G00738/Ag1G01798/AgUnG00584/novel.3301/AgUnG01237/Ag9G01234/Ag11G04653/Ag4G02847/Ag11G04325/novel.768/Ag7G00853/Ag10G01203	26	Ag2G00296/Ag4G01139/Ag4G02177/Ag2G00210/Ag5G01088/Ag10G01416/Ag2G01512/AgUnG01011/Ag1G00056/Ag3G02449/Ag3G01113/Ag9G02459/Ag8G00369/Ag9G00070/Ag6G01407/Ag9G01035/Ag11G03863/Ag6G02285/AgUnG00138/Ag1G01819/Ag7G01821/Ag1G02140/Ag2G02783/Ag9G00187/Ag2G00068/Ag11G04893
		BP	GO:0006006	glucose metabolic process	3/960	15/6998	0.339639	1	Ag5G00391/Ag2G00276/Ag3G00565	Ag5G00391/Ag2G00276/Ag3G00565	3	2	Ag2G00276/Ag3G00565	1	Ag5G00391
		BP	GO:0010876	lipid localization	3/960	15/6998	0.339639	1	Ag7G00100/Ag2G00194/Ag3G01892	Ag7G00100/Ag2G00194/Ag3G01892	3	2	Ag7G00100/Ag3G01892	1	Ag2G00194
		BP	GO:0006629	lipid metabolic process	51/960	350/6998	0.340597	1	Ag8G00432/Ag7G00588/Ag4G00116/Ag8G00221/Ag6G00210/Ag10G01289/Ag6G02636/AgUnG00054/Ag9G02488/Ag3G01286/Ag7G00172/Ag9G01844/Ag6G00881/Ag4G02068/Ag10G00947/Ag11G04583/Ag5G02562/Ag8G01723/Ag2G00194/Ag10G00797/Ag11G05014/Ag1G01926/Ag1G00750/Ag10G00214/Ag11G04611/Ag2G02093/Ag3G01648/Ag7G00622/Ag4G02217/Ag11G03414/Ag5G01020/Ag7G01747/Ag7G00951/Ag8G01843/Ag3G01036/Ag7G01543/Ag8G01062/Ag10G02315/Ag10G0106…	Ag8G00432/Ag7G00588/Ag4G00116/Ag8G00221/Ag6G00210/Ag10G01289/Ag6G02636/AgUnG00054/Ag9G02488/Ag3G01286/Ag7G00172/Ag9G01844/Ag6G00881/Ag4G02068/Ag10G00947/Ag11G04583/Ag5G02562/Ag8G01723/Ag2G00194/Ag10G00797/Ag11G05014/Ag1G01926/Ag1G00750/Ag10G00214/Ag11G04611/Ag2G02093/Ag3G01648/Ag7G00622/Ag4G02217/Ag11G03414/Ag5G01020/Ag7G01747/Ag7G00951/Ag8G01843/Ag3G01036/Ag7G01543/Ag8G01062/Ag10G02315/Ag10G0106…	51	32	Ag7G00588/Ag8G00221/Ag6G02636/AgUnG00054/Ag9G02488/Ag3G01286/Ag7G00172/Ag9G01844/Ag6G00881/Ag4G02068/Ag5G02562/Ag8G01723/Ag11G05014/Ag1G00750/Ag10G00214/Ag11G04611/Ag2G02093/Ag7G00622/Ag11G03414/Ag7G00951/Ag8G01843/Ag7G01543/Ag8G01062/Ag10G02315/Ag10G01063/Ag8G00556/Ag8G02291/Ag5G02434/Ag11G03783/Ag10G01160/Ag10G01800/Ag5G00652	19	Ag8G00432/Ag4G00116/Ag6G00210/Ag10G01289/Ag10G00947/Ag11G04583/Ag2G00194/Ag10G00797/Ag1G01926/Ag3G01648/Ag4G02217/Ag5G01020/Ag7G01747/Ag3G01036/Ag11G03993/Ag4G01066/Ag2G02729/Ag2G00436/Ag8G01543
		BP	GO:0098660	inorganic ion transmembrane transport	14/960	91/6998	0.365369	1	Ag1G01340/Ag3G00447/Ag9G02505/Ag7G00427/Ag6G00903/Ag6G02493/Ag5G02719/Ag6G02031/novel.291/Ag9G02570/Ag7G00266/novel.1066/Ag6G01209/Ag6G01240	Ag1G01340/Ag3G00447/Ag9G02505/Ag7G00427/Ag6G00903/Ag6G02493/Ag5G02719/Ag6G02031/-/Ag9G02570/Ag7G00266/-/Ag6G01209/Ag6G01240	14	9	Ag1G01340/Ag9G02505/Ag7G00427/Ag6G02031/novel.291/Ag9G02570/novel.1066/Ag6G01209/Ag6G01240	5	Ag3G00447/Ag6G00903/Ag6G02493/Ag5G02719/Ag7G00266
		BP	GO:0015931	nucleobase-containing compound transport	3/960	16/6998	0.379497	1	Ag5G00117/Ag4G00124/Ag1G01336	Ag5G00117/Ag4G00124/Ag1G01336	3	2	Ag5G00117/Ag1G01336	1	Ag4G00124
		BP	GO:1901136	carbohydrate derivative catabolic process	3/960	16/6998	0.379497	1	Ag2G02648/Ag1G00035/Ag9G02370	Ag2G02648/Ag1G00035/Ag9G02370	3	1	Ag9G02370	2	Ag2G02648/Ag1G00035
		BP	GO:1901615	organic hydroxy compound metabolic process	3/960	16/6998	0.379497	1	Ag2G02631/Ag4G00048/Ag5G01696	Ag2G02631/Ag4G00048/Ag5G01696	3	0		3	Ag2G02631/Ag4G00048/Ag5G01696
		BP	GO:0008037	cell recognition	11/960	71/6998	0.381471	1	novel.1489/novel.1169/novel.1023/Ag3G02010/Ag6G00948/novel.284/novel.1168/novel.1024/Ag1G01265/Ag1G01266/novel.1981	-/-/-/Ag3G02010/Ag6G00948/-/-/-/Ag1G01265/Ag1G01266/-	11	11	novel.1489/novel.1169/novel.1023/Ag3G02010/Ag6G00948/novel.284/novel.1168/novel.1024/Ag1G01265/Ag1G01266/novel.1981	0
		BP	GO:0048544	recognition of pollen	11/960	71/6998	0.381471	1	novel.1489/novel.1169/novel.1023/Ag3G02010/Ag6G00948/novel.284/novel.1168/novel.1024/Ag1G01265/Ag1G01266/novel.1981	-/-/-/Ag3G02010/Ag6G00948/-/-/-/Ag1G01265/Ag1G01266/-	11	11	novel.1489/novel.1169/novel.1023/Ag3G02010/Ag6G00948/novel.284/novel.1168/novel.1024/Ag1G01265/Ag1G01266/novel.1981	0
		BP	GO:0098662	inorganic cation transmembrane transport	13/960	85/6998	0.381737	1	Ag1G01340/Ag3G00447/Ag9G02505/Ag7G00427/Ag6G00903/Ag6G02493/Ag5G02719/Ag6G02031/novel.291/Ag9G02570/Ag7G00266/Ag6G01209/Ag6G01240	Ag1G01340/Ag3G00447/Ag9G02505/Ag7G00427/Ag6G00903/Ag6G02493/Ag5G02719/Ag6G02031/-/Ag9G02570/Ag7G00266/Ag6G01209/Ag6G01240	13	8	Ag1G01340/Ag9G02505/Ag7G00427/Ag6G02031/novel.291/Ag9G02570/Ag6G01209/Ag6G01240	5	Ag3G00447/Ag6G00903/Ag6G02493/Ag5G02719/Ag7G00266
		BP	GO:0044248	cellular catabolic process	27/960	184/6998	0.383545	1	Ag1G01590/Ag3G02378/Ag3G01286/Ag7G00165/Ag11G04380/Ag10G02451/Ag9G00005/Ag5G01088/Ag4G02068/Ag2G00276/Ag9G00008/Ag5G00547/Ag3G02761/Ag11G03285/Ag7G01194/Ag7G00335/Ag2G02600/Ag11G04086/Ag4G02642/Ag9G02623/Ag11G03414/Ag1G00035/Ag9G02370/Ag5G01878/Ag8G01942/Ag10G02058/Ag5G01696	Ag1G01590/Ag3G02378/Ag3G01286/Ag7G00165/Ag11G04380/Ag10G02451/Ag9G00005/Ag5G01088/Ag4G02068/Ag2G00276/Ag9G00008/Ag5G00547/Ag3G02761/Ag11G03285/Ag7G01194/Ag7G00335/Ag2G02600/Ag11G04086/Ag4G02642/Ag9G02623/Ag11G03414/Ag1G00035/Ag9G02370/Ag5G01878/Ag8G01942/Ag10G02058/Ag5G01696	27	18	Ag1G01590/Ag3G01286/Ag7G00165/Ag11G04380/Ag10G02451/Ag9G00005/Ag4G02068/Ag2G00276/Ag3G02761/Ag11G03285/Ag7G00335/Ag2G02600/Ag11G04086/Ag4G02642/Ag11G03414/Ag9G02370/Ag5G01878/Ag8G01942	9	Ag3G02378/Ag5G01088/Ag9G00008/Ag5G00547/Ag7G01194/Ag9G02623/Ag1G00035/Ag10G02058/Ag5G01696
		BP	GO:0007275	multicellular organism development	4/960	23/6998	0.389764	1	Ag3G01484/Ag11G03847/Ag6G00118/Ag2G00191	Ag3G01484/Ag11G03847/Ag6G00118/Ag2G00191	4	3	Ag3G01484/Ag11G03847/Ag2G00191	1	Ag6G00118
		BP	GO:0032502	developmental process	4/960	23/6998	0.389764	1	Ag3G01484/Ag11G03847/Ag6G00118/Ag2G00191	Ag3G01484/Ag11G03847/Ag6G00118/Ag2G00191	4	3	Ag3G01484/Ag11G03847/Ag2G00191	1	Ag6G00118
		BP	GO:0048856	anatomical structure development	4/960	23/6998	0.389764	1	Ag3G01484/Ag11G03847/Ag6G00118/Ag2G00191	Ag3G01484/Ag11G03847/Ag6G00118/Ag2G00191	4	3	Ag3G01484/Ag11G03847/Ag2G00191	1	Ag6G00118
		BP	GO:0007050	cell cycle arrest	2/960	10/6998	0.407848	1	Ag9G00182/Ag6G02615	Ag9G00182/Ag6G02615	2	0		2	Ag9G00182/Ag6G02615
		BP	GO:0009890	negative regulation of biosynthetic process	2/960	10/6998	0.407848	1	Ag1G01611/Ag4G01321	Ag1G01611/Ag4G01321	2	2	Ag1G01611/Ag4G01321	0
		BP	GO:0010558	negative regulation of macromolecule biosynthetic process	2/960	10/6998	0.407848	1	Ag1G01611/Ag4G01321	Ag1G01611/Ag4G01321	2	2	Ag1G01611/Ag4G01321	0
		BP	GO:0031327	negative regulation of cellular biosynthetic process	2/960	10/6998	0.407848	1	Ag1G01611/Ag4G01321	Ag1G01611/Ag4G01321	2	2	Ag1G01611/Ag4G01321	0
		BP	GO:0051172	negative regulation of nitrogen compound metabolic process	2/960	10/6998	0.407848	1	Ag1G01611/Ag4G01321	Ag1G01611/Ag4G01321	2	2	Ag1G01611/Ag4G01321	0
		BP	GO:0015672	monovalent inorganic cation transport	12/960	80/6998	0.417126	1	Ag1G01340/Ag3G00447/Ag1G00975/Ag9G02505/Ag6G00903/Ag6G02493/Ag5G02719/Ag6G02031/Ag7G00266/Ag6G01209/Ag3G01018/Ag6G01240	Ag1G01340/Ag3G00447/Ag1G00975/Ag9G02505/Ag6G00903/Ag6G02493/Ag5G02719/Ag6G02031/Ag7G00266/Ag6G01209/Ag3G01018/Ag6G01240	12	5	Ag1G01340/Ag9G02505/Ag6G02031/Ag6G01209/Ag6G01240	7	Ag3G00447/Ag1G00975/Ag6G00903/Ag6G02493/Ag5G02719/Ag7G00266/Ag3G01018
		BP	GO:0009733	response to auxin	5/960	32/6998	0.452383	1	Ag4G00413/Ag11G04988/Ag6G02541/Ag10G01958/Ag10G01970	Ag4G00413/Ag11G04988/Ag6G02541/Ag10G01958/Ag10G01970	5	2	Ag4G00413/Ag6G02541	3	Ag11G04988/Ag10G01958/Ag10G01970
		BP	GO:0005996	monosaccharide metabolic process	4/960	25/6998	0.455011	1	Ag5G00391/Ag2G00276/Ag10G01699/Ag3G00565	Ag5G00391/Ag2G00276/Ag10G01699/Ag3G00565	4	2	Ag2G00276/Ag3G00565	2	Ag5G00391/Ag10G01699
		BP	GO:0006739	NADP metabolic process	2/960	11/6998	0.457764	1	Ag10G01155/Ag7G02082	Ag10G01155/Ag7G02082	2	1	Ag7G02082	1	Ag10G01155
		BP	GO:0031324	negative regulation of cellular metabolic process	2/960	11/6998	0.457764	1	Ag1G01611/Ag4G01321	Ag1G01611/Ag4G01321	2	2	Ag1G01611/Ag4G01321	0
		BP	GO:0045454	cell redox homeostasis	13/960	91/6998	0.483433	1	Ag1G02088/Ag9G01934/Ag9G00165/Ag5G02344/Ag4G02443/Ag6G01279/Ag6G00891/Ag7G02111/Ag10G02348/Ag9G00464/Ag3G02793/Ag5G00059/Ag8G01935	Ag1G02088/Ag9G01934/Ag9G00165/Ag5G02344/Ag4G02443/Ag6G01279/Ag6G00891/Ag7G02111/Ag10G02348/Ag9G00464/Ag3G02793/Ag5G00059/Ag8G01935	13	7	Ag1G02088/Ag9G01934/Ag9G00165/Ag6G01279/Ag9G00464/Ag3G02793/Ag8G01935	6	Ag5G02344/Ag4G02443/Ag6G00891/Ag7G02111/Ag10G02348/Ag5G00059
		BP	GO:0009116	nucleoside metabolic process	4/960	26/6998	0.486779	1	Ag9G01061/AgUnG00742/Ag8G00226/Ag5G00922	Ag9G01061/AgUnG00742/Ag8G00226/Ag5G00922	4	4	Ag9G01061/AgUnG00742/Ag8G00226/Ag5G00922	0
		BP	GO:1901657	glycosyl compound metabolic process	4/960	26/6998	0.486779	1	Ag9G01061/AgUnG00742/Ag8G00226/Ag5G00922	Ag9G01061/AgUnG00742/Ag8G00226/Ag5G00922	4	4	Ag9G01061/AgUnG00742/Ag8G00226/Ag5G00922	0
		BP	GO:0098655	cation transmembrane transport	12/960	84/6998	0.487762	1	Ag1G01340/Ag3G00447/Ag9G02505/Ag7G00427/Ag6G00903/Ag6G02493/Ag5G02719/Ag6G02031/Ag9G02570/Ag7G00266/Ag6G01209/Ag6G01240	Ag1G01340/Ag3G00447/Ag9G02505/Ag7G00427/Ag6G00903/Ag6G02493/Ag5G02719/Ag6G02031/Ag9G02570/Ag7G00266/Ag6G01209/Ag6G01240	12	7	Ag1G01340/Ag9G02505/Ag7G00427/Ag6G02031/Ag9G02570/Ag6G01209/Ag6G01240	5	Ag3G00447/Ag6G00903/Ag6G02493/Ag5G02719/Ag7G00266
		BP	GO:0006414	translational elongation	2/960	12/6998	0.505143	1	Ag5G02816/Ag10G01520	Ag5G02816/Ag10G01520	2	0		2	Ag5G02816/Ag10G01520
		BP	GO:0009309	amine biosynthetic process	2/960	12/6998	0.505143	1	Ag1G00480/Ag5G00819	Ag1G00480/Ag5G00819	2	2	Ag1G00480/Ag5G00819	0
		BP	GO:0032268	regulation of cellular protein metabolic process	2/960	12/6998	0.505143	1	Ag11G03317/Ag4G01321	Ag11G03317/Ag4G01321	2	1	Ag4G01321	1	Ag11G03317
		BP	GO:0042401	cellular biogenic amine biosynthetic process	2/960	12/6998	0.505143	1	Ag1G00480/Ag5G00819	Ag1G00480/Ag5G00819	2	2	Ag1G00480/Ag5G00819	0
		BP	GO:0051235	maintenance of location	2/960	12/6998	0.505143	1	Ag9G02893/Ag7G00842	Ag9G02893/Ag7G00842	2	2	Ag9G02893/Ag7G00842	0
		BP	GO:1901700	response to oxygen-containing compound	2/960	12/6998	0.505143	1	Ag1G00951/novel.1066	Ag1G00951/-	2	2	Ag1G00951/novel.1066	0
		BP	GO:0009719	response to endogenous stimulus	8/960	56/6998	0.509492	1	Ag4G00413/Ag4G02256/Ag9G00862/Ag11G04988/Ag3G02677/Ag6G02541/Ag10G01958/Ag10G01970	Ag4G00413/Ag4G02256/Ag9G00862/Ag11G04988/Ag3G02677/Ag6G02541/Ag10G01958/Ag10G01970	8	5	Ag4G00413/Ag4G02256/Ag9G00862/Ag3G02677/Ag6G02541	3	Ag11G04988/Ag10G01958/Ag10G01970
		BP	GO:0009725	response to hormone	8/960	56/6998	0.509492	1	Ag4G00413/Ag4G02256/Ag9G00862/Ag11G04988/Ag3G02677/Ag6G02541/Ag10G01958/Ag10G01970	Ag4G00413/Ag4G02256/Ag9G00862/Ag11G04988/Ag3G02677/Ag6G02541/Ag10G01958/Ag10G01970	8	5	Ag4G00413/Ag4G02256/Ag9G00862/Ag3G02677/Ag6G02541	3	Ag11G04988/Ag10G01958/Ag10G01970
		BP	GO:0051726	regulation of cell cycle	4/960	27/6998	0.517765	1	Ag9G00182/Ag11G03317/Ag6G02615/Ag10G00135	Ag9G00182/Ag11G03317/Ag6G02615/Ag10G00135	4	1	Ag10G00135	3	Ag9G00182/Ag11G03317/Ag6G02615
		BP	GO:0019637	organophosphate metabolic process	28/960	203/6998	0.519296	1	Ag3G00447/Ag1G01590/Ag3G02378/Ag11G03540/Ag2G02988/Ag9G01061/Ag2G00276/Ag9G00008/AgUnG00742/Ag5G00547/Ag2G02648/Ag10G01155/Ag7G01194/Ag2G00194/Ag7G02082/Ag7G00335/Ag4G00048/Ag1G00750/Ag2G02600/Ag6G00903/Ag6G02493/Ag9G02623/Ag5G01878/Ag8G01843/Ag8G01942/Ag10G01063/Ag9G02509/Ag5G00922	Ag3G00447/Ag1G01590/Ag3G02378/Ag11G03540/Ag2G02988/Ag9G01061/Ag2G00276/Ag9G00008/AgUnG00742/Ag5G00547/Ag2G02648/Ag10G01155/Ag7G01194/Ag2G00194/Ag7G02082/Ag7G00335/Ag4G00048/Ag1G00750/Ag2G02600/Ag6G00903/Ag6G02493/Ag9G02623/Ag5G01878/Ag8G01843/Ag8G01942/Ag10G01063/Ag9G02509/Ag5G00922	28	13	Ag1G01590/Ag9G01061/Ag2G00276/AgUnG00742/Ag7G02082/Ag7G00335/Ag1G00750/Ag2G02600/Ag5G01878/Ag8G01843/Ag8G01942/Ag10G01063/Ag5G00922	15	Ag3G00447/Ag3G02378/Ag11G03540/Ag2G02988/Ag9G00008/Ag5G00547/Ag2G02648/Ag10G01155/Ag7G01194/Ag2G00194/Ag4G00048/Ag6G00903/Ag6G02493/Ag9G02623/Ag9G02509
		BP	GO:1901135	carbohydrate derivative metabolic process	29/960	211/6998	0.52687	1	Ag3G00447/Ag1G01410/Ag5G02167/Ag1G01590/Ag3G02378/Ag11G03540/Ag2G02988/Ag9G01061/Ag2G00276/Ag9G00008/Ag6G00300/AgUnG00742/Ag5G00547/Ag2G02648/Ag10G01155/Ag7G01194/Ag7G00335/Ag2G02600/Ag6G00903/Ag6G02493/Ag9G02623/Ag1G00035/Ag9G02370/Ag5G01878/Ag8G00226/Ag3G00342/Ag8G01942/Ag7G02359/Ag5G00922	Ag3G00447/Ag1G01410/Ag5G02167/Ag1G01590/Ag3G02378/Ag11G03540/Ag2G02988/Ag9G01061/Ag2G00276/Ag9G00008/Ag6G00300/AgUnG00742/Ag5G00547/Ag2G02648/Ag10G01155/Ag7G01194/Ag7G00335/Ag2G02600/Ag6G00903/Ag6G02493/Ag9G02623/Ag1G00035/Ag9G02370/Ag5G01878/Ag8G00226/Ag3G00342/Ag8G01942/Ag7G02359/Ag5G00922	29	13	Ag1G01410/Ag1G01590/Ag9G01061/Ag2G00276/AgUnG00742/Ag7G00335/Ag2G02600/Ag9G02370/Ag5G01878/Ag8G00226/Ag3G00342/Ag8G01942/Ag5G00922	16	Ag3G00447/Ag5G02167/Ag3G02378/Ag11G03540/Ag2G02988/Ag9G00008/Ag6G00300/Ag5G00547/Ag2G02648/Ag10G01155/Ag7G01194/Ag6G00903/Ag6G02493/Ag9G02623/Ag1G00035/Ag7G02359
		BP	GO:0010033	response to organic substance	8/960	57/6998	0.530654	1	Ag4G00413/Ag4G02256/Ag9G00862/Ag11G04988/Ag3G02677/Ag6G02541/Ag10G01958/Ag10G01970	Ag4G00413/Ag4G02256/Ag9G00862/Ag11G04988/Ag3G02677/Ag6G02541/Ag10G01958/Ag10G01970	8	5	Ag4G00413/Ag4G02256/Ag9G00862/Ag3G02677/Ag6G02541	3	Ag11G04988/Ag10G01958/Ag10G01970
		BP	GO:0009308	amine metabolic process	5/960	35/6998	0.535132	1	Ag9G00582/Ag1G00480/Ag5G00819/Ag6G01755/Ag10G01447	Ag9G00582/Ag1G00480/Ag5G00819/Ag6G01755/Ag10G01447	5	5	Ag9G00582/Ag1G00480/Ag5G00819/Ag6G01755/Ag10G01447	0
		BP	GO:0000413	protein peptidyl-prolyl isomerization	6/960	43/6998	0.549254	1	Ag3G00351/Ag3G02103/Ag4G00796/Ag8G02288/Ag5G01245/Ag9G02378	Ag3G00351/Ag3G02103/Ag4G00796/Ag8G02288/Ag5G01245/Ag9G02378	6	1	Ag5G01245	5	Ag3G00351/Ag3G02103/Ag4G00796/Ag8G02288/Ag9G02378
		BP	GO:0018208	peptidyl-proline modification	6/960	43/6998	0.549254	1	Ag3G00351/Ag3G02103/Ag4G00796/Ag8G02288/Ag5G01245/Ag9G02378	Ag3G00351/Ag3G02103/Ag4G00796/Ag8G02288/Ag5G01245/Ag9G02378	6	1	Ag5G01245	5	Ag3G00351/Ag3G02103/Ag4G00796/Ag8G02288/Ag9G02378
		BP	GO:0008652	cellular amino acid biosynthetic process	8/960	58/6998	0.55147	1	Ag2G01976/Ag6G02234/AgUnG00467/Ag11G04587/Ag8G01658/Ag9G02070/Ag6G00075/Ag9G00517	Ag2G01976/Ag6G02234/AgUnG00467/Ag11G04587/Ag8G01658/Ag9G02070/Ag6G00075/Ag9G00517	8	2	Ag6G02234/AgUnG00467	6	Ag2G01976/Ag11G04587/Ag8G01658/Ag9G02070/Ag6G00075/Ag9G00517
		BP	GO:0007186	G-protein-coupled receptor signaling pathway	3/960	21/6998	0.565057	1	Ag3G00250/Ag4G02705/Ag4G02029	Ag3G00250/Ag4G02705/Ag4G02029	3	3	Ag3G00250/Ag4G02705/Ag4G02029	0
		BP	GO:0019318	hexose metabolic process	3/960	21/6998	0.565057	1	Ag5G00391/Ag2G00276/Ag3G00565	Ag5G00391/Ag2G00276/Ag3G00565	3	2	Ag2G00276/Ag3G00565	1	Ag5G00391
		BP	GO:0019725	cellular homeostasis	13/960	96/6998	0.565712	1	Ag1G02088/Ag9G01934/Ag9G00165/Ag5G02344/Ag4G02443/Ag6G01279/Ag6G00891/Ag7G02111/Ag10G02348/Ag9G00464/Ag3G02793/Ag5G00059/Ag8G01935	Ag1G02088/Ag9G01934/Ag9G00165/Ag5G02344/Ag4G02443/Ag6G01279/Ag6G00891/Ag7G02111/Ag10G02348/Ag9G00464/Ag3G02793/Ag5G00059/Ag8G01935	13	7	Ag1G02088/Ag9G01934/Ag9G00165/Ag6G01279/Ag9G00464/Ag3G02793/Ag8G01935	6	Ag5G02344/Ag4G02443/Ag6G00891/Ag7G02111/Ag10G02348/Ag5G00059
		BP	GO:0048523	negative regulation of cellular process	4/960	29/6998	0.576913	1	Ag9G00182/Ag1G01611/Ag6G02615/Ag4G01321	Ag9G00182/Ag1G01611/Ag6G02615/Ag4G01321	4	2	Ag1G01611/Ag4G01321	2	Ag9G00182/Ag6G02615
		BP	GO:0006811	ion transport	44/960	327/6998	0.581731	1	Ag1G01340/Ag3G00447/Ag1G00975/Ag6G01507/Ag9G02505/Ag10G03052/Ag10G02793/Ag2G02873/Ag9G02516/Ag10G02466/Ag3G02327/Ag6G02134/Ag10G01935/Ag2G00194/Ag5G02393/Ag4G02002/Ag7G00427/Ag6G00903/Ag6G02493/Ag11G04199/Ag5G02719/Ag10G00951/Ag9G01109/Ag4G01376/Ag6G02031/Ag5G00179/Ag11G03794/AgUnG01644/Ag6G02474/Ag7G00322/Ag5G00123/Ag9G02570/Ag6G01452/Ag9G01940/Ag8G02233/Ag6G01283/Ag7G00266/Ag8G01538/Ag6G01209/A…	Ag1G01340/Ag3G00447/Ag1G00975/Ag6G01507/Ag9G02505/Ag10G03052/Ag10G02793/Ag2G02873/Ag9G02516/Ag10G02466/Ag3G02327/Ag6G02134/Ag10G01935/Ag2G00194/Ag5G02393/Ag4G02002/Ag7G00427/Ag6G00903/Ag6G02493/Ag11G04199/Ag5G02719/Ag10G00951/Ag9G01109/Ag4G01376/Ag6G02031/Ag5G00179/Ag11G03794/AgUnG01644/Ag6G02474/Ag7G00322/Ag5G00123/Ag9G02570/Ag6G01452/Ag9G01940/Ag8G02233/Ag6G01283/Ag7G00266/Ag8G01538/Ag6G01209/A…	44	24	Ag1G01340/Ag6G01507/Ag9G02505/Ag10G03052/Ag10G02793/Ag9G02516/Ag3G02327/Ag10G01935/Ag5G02393/Ag7G00427/Ag11G04199/Ag4G01376/Ag6G02031/Ag5G00179/Ag11G03794/AgUnG01644/Ag6G02474/Ag5G00123/Ag9G02570/Ag6G01452/Ag8G01538/Ag6G01209/Ag10G01135/Ag6G01240	20	Ag3G00447/Ag1G00975/Ag2G02873/Ag10G02466/Ag6G02134/Ag2G00194/Ag4G02002/Ag6G00903/Ag6G02493/Ag5G02719/Ag10G00951/Ag9G01109/Ag7G00322/Ag9G01940/Ag8G02233/Ag6G01283/Ag7G00266/Ag3G01018/Ag8G00066/AgUnG01245
		BP	GO:0000003	reproduction	7/960	52/6998	0.582904	1	Ag3G01484/Ag3G02010/Ag6G00948/Ag11G03847/Ag2G00191/Ag1G01265/Ag1G01266	Ag3G01484/Ag3G02010/Ag6G00948/Ag11G03847/Ag2G00191/Ag1G01265/Ag1G01266	7	7	Ag3G01484/Ag3G02010/Ag6G00948/Ag11G03847/Ag2G00191/Ag1G01265/Ag1G01266	0
		BP	GO:0022414	reproductive process	7/960	52/6998	0.582904	1	Ag3G01484/Ag3G02010/Ag6G00948/Ag11G03847/Ag2G00191/Ag1G01265/Ag1G01266	Ag3G01484/Ag3G02010/Ag6G00948/Ag11G03847/Ag2G00191/Ag1G01265/Ag1G01266	7	7	Ag3G01484/Ag3G02010/Ag6G00948/Ag11G03847/Ag2G00191/Ag1G01265/Ag1G01266	0
		BP	GO:0009073	aromatic amino acid family biosynthetic process	2/960	14/6998	0.59143	1	Ag11G04587/Ag9G00517	Ag11G04587/Ag9G00517	2	0		2	Ag11G04587/Ag9G00517
		BP	GO:0010035	response to inorganic substance	2/960	14/6998	0.59143	1	Ag1G00951/novel.1066	Ag1G00951/-	2	2	Ag1G00951/novel.1066	0
		BP	GO:0065008	regulation of biological quality	17/960	128/6998	0.597199	1	Ag1G02088/Ag9G01934/Ag9G00165/Ag5G02344/Ag4G02443/Ag6G01279/Ag6G00891/Ag9G02893/Ag7G02111/Ag10G02348/Ag9G00464/Ag5G00497/Ag7G00842/Ag3G02793/Ag5G00059/Ag10G01447/Ag8G01935	Ag1G02088/Ag9G01934/Ag9G00165/Ag5G02344/Ag4G02443/Ag6G01279/Ag6G00891/Ag9G02893/Ag7G02111/Ag10G02348/Ag9G00464/Ag5G00497/Ag7G00842/Ag3G02793/Ag5G00059/Ag10G01447/Ag8G01935	17	11	Ag1G02088/Ag9G01934/Ag9G00165/Ag6G01279/Ag9G02893/Ag9G00464/Ag5G00497/Ag7G00842/Ag3G02793/Ag10G01447/Ag8G01935	6	Ag5G02344/Ag4G02443/Ag6G00891/Ag7G02111/Ag10G02348/Ag5G00059
		BP	GO:0042592	homeostatic process	13/960	98/6998	0.597214	1	Ag1G02088/Ag9G01934/Ag9G00165/Ag5G02344/Ag4G02443/Ag6G01279/Ag6G00891/Ag7G02111/Ag10G02348/Ag9G00464/Ag3G02793/Ag5G00059/Ag8G01935	Ag1G02088/Ag9G01934/Ag9G00165/Ag5G02344/Ag4G02443/Ag6G01279/Ag6G00891/Ag7G02111/Ag10G02348/Ag9G00464/Ag3G02793/Ag5G00059/Ag8G01935	13	7	Ag1G02088/Ag9G01934/Ag9G00165/Ag6G01279/Ag9G00464/Ag3G02793/Ag8G01935	6	Ag5G02344/Ag4G02443/Ag6G00891/Ag7G02111/Ag10G02348/Ag5G00059
		BP	GO:0015985	energy coupled proton transport, down electrochemical gradient	3/960	22/6998	0.597961	1	Ag3G00447/Ag6G00903/Ag6G02493	Ag3G00447/Ag6G00903/Ag6G02493	3	0		3	Ag3G00447/Ag6G00903/Ag6G02493
		BP	GO:0015986	ATP synthesis coupled proton transport	3/960	22/6998	0.597961	1	Ag3G00447/Ag6G00903/Ag6G02493	Ag3G00447/Ag6G00903/Ag6G02493	3	0		3	Ag3G00447/Ag6G00903/Ag6G02493
		BP	GO:0030258	lipid modification	3/960	22/6998	0.597961	1	Ag3G01286/Ag4G02068/Ag11G03414	Ag3G01286/Ag4G02068/Ag11G03414	3	3	Ag3G01286/Ag4G02068/Ag11G03414	0
		BP	GO:0042221	response to chemical	14/960	106/6998	0.604481	1	Ag2G01974/Ag4G00413/Ag4G02256/Ag1G00951/Ag9G00862/Ag11G04988/Ag3G02677/Ag6G02541/Ag10G01958/novel.1066/Ag6G00907/Ag8G02232/Ag10G01970/Ag9G00826	Ag2G01974/Ag4G00413/Ag4G02256/Ag1G00951/Ag9G00862/Ag11G04988/Ag3G02677/Ag6G02541/Ag10G01958/-/Ag6G00907/Ag8G02232/Ag10G01970/Ag9G00826	14	10	Ag2G01974/Ag4G00413/Ag4G02256/Ag1G00951/Ag9G00862/Ag3G02677/Ag6G02541/novel.1066/Ag8G02232/Ag9G00826	4	Ag11G04988/Ag10G01958/Ag6G00907/Ag10G01970
		BP	GO:0034220	ion transmembrane transport	12/960	92/6998	0.621383	1	Ag1G01340/Ag3G00447/Ag9G02505/Ag7G00427/Ag6G00903/Ag6G02493/Ag5G02719/Ag6G02031/Ag9G02570/Ag7G00266/Ag6G01209/Ag6G01240	Ag1G01340/Ag3G00447/Ag9G02505/Ag7G00427/Ag6G00903/Ag6G02493/Ag5G02719/Ag6G02031/Ag9G02570/Ag7G00266/Ag6G01209/Ag6G01240	12	7	Ag1G01340/Ag9G02505/Ag7G00427/Ag6G02031/Ag9G02570/Ag6G01209/Ag6G01240	5	Ag3G00447/Ag6G00903/Ag6G02493/Ag5G02719/Ag7G00266
		BP	GO:1901137	carbohydrate derivative biosynthetic process	19/960	145/6998	0.623155	1	Ag3G00447/Ag1G01410/Ag5G02167/Ag1G01590/Ag3G02378/Ag2G00276/Ag9G00008/Ag6G00300/Ag5G00547/Ag7G01194/Ag7G00335/Ag2G02600/Ag6G00903/Ag6G02493/Ag9G02623/Ag5G01878/Ag3G00342/Ag8G01942/Ag7G02359	Ag3G00447/Ag1G01410/Ag5G02167/Ag1G01590/Ag3G02378/Ag2G00276/Ag9G00008/Ag6G00300/Ag5G00547/Ag7G01194/Ag7G00335/Ag2G02600/Ag6G00903/Ag6G02493/Ag9G02623/Ag5G01878/Ag3G00342/Ag8G01942/Ag7G02359	19	8	Ag1G01410/Ag1G01590/Ag2G00276/Ag7G00335/Ag2G02600/Ag5G01878/Ag3G00342/Ag8G01942	11	Ag3G00447/Ag5G02167/Ag3G02378/Ag9G00008/Ag6G00300/Ag5G00547/Ag7G01194/Ag6G00903/Ag6G02493/Ag9G02623/Ag7G02359
		BP	GO:0045786	negative regulation of cell cycle	2/960	15/6998	0.630167	1	Ag9G00182/Ag6G02615	Ag9G00182/Ag6G02615	2	0		2	Ag9G00182/Ag6G02615
		BP	GO:0090407	organophosphate biosynthetic process	18/960	140/6998	0.655022	1	Ag3G00447/Ag1G01590/Ag3G02378/Ag2G00276/Ag9G00008/Ag5G00547/Ag7G01194/Ag7G02082/Ag7G00335/Ag4G00048/Ag2G02600/Ag6G00903/Ag6G02493/Ag9G02623/Ag5G01878/Ag8G01942/Ag10G01063/Ag9G02509	Ag3G00447/Ag1G01590/Ag3G02378/Ag2G00276/Ag9G00008/Ag5G00547/Ag7G01194/Ag7G02082/Ag7G00335/Ag4G00048/Ag2G02600/Ag6G00903/Ag6G02493/Ag9G02623/Ag5G01878/Ag8G01942/Ag10G01063/Ag9G02509	18	8	Ag1G01590/Ag2G00276/Ag7G02082/Ag7G00335/Ag2G02600/Ag5G01878/Ag8G01942/Ag10G01063	10	Ag3G00447/Ag3G02378/Ag9G00008/Ag5G00547/Ag7G01194/Ag4G00048/Ag6G00903/Ag6G02493/Ag9G02623/Ag9G02509
		BP	GO:1901607	alpha-amino acid biosynthetic process	6/960	48/6998	0.660706	1	Ag2G01976/Ag6G02234/AgUnG00467/Ag11G04587/Ag8G01658/Ag6G00075	Ag2G01976/Ag6G02234/AgUnG00467/Ag11G04587/Ag8G01658/Ag6G00075	6	2	Ag6G02234/AgUnG00467	4	Ag2G01976/Ag11G04587/Ag8G01658/Ag6G00075
		BP	GO:0005985	sucrose metabolic process	2/960	16/6998	0.665977	1	Ag8G00390/Ag6G01908	Ag8G00390/Ag6G01908	2	2	Ag8G00390/Ag6G01908	0
		BP	GO:0051246	regulation of protein metabolic process	2/960	16/6998	0.665977	1	Ag11G03317/Ag4G01321	Ag11G03317/Ag4G01321	2	1	Ag4G01321	1	Ag11G03317
		BP	GO:0015980	energy derivation by oxidation of organic compounds	2/960	17/6998	0.698933	1	Ag3G00433/Ag2G00015	Ag3G00433/Ag2G00015	2	2	Ag3G00433/Ag2G00015	0
		BP	GO:0045333	cellular respiration	2/960	17/6998	0.698933	1	Ag3G00433/Ag2G00015	Ag3G00433/Ag2G00015	2	2	Ag3G00433/Ag2G00015	0
		BP	GO:0018193	peptidyl-amino acid modification	9/960	74/6998	0.702674	1	Ag10G02172/Ag4G02893/Ag3G00351/Ag3G02103/Ag4G00796/Ag8G02288/Ag5G01245/Ag3G02315/Ag9G02378	Ag10G02172/Ag4G02893/Ag3G00351/Ag3G02103/Ag4G00796/Ag8G02288/Ag5G01245/Ag3G02315/Ag9G02378	9	3	Ag10G02172/Ag4G02893/Ag5G01245	6	Ag3G00351/Ag3G02103/Ag4G00796/Ag8G02288/Ag3G02315/Ag9G02378
		BP	GO:0006820	anion transport	7/960	59/6998	0.717486	1	Ag2G00194/Ag9G01109/Ag5G00123/Ag6G01452/Ag9G01940/Ag8G02233/Ag8G01538	Ag2G00194/Ag9G01109/Ag5G00123/Ag6G01452/Ag9G01940/Ag8G02233/Ag8G01538	7	3	Ag5G00123/Ag6G01452/Ag8G01538	4	Ag2G00194/Ag9G01109/Ag9G01940/Ag8G02233
		BP	GO:0007034	vacuolar transport	2/960	18/6998	0.729144	1	Ag7G02427/Ag2G01312	Ag7G02427/Ag2G01312	2	1	Ag2G01312	1	Ag7G02427
		BP	GO:0016571	histone methylation	2/960	18/6998	0.729144	1	Ag10G02172/Ag3G02315	Ag10G02172/Ag3G02315	2	1	Ag10G02172	1	Ag3G02315
		BP	GO:0018022	peptidyl-lysine methylation	2/960	18/6998	0.729144	1	Ag10G02172/Ag3G02315	Ag10G02172/Ag3G02315	2	1	Ag10G02172	1	Ag3G02315
		BP	GO:0034968	histone lysine methylation	2/960	18/6998	0.729144	1	Ag10G02172/Ag3G02315	Ag10G02172/Ag3G02315	2	1	Ag10G02172	1	Ag3G02315
		BP	GO:0006457	protein folding	6/960	52/6998	0.736322	1	Ag6G02729/Ag2G01742/Ag5G02852/Ag4G00114/Ag8G00379/Ag3G01867	Ag6G02729/Ag2G01742/Ag5G02852/Ag4G00114/Ag8G00379/Ag3G01867	6	1	Ag3G01867	5	Ag6G02729/Ag2G01742/Ag5G02852/Ag4G00114/Ag8G00379
		BP	GO:0006855	drug transmembrane transport	4/960	36/6998	0.74742	1	Ag2G01974/Ag6G00907/Ag8G02232/Ag9G00826	Ag2G01974/Ag6G00907/Ag8G02232/Ag9G00826	4	3	Ag2G01974/Ag8G02232/Ag9G00826	1	Ag6G00907
		BP	GO:0015893	drug transport	4/960	36/6998	0.74742	1	Ag2G01974/Ag6G00907/Ag8G02232/Ag9G00826	Ag2G01974/Ag6G00907/Ag8G02232/Ag9G00826	4	3	Ag2G01974/Ag8G02232/Ag9G00826	1	Ag6G00907
		BP	GO:0042493	response to drug	4/960	36/6998	0.74742	1	Ag2G01974/Ag6G00907/Ag8G02232/Ag9G00826	Ag2G01974/Ag6G00907/Ag8G02232/Ag9G00826	4	3	Ag2G01974/Ag8G02232/Ag9G00826	1	Ag6G00907
		BP	GO:0006284	base-excision repair	2/960	19/6998	0.756741	1	novel.1885/novel.1951	-/-	2	0		2	novel.1885/novel.1951
		BP	GO:0009072	aromatic amino acid family metabolic process	3/960	28/6998	0.759553	1	Ag11G04380/Ag11G04587/Ag9G00517	Ag11G04380/Ag11G04587/Ag9G00517	3	1	Ag11G04380	2	Ag11G04587/Ag9G00517
		BP	GO:0032501	multicellular organismal process	8/960	70/6998	0.762522	1	Ag3G01484/Ag3G02010/Ag6G00948/Ag11G03847/Ag6G00118/Ag2G00191/Ag1G01265/Ag1G01266	Ag3G01484/Ag3G02010/Ag6G00948/Ag11G03847/Ag6G00118/Ag2G00191/Ag1G01265/Ag1G01266	8	7	Ag3G01484/Ag3G02010/Ag6G00948/Ag11G03847/Ag2G00191/Ag1G01265/Ag1G01266	1	Ag6G00118
		BP	GO:0006595	polyamine metabolic process	1/960	10/6998	0.771573	1	Ag5G00819	Ag5G00819	1	1	Ag5G00819	0
		BP	GO:0006596	polyamine biosynthetic process	1/960	10/6998	0.771573	1	Ag5G00819	Ag5G00819	1	1	Ag5G00819	0
		BP	GO:0006694	steroid biosynthetic process	1/960	10/6998	0.771573	1	Ag7G01747	Ag7G01747	1	0		1	Ag7G01747
		BP	GO:0009074	aromatic amino acid family catabolic process	1/960	10/6998	0.771573	1	Ag11G04380	Ag11G04380	1	1	Ag11G04380	0
		BP	GO:0016226	iron-sulfur cluster assembly	1/960	10/6998	0.771573	1	Ag2G02689	Ag2G02689	1	0		1	Ag2G02689
		BP	GO:0031163	metallo-sulfur cluster assembly	1/960	10/6998	0.771573	1	Ag2G02689	Ag2G02689	1	0		1	Ag2G02689
		BP	GO:0042398	cellular modified amino acid biosynthetic process	1/960	10/6998	0.771573	1	Ag5G02073	Ag5G02073	1	0		1	Ag5G02073
		BP	GO:0072528	pyrimidine-containing compound biosynthetic process	1/960	10/6998	0.771573	1	Ag6G02145	Ag6G02145	1	0		1	Ag6G02145
		BP	GO:0097164	ammonium ion metabolic process	1/960	10/6998	0.771573	1	Ag5G00819	Ag5G00819	1	1	Ag5G00819	0
		BP	GO:0006952	defense response	6/960	55/6998	0.784608	1	Ag10G02424/Ag2G00258/novel.2280/Ag3G01765/Ag4G00394/Ag6G00368	Ag10G02424/Ag2G00258/-/Ag3G01765/Ag4G00394/Ag6G00368	6	2	novel.2280/Ag3G01765	4	Ag10G02424/Ag2G00258/Ag4G00394/Ag6G00368
		BP	GO:0043038	amino acid activation	6/960	56/6998	0.799124	1	Ag6G01718/Ag7G01142/Ag9G01865/Ag6G00605/Ag10G01125/Ag5G02068	Ag6G01718/Ag7G01142/Ag9G01865/Ag6G00605/Ag10G01125/Ag5G02068	6	0		6	Ag6G01718/Ag7G01142/Ag9G01865/Ag6G00605/Ag10G01125/Ag5G02068
		BP	GO:0043039	tRNA aminoacylation	6/960	56/6998	0.799124	1	Ag6G01718/Ag7G01142/Ag9G01865/Ag6G00605/Ag10G01125/Ag5G02068	Ag6G01718/Ag7G01142/Ag9G01865/Ag6G00605/Ag10G01125/Ag5G02068	6	0		6	Ag6G01718/Ag7G01142/Ag9G01865/Ag6G00605/Ag10G01125/Ag5G02068
		BP	GO:0008202	steroid metabolic process	1/960	11/6998	0.802954	1	Ag7G01747	Ag7G01747	1	0		1	Ag7G01747
		BP	GO:0006479	protein methylation	2/960	21/6998	0.804696	1	Ag10G02172/Ag3G02315	Ag10G02172/Ag3G02315	2	1	Ag10G02172	1	Ag3G02315
		BP	GO:0006576	cellular biogenic amine metabolic process	2/960	21/6998	0.804696	1	Ag1G00480/Ag5G00819	Ag1G00480/Ag5G00819	2	2	Ag1G00480/Ag5G00819	0
		BP	GO:0008213	protein alkylation	2/960	21/6998	0.804696	1	Ag10G02172/Ag3G02315	Ag10G02172/Ag3G02315	2	1	Ag10G02172	1	Ag3G02315
		BP	GO:0044106	cellular amine metabolic process	2/960	21/6998	0.804696	1	Ag1G00480/Ag5G00819	Ag1G00480/Ag5G00819	2	2	Ag1G00480/Ag5G00819	0
		BP	GO:0070972	protein localization to endoplasmic reticulum	2/960	21/6998	0.804696	1	Ag9G02893/Ag7G00842	Ag9G02893/Ag7G00842	2	2	Ag9G02893/Ag7G00842	0
		BP	GO:0006950	response to stress	28/960	233/6998	0.804861	1	Ag10G02424/Ag3G00528/Ag1G01694/Ag4G01142/Ag5G01904/novel.1741/Ag7G02148/Ag2G00258/novel.2280/novel.513/Ag3G00819/novel.1857/Ag3G00839/Ag2G02687/Ag9G00042/novel.3559/Ag3G01765/Ag2G02328/Ag3G01155/Ag7G00597/Ag9G02705/Ag4G00394/novel.1885/Ag2G01797/Ag11G04818/novel.1951/Ag6G00368/Ag11G03456	Ag10G02424/Ag3G00528/Ag1G01694/Ag4G01142/Ag5G01904/-/Ag7G02148/Ag2G00258/-/-/Ag3G00819/-/Ag3G00839/Ag2G02687/Ag9G00042/-/Ag3G01765/Ag2G02328/Ag3G01155/Ag7G00597/Ag9G02705/Ag4G00394/-/Ag2G01797/Ag11G04818/-/Ag6G00368/Ag11G03456	28	13	Ag3G00528/Ag5G01904/novel.1741/Ag7G02148/novel.2280/Ag2G02687/Ag9G00042/novel.3559/Ag3G01765/Ag3G01155/Ag9G02705/Ag2G01797/Ag11G03456	15	Ag10G02424/Ag1G01694/Ag4G01142/Ag2G00258/novel.513/Ag3G00819/novel.1857/Ag3G00839/Ag2G02328/Ag7G00597/Ag4G00394/novel.1885/Ag11G04818/novel.1951/Ag6G00368
		BP	GO:1901605	alpha-amino acid metabolic process	7/960	65/6998	0.806745	1	Ag2G01976/Ag6G02234/AgUnG00467/Ag11G04380/Ag11G04587/Ag8G01658/Ag6G00075	Ag2G01976/Ag6G02234/AgUnG00467/Ag11G04380/Ag11G04587/Ag8G01658/Ag6G00075	7	3	Ag6G02234/AgUnG00467/Ag11G04380	4	Ag2G01976/Ag11G04587/Ag8G01658/Ag6G00075
		BP	GO:0006486	protein glycosylation	5/960	48/6998	0.806964	1	Ag1G01410/Ag5G02167/Ag6G00300/Ag3G00342/Ag7G02359	Ag1G01410/Ag5G02167/Ag6G00300/Ag3G00342/Ag7G02359	5	2	Ag1G01410/Ag3G00342	3	Ag5G02167/Ag6G00300/Ag7G02359
		BP	GO:0009100	glycoprotein metabolic process	5/960	48/6998	0.806964	1	Ag1G01410/Ag5G02167/Ag6G00300/Ag3G00342/Ag7G02359	Ag1G01410/Ag5G02167/Ag6G00300/Ag3G00342/Ag7G02359	5	2	Ag1G01410/Ag3G00342	3	Ag5G02167/Ag6G00300/Ag7G02359
		BP	GO:0009101	glycoprotein biosynthetic process	5/960	48/6998	0.806964	1	Ag1G01410/Ag5G02167/Ag6G00300/Ag3G00342/Ag7G02359	Ag1G01410/Ag5G02167/Ag6G00300/Ag3G00342/Ag7G02359	5	2	Ag1G01410/Ag3G00342	3	Ag5G02167/Ag6G00300/Ag7G02359
		BP	GO:0043413	macromolecule glycosylation	5/960	48/6998	0.806964	1	Ag1G01410/Ag5G02167/Ag6G00300/Ag3G00342/Ag7G02359	Ag1G01410/Ag5G02167/Ag6G00300/Ag3G00342/Ag7G02359	5	2	Ag1G01410/Ag3G00342	3	Ag5G02167/Ag6G00300/Ag7G02359
		BP	GO:0010629	negative regulation of gene expression	3/960	31/6998	0.818202	1	Ag1G01611/Ag10G02058/Ag4G01321	Ag1G01611/Ag10G02058/Ag4G01321	3	2	Ag1G01611/Ag4G01321	1	Ag10G02058
		BP	GO:0006289	nucleotide-excision repair	1/960	12/6998	0.830028	1	Ag2G01797	Ag2G01797	1	1	Ag2G01797	0
		BP	GO:0006487	protein N-linked glycosylation	1/960	12/6998	0.830028	1	Ag6G00300	Ag6G00300	1	0		1	Ag6G00300
		BP	GO:0033043	regulation of organelle organization	1/960	12/6998	0.830028	1	Ag10G00135	Ag10G00135	1	1	Ag10G00135	0
		BP	GO:0072527	pyrimidine-containing compound metabolic process	1/960	12/6998	0.830028	1	Ag6G02145	Ag6G02145	1	0		1	Ag6G02145
		BP	GO:1901606	alpha-amino acid catabolic process	1/960	12/6998	0.830028	1	Ag11G04380	Ag11G04380	1	1	Ag11G04380	0
		BP	GO:0006418	tRNA aminoacylation for protein translation	5/960	50/6998	0.834766	1	Ag6G01718/Ag7G01142/Ag9G01865/Ag6G00605/Ag10G01125	Ag6G01718/Ag7G01142/Ag9G01865/Ag6G00605/Ag10G01125	5	0		5	Ag6G01718/Ag7G01142/Ag9G01865/Ag6G00605/Ag10G01125
		BP	GO:0006633	fatty acid biosynthetic process	3/960	32/6998	0.834845	1	Ag10G00797/Ag10G00214/Ag8G01543	Ag10G00797/Ag10G00214/Ag8G01543	3	1	Ag10G00214	2	Ag10G00797/Ag8G01543
		BP	GO:0016569	covalent chromatin modification	3/960	32/6998	0.834845	1	Ag10G02172/Ag3G02101/Ag3G02315	Ag10G02172/Ag3G02101/Ag3G02315	3	2	Ag10G02172/Ag3G02101	1	Ag3G02315
		BP	GO:0016570	histone modification	3/960	32/6998	0.834845	1	Ag10G02172/Ag3G02101/Ag3G02315	Ag10G02172/Ag3G02101/Ag3G02315	3	2	Ag10G02172/Ag3G02101	1	Ag3G02315
		BP	GO:0022402	cell cycle process	3/960	32/6998	0.834845	1	Ag9G00182/Ag6G02615/Ag10G00135	Ag9G00182/Ag6G02615/Ag10G00135	3	1	Ag10G00135	2	Ag9G00182/Ag6G02615
		BP	GO:0030243	cellulose metabolic process	3/960	32/6998	0.834845	1	Ag8G01092/Ag7G02140/Ag3G01143	Ag8G01092/Ag7G02140/Ag3G01143	3	1	Ag8G01092	2	Ag7G02140/Ag3G01143
		BP	GO:0030244	cellulose biosynthetic process	3/960	32/6998	0.834845	1	Ag8G01092/Ag7G02140/Ag3G01143	Ag8G01092/Ag7G02140/Ag3G01143	3	1	Ag8G01092	2	Ag7G02140/Ag3G01143
		BP	GO:0071705	nitrogen compound transport	21/960	183/6998	0.8422	1	Ag5G00117/Ag2G02165/Ag6G02134/Ag2G01742/Ag5G02036/Ag5G02852/Ag4G02220/Ag2G02033/Ag4G00114/Ag5G02771/Ag6G00494/Ag10G00951/novel.291/Ag10G02431/Ag4G00124/Ag1G01336/Ag9G01358/Ag2G02351/novel.1066/Ag4G02221/Ag8G00066	Ag5G00117/Ag2G02165/Ag6G02134/Ag2G01742/Ag5G02036/Ag5G02852/Ag4G02220/Ag2G02033/Ag4G00114/Ag5G02771/Ag6G00494/Ag10G00951/-/Ag10G02431/Ag4G00124/Ag1G01336/Ag9G01358/Ag2G02351/-/Ag4G02221/Ag8G00066	21	10	Ag5G00117/Ag2G02165/Ag5G02771/Ag6G00494/novel.291/Ag10G02431/Ag1G01336/Ag9G01358/Ag2G02351/novel.1066	11	Ag6G02134/Ag2G01742/Ag5G02036/Ag5G02852/Ag4G02220/Ag2G02033/Ag4G00114/Ag10G00951/Ag4G00124/Ag4G02221/Ag8G00066
		BP	GO:0008299	isoprenoid biosynthetic process	2/960	23/6998	0.844054	1	Ag1G01926/Ag3G01648	Ag1G01926/Ag3G01648	2	0		2	Ag1G01926/Ag3G01648
		BP	GO:0048519	negative regulation of biological process	5/960	51/6998	0.84739	1	Ag9G00182/Ag1G01611/Ag6G02615/Ag10G02058/Ag4G01321	Ag9G00182/Ag1G01611/Ag6G02615/Ag10G02058/Ag4G01321	5	2	Ag1G01611/Ag4G01321	3	Ag9G00182/Ag6G02615/Ag10G02058
		BP	GO:0006412	translation	41/960	342/6998	0.849856	1	Ag3G00097/Ag2G00230/Ag4G02213/Ag7G00752/Ag4G00147/Ag3G01343/Ag6G01057/Ag2G00806/Ag2G00171/Ag2G00040/Ag3G00215/Ag3G00911/Ag11G04710/Ag3G01692/Ag1G00369/Ag5G02816/Ag6G00723/Ag11G04788/AgUnG01381/Ag5G01010/Ag2G00301/Ag6G01718/Ag9G00891/Ag7G01142/Ag2G02758/Ag3G01380/Ag9G00472/Ag9G01865/novel.2511/Ag2G01227/Ag3G02353/Ag10G01520/Ag1G02132/Ag6G00605/Ag10G01125/Ag1G01229/novel.1367/Ag9G01961/Ag2G00648/Ag…	Ag3G00097/Ag2G00230/Ag4G02213/Ag7G00752/Ag4G00147/Ag3G01343/Ag6G01057/Ag2G00806/Ag2G00171/Ag2G00040/Ag3G00215/Ag3G00911/Ag11G04710/Ag3G01692/Ag1G00369/Ag5G02816/Ag6G00723/Ag11G04788/AgUnG01381/Ag5G01010/Ag2G00301/Ag6G01718/Ag9G00891/Ag7G01142/Ag2G02758/Ag3G01380/Ag9G00472/Ag9G01865/-/Ag2G01227/Ag3G02353/Ag10G01520/Ag1G02132/Ag6G00605/Ag10G01125/Ag1G01229/-/Ag9G01961/Ag2G00648/Ag3G00860/Ag4G01321	41	3	Ag5G01010/Ag9G01961/Ag4G01321	38	Ag3G00097/Ag2G00230/Ag4G02213/Ag7G00752/Ag4G00147/Ag3G01343/Ag6G01057/Ag2G00806/Ag2G00171/Ag2G00040/Ag3G00215/Ag3G00911/Ag11G04710/Ag3G01692/Ag1G00369/Ag5G02816/Ag6G00723/Ag11G04788/AgUnG01381/Ag2G00301/Ag6G01718/Ag9G00891/Ag7G01142/Ag2G02758/Ag3G01380/Ag9G00472/Ag9G01865/novel.2511/Ag2G01227/Ag3G02353/Ag10G01520/Ag1G02132/Ag6G00605/Ag10G01125/Ag1G01229/novel.1367/Ag2G00648/Ag3G00860
		BP	GO:0009892	negative regulation of metabolic process	3/960	33/6998	0.850158	1	Ag1G01611/Ag10G02058/Ag4G01321	Ag1G01611/Ag10G02058/Ag4G01321	3	2	Ag1G01611/Ag4G01321	1	Ag10G02058
		BP	GO:0010605	negative regulation of macromolecule metabolic process	3/960	33/6998	0.850158	1	Ag1G01611/Ag10G02058/Ag4G01321	Ag1G01611/Ag10G02058/Ag4G01321	3	2	Ag1G01611/Ag4G01321	1	Ag10G02058
		BP	GO:0006520	cellular amino acid metabolic process	16/960	144/6998	0.852011	1	Ag2G01976/Ag6G02234/AgUnG00467/Ag11G04380/Ag6G01718/Ag2G02625/Ag7G01142/Ag9G01865/Ag11G04587/Ag6G00605/Ag10G01125/Ag8G01658/Ag9G02070/Ag6G00075/Ag9G00517/Ag5G02068	Ag2G01976/Ag6G02234/AgUnG00467/Ag11G04380/Ag6G01718/Ag2G02625/Ag7G01142/Ag9G01865/Ag11G04587/Ag6G00605/Ag10G01125/Ag8G01658/Ag9G02070/Ag6G00075/Ag9G00517/Ag5G02068	16	4	Ag6G02234/AgUnG00467/Ag11G04380/Ag2G02625	12	Ag2G01976/Ag6G01718/Ag7G01142/Ag9G01865/Ag11G04587/Ag6G00605/Ag10G01125/Ag8G01658/Ag9G02070/Ag6G00075/Ag9G00517/Ag5G02068
		BP	GO:0000070	mitotic sister chromatid segregation	1/960	13/6998	0.853385	1	Ag10G00135	Ag10G00135	1	1	Ag10G00135	0
		BP	GO:0000819	sister chromatid segregation	1/960	13/6998	0.853385	1	Ag10G00135	Ag10G00135	1	1	Ag10G00135	0
		BP	GO:0009063	cellular amino acid catabolic process	1/960	13/6998	0.853385	1	Ag11G04380	Ag11G04380	1	1	Ag11G04380	0
		BP	GO:0009628	response to abiotic stimulus	1/960	13/6998	0.853385	1	Ag1G00951	Ag1G00951	1	1	Ag1G00951	0
		BP	GO:0140014	mitotic nuclear division	1/960	13/6998	0.853385	1	Ag10G00135	Ag10G00135	1	1	Ag10G00135	0
		BP	GO:0070085	glycosylation	5/960	52/6998	0.859206	1	Ag1G01410/Ag5G02167/Ag6G00300/Ag3G00342/Ag7G02359	Ag1G01410/Ag5G02167/Ag6G00300/Ag3G00342/Ag7G02359	5	2	Ag1G01410/Ag3G00342	3	Ag5G02167/Ag6G00300/Ag7G02359
		BP	GO:0043043	peptide biosynthetic process	41/960	344/6998	0.85964	1	Ag3G00097/Ag2G00230/Ag4G02213/Ag7G00752/Ag4G00147/Ag3G01343/Ag6G01057/Ag2G00806/Ag2G00171/Ag2G00040/Ag3G00215/Ag3G00911/Ag11G04710/Ag3G01692/Ag1G00369/Ag5G02816/Ag6G00723/Ag11G04788/AgUnG01381/Ag5G01010/Ag2G00301/Ag6G01718/Ag9G00891/Ag7G01142/Ag2G02758/Ag3G01380/Ag9G00472/Ag9G01865/novel.2511/Ag2G01227/Ag3G02353/Ag10G01520/Ag1G02132/Ag6G00605/Ag10G01125/Ag1G01229/novel.1367/Ag9G01961/Ag2G00648/Ag…	Ag3G00097/Ag2G00230/Ag4G02213/Ag7G00752/Ag4G00147/Ag3G01343/Ag6G01057/Ag2G00806/Ag2G00171/Ag2G00040/Ag3G00215/Ag3G00911/Ag11G04710/Ag3G01692/Ag1G00369/Ag5G02816/Ag6G00723/Ag11G04788/AgUnG01381/Ag5G01010/Ag2G00301/Ag6G01718/Ag9G00891/Ag7G01142/Ag2G02758/Ag3G01380/Ag9G00472/Ag9G01865/-/Ag2G01227/Ag3G02353/Ag10G01520/Ag1G02132/Ag6G00605/Ag10G01125/Ag1G01229/-/Ag9G01961/Ag2G00648/Ag3G00860/Ag4G01321	41	3	Ag5G01010/Ag9G01961/Ag4G01321	38	Ag3G00097/Ag2G00230/Ag4G02213/Ag7G00752/Ag4G00147/Ag3G01343/Ag6G01057/Ag2G00806/Ag2G00171/Ag2G00040/Ag3G00215/Ag3G00911/Ag11G04710/Ag3G01692/Ag1G00369/Ag5G02816/Ag6G00723/Ag11G04788/AgUnG01381/Ag2G00301/Ag6G01718/Ag9G00891/Ag7G01142/Ag2G02758/Ag3G01380/Ag9G00472/Ag9G01865/novel.2511/Ag2G01227/Ag3G02353/Ag10G01520/Ag1G02132/Ag6G00605/Ag10G01125/Ag1G01229/novel.1367/Ag2G00648/Ag3G00860
		BP	GO:1902600	proton transmembrane transport	6/960	61/6998	0.860584	1	Ag3G00447/Ag6G00903/Ag6G02493/Ag5G02719/Ag6G02031/Ag6G01240	Ag3G00447/Ag6G00903/Ag6G02493/Ag5G02719/Ag6G02031/Ag6G01240	6	2	Ag6G02031/Ag6G01240	4	Ag3G00447/Ag6G00903/Ag6G02493/Ag5G02719
		BP	GO:0015849	organic acid transport	2/960	24/6998	0.860904	1	Ag2G00194/Ag9G01109	Ag2G00194/Ag9G01109	2	0		2	Ag2G00194/Ag9G01109
		BP	GO:0046942	carboxylic acid transport	2/960	24/6998	0.860904	1	Ag2G00194/Ag9G01109	Ag2G00194/Ag9G01109	2	0		2	Ag2G00194/Ag9G01109
		BP	GO:0015698	inorganic anion transport	3/960	34/6998	0.864219	1	Ag6G01452/Ag8G02233/novel.1066	Ag6G01452/Ag8G02233/-	3	2	Ag6G01452/novel.1066	1	Ag8G02233
		BP	GO:0007049	cell cycle	4/960	44/6998	0.8718	1	Ag9G00182/Ag11G03317/Ag6G02615/Ag10G00135	Ag9G00182/Ag11G03317/Ag6G02615/Ag10G00135	4	1	Ag10G00135	3	Ag9G00182/Ag11G03317/Ag6G02615
		BP	GO:0033692	cellular polysaccharide biosynthetic process	4/960	44/6998	0.8718	1	Ag8G01092/Ag7G02140/Ag3G01143/Ag3G01810	Ag8G01092/Ag7G02140/Ag3G01143/Ag3G01810	4	1	Ag8G01092	3	Ag7G02140/Ag3G01143/Ag3G01810
		BP	GO:0006074	(1->3)-beta-D-glucan metabolic process	1/960	14/6998	0.873535	1	Ag3G01810	Ag3G01810	1	0		1	Ag3G01810
		BP	GO:0006075	(1->3)-beta-D-glucan biosynthetic process	1/960	14/6998	0.873535	1	Ag3G01810	Ag3G01810	1	0		1	Ag3G01810
		BP	GO:0006835	dicarboxylic acid transport	1/960	14/6998	0.873535	1	Ag9G01109	Ag9G01109	1	0		1	Ag9G01109
		BP	GO:0008272	sulfate transport	1/960	14/6998	0.873535	1	Ag6G01452	Ag6G01452	1	1	Ag6G01452	0
		BP	GO:0015740	C4-dicarboxylate transport	1/960	14/6998	0.873535	1	Ag9G01109	Ag9G01109	1	0		1	Ag9G01109
		BP	GO:0015743	malate transport	1/960	14/6998	0.873535	1	Ag9G01109	Ag9G01109	1	0		1	Ag9G01109
		BP	GO:0072348	sulfur compound transport	1/960	14/6998	0.873535	1	Ag6G01452	Ag6G01452	1	1	Ag6G01452	0
		BP	GO:0006720	isoprenoid metabolic process	2/960	25/6998	0.876071	1	Ag1G01926/Ag3G01648	Ag1G01926/Ag3G01648	2	0		2	Ag1G01926/Ag3G01648
		BP	GO:0007010	cytoskeleton organization	2/960	25/6998	0.876071	1	Ag10G02351/AgUnG01015	Ag10G02351/AgUnG01015	2	1	Ag10G02351	1	AgUnG01015
		BP	GO:0015711	organic anion transport	2/960	25/6998	0.876071	1	Ag2G00194/Ag9G01109	Ag2G00194/Ag9G01109	2	0		2	Ag2G00194/Ag9G01109
		BP	GO:0042254	ribosome biogenesis	5/960	54/6998	0.880546	1	Ag7G00216/Ag2G00663/Ag2G00814/Ag6G02836/novel.3617	Ag7G00216/Ag2G00663/Ag2G00814/Ag6G02836/-	5	1	Ag2G00814	4	Ag7G00216/Ag2G00663/Ag6G02836/novel.3617
		BP	GO:0043604	amide biosynthetic process	42/960	357/6998	0.882591	1	Ag3G00097/Ag2G00230/Ag4G02213/Ag7G00752/Ag4G00147/Ag3G01343/Ag6G01057/Ag2G00806/Ag2G00171/Ag2G00040/Ag3G00215/Ag3G00911/Ag11G04710/Ag3G01692/Ag1G00369/Ag5G02816/Ag6G00723/Ag11G04788/AgUnG01381/Ag5G01010/Ag2G00301/Ag6G01718/Ag9G00891/Ag7G01142/Ag2G02758/Ag3G01380/Ag9G00472/Ag9G01865/novel.2511/Ag2G01227/Ag3G02353/Ag10G01520/Ag1G02132/Ag6G00605/Ag10G01125/Ag1G01229/novel.1367/Ag9G01961/Ag2G00648/Ag…	Ag3G00097/Ag2G00230/Ag4G02213/Ag7G00752/Ag4G00147/Ag3G01343/Ag6G01057/Ag2G00806/Ag2G00171/Ag2G00040/Ag3G00215/Ag3G00911/Ag11G04710/Ag3G01692/Ag1G00369/Ag5G02816/Ag6G00723/Ag11G04788/AgUnG01381/Ag5G01010/Ag2G00301/Ag6G01718/Ag9G00891/Ag7G01142/Ag2G02758/Ag3G01380/Ag9G00472/Ag9G01865/-/Ag2G01227/Ag3G02353/Ag10G01520/Ag1G02132/Ag6G00605/Ag10G01125/Ag1G01229/-/Ag9G01961/Ag2G00648/Ag5G02073/Ag3G00860/…	42	3	Ag5G01010/Ag9G01961/Ag4G01321	39	Ag3G00097/Ag2G00230/Ag4G02213/Ag7G00752/Ag4G00147/Ag3G01343/Ag6G01057/Ag2G00806/Ag2G00171/Ag2G00040/Ag3G00215/Ag3G00911/Ag11G04710/Ag3G01692/Ag1G00369/Ag5G02816/Ag6G00723/Ag11G04788/AgUnG01381/Ag2G00301/Ag6G01718/Ag9G00891/Ag7G01142/Ag2G02758/Ag3G01380/Ag9G00472/Ag9G01865/novel.2511/Ag2G01227/Ag3G02353/Ag10G01520/Ag1G02132/Ag6G00605/Ag10G01125/Ag1G01229/novel.1367/Ag2G00648/Ag5G02073/Ag3G00860
		BP	GO:0006928	movement of cell or subcellular component	6/960	64/6998	0.889376	1	Ag5G02067/AgUnG00978/Ag9G02288/Ag3G00073/Ag10G03003/Ag6G02324	Ag5G02067/AgUnG00978/Ag9G02288/Ag3G00073/Ag10G03003/Ag6G02324	6	2	AgUnG00978/Ag3G00073	4	Ag5G02067/Ag9G02288/Ag10G03003/Ag6G02324
		BP	GO:0000280	nuclear division	1/960	15/6998	0.890919	1	Ag10G00135	Ag10G00135	1	1	Ag10G00135	0
		BP	GO:0009067	aspartate family amino acid biosynthetic process	1/960	15/6998	0.890919	1	Ag2G01976	Ag2G01976	1	0		1	Ag2G01976
		BP	GO:0015074	DNA integration	1/960	15/6998	0.890919	1	novel.815	-	1	1	novel.815	0
		BP	GO:0098813	nuclear chromosome segregation	1/960	15/6998	0.890919	1	Ag10G00135	Ag10G00135	1	1	Ag10G00135	0
		BP	GO:0000271	polysaccharide biosynthetic process	4/960	46/6998	0.893075	1	Ag8G01092/Ag7G02140/Ag3G01143/Ag3G01810	Ag8G01092/Ag7G02140/Ag3G01143/Ag3G01810	4	1	Ag8G01092	3	Ag7G02140/Ag3G01143/Ag3G01810
		BP	GO:0009250	glucan biosynthetic process	4/960	46/6998	0.893075	1	Ag8G01092/Ag7G02140/Ag3G01143/Ag3G01810	Ag8G01092/Ag7G02140/Ag3G01143/Ag3G01810	4	1	Ag8G01092	3	Ag7G02140/Ag3G01143/Ag3G01810
		BP	GO:0051273	beta-glucan metabolic process	4/960	46/6998	0.893075	1	Ag8G01092/Ag7G02140/Ag3G01143/Ag3G01810	Ag8G01092/Ag7G02140/Ag3G01143/Ag3G01810	4	1	Ag8G01092	3	Ag7G02140/Ag3G01143/Ag3G01810
		BP	GO:0051274	beta-glucan biosynthetic process	4/960	46/6998	0.893075	1	Ag8G01092/Ag7G02140/Ag3G01143/Ag3G01810	Ag8G01092/Ag7G02140/Ag3G01143/Ag3G01810	4	1	Ag8G01092	3	Ag7G02140/Ag3G01143/Ag3G01810
		BP	GO:0007018	microtubule-based movement	6/960	65/6998	0.89778	1	Ag5G02067/AgUnG00978/Ag9G02288/Ag3G00073/Ag10G03003/Ag6G02324	Ag5G02067/AgUnG00978/Ag9G02288/Ag3G00073/Ag10G03003/Ag6G02324	6	2	AgUnG00978/Ag3G00073	4	Ag5G02067/Ag9G02288/Ag10G03003/Ag6G02324
		BP	GO:0006518	peptide metabolic process	41/960	353/6998	0.897901	1	Ag3G00097/Ag2G00230/Ag4G02213/Ag7G00752/Ag4G00147/Ag3G01343/Ag6G01057/Ag2G00806/Ag2G00171/Ag2G00040/Ag3G00215/Ag3G00911/Ag11G04710/Ag3G01692/Ag1G00369/Ag5G02816/Ag6G00723/Ag11G04788/AgUnG01381/Ag5G01010/Ag2G00301/Ag6G01718/Ag9G00891/Ag7G01142/Ag2G02758/Ag3G01380/Ag9G00472/Ag9G01865/novel.2511/Ag2G01227/Ag3G02353/Ag10G01520/Ag1G02132/Ag6G00605/Ag10G01125/Ag1G01229/novel.1367/Ag9G01961/Ag2G00648/Ag…	Ag3G00097/Ag2G00230/Ag4G02213/Ag7G00752/Ag4G00147/Ag3G01343/Ag6G01057/Ag2G00806/Ag2G00171/Ag2G00040/Ag3G00215/Ag3G00911/Ag11G04710/Ag3G01692/Ag1G00369/Ag5G02816/Ag6G00723/Ag11G04788/AgUnG01381/Ag5G01010/Ag2G00301/Ag6G01718/Ag9G00891/Ag7G01142/Ag2G02758/Ag3G01380/Ag9G00472/Ag9G01865/-/Ag2G01227/Ag3G02353/Ag10G01520/Ag1G02132/Ag6G00605/Ag10G01125/Ag1G01229/-/Ag9G01961/Ag2G00648/Ag3G00860/Ag4G01321	41	3	Ag5G01010/Ag9G01961/Ag4G01321	38	Ag3G00097/Ag2G00230/Ag4G02213/Ag7G00752/Ag4G00147/Ag3G01343/Ag6G01057/Ag2G00806/Ag2G00171/Ag2G00040/Ag3G00215/Ag3G00911/Ag11G04710/Ag3G01692/Ag1G00369/Ag5G02816/Ag6G00723/Ag11G04788/AgUnG01381/Ag2G00301/Ag6G01718/Ag9G00891/Ag7G01142/Ag2G02758/Ag3G01380/Ag9G00472/Ag9G01865/novel.2511/Ag2G01227/Ag3G02353/Ag10G01520/Ag1G02132/Ag6G00605/Ag10G01125/Ag1G01229/novel.1367/Ag2G00648/Ag3G00860
		BP	GO:0006364	rRNA processing	3/960	37/6998	0.899664	1	Ag7G00216/Ag6G02836/novel.3617	Ag7G00216/Ag6G02836/-	3	0		3	Ag7G00216/Ag6G02836/novel.3617
		BP	GO:0016072	rRNA metabolic process	3/960	37/6998	0.899664	1	Ag7G00216/Ag6G02836/novel.3617	Ag7G00216/Ag6G02836/-	3	0		3	Ag7G00216/Ag6G02836/novel.3617
		BP	GO:0016579	protein deubiquitination	3/960	37/6998	0.899664	1	Ag3G02449/Ag9G00070/Ag11G03863	Ag3G02449/Ag9G00070/Ag11G03863	3	0		3	Ag3G02449/Ag9G00070/Ag11G03863
		BP	GO:0070646	protein modification by small protein removal	3/960	37/6998	0.899664	1	Ag3G02449/Ag9G00070/Ag11G03863	Ag3G02449/Ag9G00070/Ag11G03863	3	0		3	Ag3G02449/Ag9G00070/Ag11G03863
		BP	GO:0018205	peptidyl-lysine modification	2/960	27/6998	0.901926	1	Ag10G02172/Ag3G02315	Ag10G02172/Ag3G02315	2	1	Ag10G02172	1	Ag3G02315
		BP	GO:0009856	pollination	4/960	47/6998	0.902503	1	Ag3G02010/Ag6G00948/Ag1G01265/Ag1G01266	Ag3G02010/Ag6G00948/Ag1G01265/Ag1G01266	4	4	Ag3G02010/Ag6G00948/Ag1G01265/Ag1G01266	0
		BP	GO:0009875	pollen-pistil interaction	4/960	47/6998	0.902503	1	Ag3G02010/Ag6G00948/Ag1G01265/Ag1G01266	Ag3G02010/Ag6G00948/Ag1G01265/Ag1G01266	4	4	Ag3G02010/Ag6G00948/Ag1G01265/Ag1G01266	0
		BP	GO:0044706	multi-multicellular organism process	4/960	47/6998	0.902503	1	Ag3G02010/Ag6G00948/Ag1G01265/Ag1G01266	Ag3G02010/Ag6G00948/Ag1G01265/Ag1G01266	4	4	Ag3G02010/Ag6G00948/Ag1G01265/Ag1G01266	0
		BP	GO:0006575	cellular modified amino acid metabolic process	1/960	16/6998	0.905915	1	Ag5G02073	Ag5G02073	1	0		1	Ag5G02073
		BP	GO:0006913	nucleocytoplasmic transport	1/960	16/6998	0.905915	1	Ag6G01996	Ag6G01996	1	1	Ag6G01996	0
		BP	GO:0051169	nuclear transport	1/960	16/6998	0.905915	1	Ag6G01996	Ag6G01996	1	1	Ag6G01996	0
		BP	GO:1903047	mitotic cell cycle process	1/960	16/6998	0.905915	1	Ag10G00135	Ag10G00135	1	1	Ag10G00135	0
		BP	GO:0044255	cellular lipid metabolic process	17/960	161/6998	0.906011	1	Ag8G00221/AgUnG00054/Ag3G01286/Ag4G02068/Ag8G01723/Ag2G00194/Ag10G00797/Ag1G01926/Ag1G00750/Ag10G00214/Ag2G02093/Ag3G01648/Ag7G00622/Ag11G03414/Ag8G01843/Ag10G01063/Ag8G01543	Ag8G00221/AgUnG00054/Ag3G01286/Ag4G02068/Ag8G01723/Ag2G00194/Ag10G00797/Ag1G01926/Ag1G00750/Ag10G00214/Ag2G02093/Ag3G01648/Ag7G00622/Ag11G03414/Ag8G01843/Ag10G01063/Ag8G01543	17	12	Ag8G00221/AgUnG00054/Ag3G01286/Ag4G02068/Ag8G01723/Ag1G00750/Ag10G00214/Ag2G02093/Ag7G00622/Ag11G03414/Ag8G01843/Ag10G01063	5	Ag2G00194/Ag10G00797/Ag1G01926/Ag3G01648/Ag8G01543
		BP	GO:0022613	ribonucleoprotein complex biogenesis	5/960	57/6998	0.907351	1	Ag7G00216/Ag2G00663/Ag2G00814/Ag6G02836/novel.3617	Ag7G00216/Ag2G00663/Ag2G00814/Ag6G02836/-	5	1	Ag2G00814	4	Ag7G00216/Ag2G00663/Ag6G02836/novel.3617
		BP	GO:0032259	methylation	3/960	38/6998	0.909481	1	Ag10G02172/Ag3G02315/AgUnG00327	Ag10G02172/Ag3G02315/AgUnG00327	3	1	Ag10G02172	2	Ag3G02315/AgUnG00327
		BP	GO:0006766	vitamin metabolic process	1/960	17/6998	0.918851	1	Ag6G02145	Ag6G02145	1	0		1	Ag6G02145
		BP	GO:0006767	water-soluble vitamin metabolic process	1/960	17/6998	0.918851	1	Ag6G02145	Ag6G02145	1	0		1	Ag6G02145
		BP	GO:0007059	chromosome segregation	1/960	17/6998	0.918851	1	Ag10G00135	Ag10G00135	1	1	Ag10G00135	0
		BP	GO:0009066	aspartate family amino acid metabolic process	1/960	17/6998	0.918851	1	Ag2G01976	Ag2G01976	1	0		1	Ag2G01976
		BP	GO:0009110	vitamin biosynthetic process	1/960	17/6998	0.918851	1	Ag6G02145	Ag6G02145	1	0		1	Ag6G02145
		BP	GO:0042364	water-soluble vitamin biosynthetic process	1/960	17/6998	0.918851	1	Ag6G02145	Ag6G02145	1	0		1	Ag6G02145
		BP	GO:0051128	regulation of cellular component organization	1/960	17/6998	0.918851	1	Ag10G00135	Ag10G00135	1	1	Ag10G00135	0
		BP	GO:0007165	signal transduction	20/960	189/6998	0.919817	1	Ag1G01820/novel.108/Ag1G02088/Ag3G00250/Ag9G01719/novel.1538/Ag6G01129/novel.1014/novel.695/Ag4G02705/Ag5G00180/novel.107/novel.2768/Ag4G01018/Ag2G00477/Ag4G02029/Ag11G04327/novel.1170/Ag3G02100/Ag8G01935	Ag1G01820/-/Ag1G02088/Ag3G00250/Ag9G01719/-/Ag6G01129/-/-/Ag4G02705/Ag5G00180/-/-/Ag4G01018/Ag2G00477/Ag4G02029/Ag11G04327/-/Ag3G02100/Ag8G01935	20	19	Ag1G01820/novel.108/Ag1G02088/Ag3G00250/Ag9G01719/novel.1538/Ag6G01129/novel.1014/novel.695/Ag4G02705/Ag5G00180/novel.107/novel.2768/Ag4G01018/Ag2G00477/Ag4G02029/Ag11G04327/novel.1170/Ag8G01935	1	Ag3G02100
		BP	GO:0023052	signaling	20/960	189/6998	0.919817	1	Ag1G01820/novel.108/Ag1G02088/Ag3G00250/Ag9G01719/novel.1538/Ag6G01129/novel.1014/novel.695/Ag4G02705/Ag5G00180/novel.107/novel.2768/Ag4G01018/Ag2G00477/Ag4G02029/Ag11G04327/novel.1170/Ag3G02100/Ag8G01935	Ag1G01820/-/Ag1G02088/Ag3G00250/Ag9G01719/-/Ag6G01129/-/-/Ag4G02705/Ag5G00180/-/-/Ag4G01018/Ag2G00477/Ag4G02029/Ag11G04327/-/Ag3G02100/Ag8G01935	20	19	Ag1G01820/novel.108/Ag1G02088/Ag3G00250/Ag9G01719/novel.1538/Ag6G01129/novel.1014/novel.695/Ag4G02705/Ag5G00180/novel.107/novel.2768/Ag4G01018/Ag2G00477/Ag4G02029/Ag11G04327/novel.1170/Ag8G01935	1	Ag3G02100
		BP	GO:0000160	phosphorelay signal transduction system	3/960	40/6998	0.926545	1	Ag9G01719/novel.1538/Ag3G02100	Ag9G01719/-/Ag3G02100	3	2	Ag9G01719/novel.1538	1	Ag3G02100
		BP	GO:0000278	mitotic cell cycle	1/960	18/6998	0.930011	1	Ag10G00135	Ag10G00135	1	1	Ag10G00135	0
		BP	GO:0048285	organelle fission	1/960	18/6998	0.930011	1	Ag10G00135	Ag10G00135	1	1	Ag10G00135	0
		BP	GO:0043603	cellular amide metabolic process	42/960	371/6998	0.930302	1	Ag3G00097/Ag2G00230/Ag4G02213/Ag7G00752/Ag4G00147/Ag3G01343/Ag6G01057/Ag2G00806/Ag2G00171/Ag2G00040/Ag3G00215/Ag3G00911/Ag11G04710/Ag3G01692/Ag1G00369/Ag5G02816/Ag6G00723/Ag11G04788/AgUnG01381/Ag5G01010/Ag2G00301/Ag6G01718/Ag9G00891/Ag7G01142/Ag2G02758/Ag3G01380/Ag9G00472/Ag9G01865/novel.2511/Ag2G01227/Ag3G02353/Ag10G01520/Ag1G02132/Ag6G00605/Ag10G01125/Ag1G01229/novel.1367/Ag9G01961/Ag2G00648/Ag…	Ag3G00097/Ag2G00230/Ag4G02213/Ag7G00752/Ag4G00147/Ag3G01343/Ag6G01057/Ag2G00806/Ag2G00171/Ag2G00040/Ag3G00215/Ag3G00911/Ag11G04710/Ag3G01692/Ag1G00369/Ag5G02816/Ag6G00723/Ag11G04788/AgUnG01381/Ag5G01010/Ag2G00301/Ag6G01718/Ag9G00891/Ag7G01142/Ag2G02758/Ag3G01380/Ag9G00472/Ag9G01865/-/Ag2G01227/Ag3G02353/Ag10G01520/Ag1G02132/Ag6G00605/Ag10G01125/Ag1G01229/-/Ag9G01961/Ag2G00648/Ag5G02073/Ag3G00860/…	42	3	Ag5G01010/Ag9G01961/Ag4G01321	39	Ag3G00097/Ag2G00230/Ag4G02213/Ag7G00752/Ag4G00147/Ag3G01343/Ag6G01057/Ag2G00806/Ag2G00171/Ag2G00040/Ag3G00215/Ag3G00911/Ag11G04710/Ag3G01692/Ag1G00369/Ag5G02816/Ag6G00723/Ag11G04788/AgUnG01381/Ag2G00301/Ag6G01718/Ag9G00891/Ag7G01142/Ag2G02758/Ag3G01380/Ag9G00472/Ag9G01865/novel.2511/Ag2G01227/Ag3G02353/Ag10G01520/Ag1G02132/Ag6G00605/Ag10G01125/Ag1G01229/novel.1367/Ag2G00648/Ag5G02073/Ag3G00860
		BP	GO:0009057	macromolecule catabolic process	11/960	115/6998	0.931257	1	Ag7G00165/Ag9G00005/Ag5G01088/Ag11G03826/Ag11G03285/novel.3301/Ag4G02642/Ag6G00749/Ag1G00035/Ag9G02370/Ag10G02058	Ag7G00165/Ag9G00005/Ag5G01088/Ag11G03826/Ag11G03285/-/Ag4G02642/Ag6G00749/Ag1G00035/Ag9G02370/Ag10G02058	11	7	Ag7G00165/Ag9G00005/Ag11G03826/Ag11G03285/novel.3301/Ag4G02642/Ag9G02370	4	Ag5G01088/Ag6G00749/Ag1G00035/Ag10G02058
		BP	GO:0033365	protein localization to organelle	2/960	30/6998	0.931426	1	Ag9G02893/Ag7G00842	Ag9G02893/Ag7G00842	2	2	Ag9G02893/Ag7G00842	0
		BP	GO:0043414	macromolecule methylation	2/960	31/6998	0.939235	1	Ag10G02172/Ag3G02315	Ag10G02172/Ag3G02315	2	1	Ag10G02172	1	Ag3G02315
		BP	GO:0045017	glycerolipid biosynthetic process	2/960	31/6998	0.939235	1	Ag2G02093/Ag7G00622	Ag2G02093/Ag7G00622	2	2	Ag2G02093/Ag7G00622	0
		BP	GO:0051704	multi-organism process	4/960	53/6998	0.94507	1	Ag3G02010/Ag6G00948/Ag1G01265/Ag1G01266	Ag3G02010/Ag6G00948/Ag1G01265/Ag1G01266	4	4	Ag3G02010/Ag6G00948/Ag1G01265/Ag1G01266	0
		BP	GO:0046486	glycerolipid metabolic process	4/960	55/6998	0.954945	1	Ag1G00750/Ag2G02093/Ag7G00622/Ag8G01843	Ag1G00750/Ag2G02093/Ag7G00622/Ag8G01843	4	4	Ag1G00750/Ag2G02093/Ag7G00622/Ag8G01843	0
		BP	GO:0015988	energy coupled proton transmembrane transport, against electrochemical gradient	1/960	21/6998	0.955102	1	Ag5G02719	Ag5G02719	1	0		1	Ag5G02719
		BP	GO:0015991	ATP hydrolysis coupled proton transport	1/960	21/6998	0.955102	1	Ag5G02719	Ag5G02719	1	0		1	Ag5G02719
		BP	GO:0090662	ATP hydrolysis coupled transmembrane transport	1/960	21/6998	0.955102	1	Ag5G02719	Ag5G02719	1	0		1	Ag5G02719
		BP	GO:0099131	ATP hydrolysis coupled ion transmembrane transport	1/960	21/6998	0.955102	1	Ag5G02719	Ag5G02719	1	0		1	Ag5G02719
		BP	GO:0099132	ATP hydrolysis coupled cation transmembrane transport	1/960	21/6998	0.955102	1	Ag5G02719	Ag5G02719	1	0		1	Ag5G02719
		BP	GO:0033036	macromolecule localization	17/960	174/6998	0.955187	1	Ag2G02165/Ag9G02893/Ag2G01742/Ag5G02036/Ag7G00100/Ag2G00194/Ag5G02852/Ag4G02220/Ag2G02033/Ag4G00114/Ag6G00494/Ag7G00842/Ag3G01892/Ag10G02431/Ag9G01358/Ag2G02351/Ag4G02221	Ag2G02165/Ag9G02893/Ag2G01742/Ag5G02036/Ag7G00100/Ag2G00194/Ag5G02852/Ag4G02220/Ag2G02033/Ag4G00114/Ag6G00494/Ag7G00842/Ag3G01892/Ag10G02431/Ag9G01358/Ag2G02351/Ag4G02221	17	9	Ag2G02165/Ag9G02893/Ag7G00100/Ag6G00494/Ag7G00842/Ag3G01892/Ag10G02431/Ag9G01358/Ag2G02351	8	Ag2G01742/Ag5G02036/Ag2G00194/Ag5G02852/Ag4G02220/Ag2G02033/Ag4G00114/Ag4G02221
		BP	GO:0071702	organic substance transport	19/960	192/6998	0.95722	1	Ag5G00117/Ag2G02165/Ag2G01742/Ag5G02036/Ag7G00100/Ag2G00194/Ag5G02852/Ag4G02220/Ag2G02033/Ag4G00114/Ag6G00494/Ag9G01109/Ag3G01892/Ag10G02431/Ag4G00124/Ag1G01336/Ag9G01358/Ag2G02351/Ag4G02221	Ag5G00117/Ag2G02165/Ag2G01742/Ag5G02036/Ag7G00100/Ag2G00194/Ag5G02852/Ag4G02220/Ag2G02033/Ag4G00114/Ag6G00494/Ag9G01109/Ag3G01892/Ag10G02431/Ag4G00124/Ag1G01336/Ag9G01358/Ag2G02351/Ag4G02221	19	9	Ag5G00117/Ag2G02165/Ag7G00100/Ag6G00494/Ag3G01892/Ag10G02431/Ag1G01336/Ag9G01358/Ag2G02351	10	Ag2G01742/Ag5G02036/Ag2G00194/Ag5G02852/Ag4G02220/Ag2G02033/Ag4G00114/Ag9G01109/Ag4G00124/Ag4G02221
		BP	GO:0035556	intracellular signal transduction	5/960	66/6998	0.958802	1	Ag1G02088/Ag9G01719/novel.1538/Ag3G02100/Ag8G01935	Ag1G02088/Ag9G01719/-/Ag3G02100/Ag8G01935	5	4	Ag1G02088/Ag9G01719/novel.1538/Ag8G01935	1	Ag3G02100
		BP	GO:0007154	cell communication	24/960	236/6998	0.960568	1	Ag1G01820/novel.108/Ag1G02088/Ag3G00250/Ag9G01719/novel.1538/Ag6G01129/novel.1014/novel.695/Ag3G02010/Ag6G00948/Ag4G02705/Ag5G00180/novel.107/novel.2768/Ag4G01018/Ag2G00477/Ag4G02029/Ag11G04327/novel.1170/Ag3G02100/Ag1G01265/Ag1G01266/Ag8G01935	Ag1G01820/-/Ag1G02088/Ag3G00250/Ag9G01719/-/Ag6G01129/-/-/Ag3G02010/Ag6G00948/Ag4G02705/Ag5G00180/-/-/Ag4G01018/Ag2G00477/Ag4G02029/Ag11G04327/-/Ag3G02100/Ag1G01265/Ag1G01266/Ag8G01935	24	23	Ag1G01820/novel.108/Ag1G02088/Ag3G00250/Ag9G01719/novel.1538/Ag6G01129/novel.1014/novel.695/Ag3G02010/Ag6G00948/Ag4G02705/Ag5G00180/novel.107/novel.2768/Ag4G01018/Ag2G00477/Ag4G02029/Ag11G04327/novel.1170/Ag1G01265/Ag1G01266/Ag8G01935	1	Ag3G02100
		BP	GO:0044272	sulfur compound biosynthetic process	1/960	22/6998	0.96128	1	Ag6G02145	Ag6G02145	1	0		1	Ag6G02145
		BP	GO:0006511	ubiquitin-dependent protein catabolic process	5/960	67/6998	0.962499	1	Ag7G00165/Ag9G00005/Ag5G01088/Ag11G03285/novel.3301	Ag7G00165/Ag9G00005/Ag5G01088/Ag11G03285/-	5	4	Ag7G00165/Ag9G00005/Ag11G03285/novel.3301	1	Ag5G01088
		BP	GO:0019941	modification-dependent protein catabolic process	5/960	67/6998	0.962499	1	Ag7G00165/Ag9G00005/Ag5G01088/Ag11G03285/novel.3301	Ag7G00165/Ag9G00005/Ag5G01088/Ag11G03285/-	5	4	Ag7G00165/Ag9G00005/Ag11G03285/novel.3301	1	Ag5G01088
		BP	GO:0043632	modification-dependent macromolecule catabolic process	5/960	67/6998	0.962499	1	Ag7G00165/Ag9G00005/Ag5G01088/Ag11G03285/novel.3301	Ag7G00165/Ag9G00005/Ag5G01088/Ag11G03285/-	5	4	Ag7G00165/Ag9G00005/Ag11G03285/novel.3301	1	Ag5G01088
		BP	GO:0007017	microtubule-based process	6/960	77/6998	0.962901	1	Ag5G02067/AgUnG00978/Ag9G02288/Ag3G00073/Ag10G03003/Ag6G02324	Ag5G02067/AgUnG00978/Ag9G02288/Ag3G00073/Ag10G03003/Ag6G02324	6	2	AgUnG00978/Ag3G00073	4	Ag5G02067/Ag9G02288/Ag10G03003/Ag6G02324
		BP	GO:0001522	pseudouridine synthesis	1/960	24/6998	0.971204	1	Ag11G03046	Ag11G03046	1	0		1	Ag11G03046
		BP	GO:0034622	cellular protein-containing complex assembly	4/960	60/6998	0.972911	1	Ag9G01251/Ag2G00611/Ag10G02263/Ag3G00251	Ag9G01251/Ag2G00611/Ag10G02263/Ag3G00251	4	0		4	Ag9G01251/Ag2G00611/Ag10G02263/Ag3G00251
		BP	GO:1901565	organonitrogen compound catabolic process	10/960	119/6998	0.973192	1	Ag7G00165/Ag11G04380/Ag9G00005/Ag5G01088/Ag3G02761/Ag11G03285/novel.3301/Ag11G04086/Ag1G00035/Ag9G02370	Ag7G00165/Ag11G04380/Ag9G00005/Ag5G01088/Ag3G02761/Ag11G03285/-/Ag11G04086/Ag1G00035/Ag9G02370	10	8	Ag7G00165/Ag11G04380/Ag9G00005/Ag3G02761/Ag11G03285/novel.3301/Ag11G04086/Ag9G02370	2	Ag5G01088/Ag1G00035
		BP	GO:0016043	cellular component organization	27/960	269/6998	0.973816	1	Ag7G02222/Ag10G02172/Ag2G00423/Ag9G01251/Ag9G01030/Ag2G00611/Ag4G00427/Ag10G02351/Ag3G02101/Ag10G02263/Ag10G02519/Ag7G00100/Ag3G00251/Ag10G01501/AgUnG01015/Ag9G01031/Ag3G02315/Ag10G01380/Ag2G02515/Ag3G01892/Ag3G02035/Ag1G02027/Ag4G02186/Ag2G02689/Ag4G00203/Ag10G00135/Ag5G01163	Ag7G02222/Ag10G02172/Ag2G00423/Ag9G01251/Ag9G01030/Ag2G00611/Ag4G00427/Ag10G02351/Ag3G02101/Ag10G02263/Ag10G02519/Ag7G00100/Ag3G00251/Ag10G01501/AgUnG01015/Ag9G01031/Ag3G02315/Ag10G01380/Ag2G02515/Ag3G01892/Ag3G02035/Ag1G02027/Ag4G02186/Ag2G02689/Ag4G00203/Ag10G00135/Ag5G01163	27	8	Ag10G02172/Ag2G00423/Ag10G02351/Ag3G02101/Ag7G00100/Ag3G01892/Ag10G00135/Ag5G01163	19	Ag7G02222/Ag9G01251/Ag9G01030/Ag2G00611/Ag4G00427/Ag10G02263/Ag10G02519/Ag3G00251/Ag10G01501/AgUnG01015/Ag9G01031/Ag3G02315/Ag10G01380/Ag2G02515/Ag3G02035/Ag1G02027/Ag4G02186/Ag2G02689/Ag4G00203
		BP	GO:0046488	phosphatidylinositol metabolic process	2/960	38/6998	0.974418	1	Ag1G00750/Ag8G01843	Ag1G00750/Ag8G01843	2	2	Ag1G00750/Ag8G01843	0
		BP	GO:0006413	translational initiation	1/960	25/6998	0.975168	1	Ag5G01010	Ag5G01010	1	1	Ag5G01010	0
		BP	GO:0006399	tRNA metabolic process	7/960	92/6998	0.976595	1	Ag6G01718/Ag7G01142/Ag9G01865/Ag6G00605/Ag10G01125/Ag3G00424/Ag5G02068	Ag6G01718/Ag7G01142/Ag9G01865/Ag6G00605/Ag10G01125/Ag3G00424/Ag5G02068	7	0		7	Ag6G01718/Ag7G01142/Ag9G01865/Ag6G00605/Ag10G01125/Ag3G00424/Ag5G02068
		BP	GO:0006790	sulfur compound metabolic process	2/960	39/6998	0.977445	1	Ag6G02145/Ag2G02689	Ag6G02145/Ag2G02689	2	0		2	Ag6G02145/Ag2G02689
		BP	GO:0008610	lipid biosynthetic process	11/960	131/6998	0.97818	1	Ag10G00797/Ag1G01926/Ag10G00214/Ag2G02093/Ag3G01648/Ag7G00622/Ag4G02217/Ag7G01747/Ag10G01063/Ag2G02729/Ag8G01543	Ag10G00797/Ag1G01926/Ag10G00214/Ag2G02093/Ag3G01648/Ag7G00622/Ag4G02217/Ag7G01747/Ag10G01063/Ag2G02729/Ag8G01543	11	4	Ag10G00214/Ag2G02093/Ag7G00622/Ag10G01063	7	Ag10G00797/Ag1G01926/Ag3G01648/Ag4G02217/Ag7G01747/Ag2G02729/Ag8G01543
		BP	GO:0008104	protein localization	14/960	159/6998	0.978878	1	Ag2G02165/Ag9G02893/Ag2G01742/Ag5G02036/Ag5G02852/Ag4G02220/Ag2G02033/Ag4G00114/Ag6G00494/Ag7G00842/Ag10G02431/Ag9G01358/Ag2G02351/Ag4G02221	Ag2G02165/Ag9G02893/Ag2G01742/Ag5G02036/Ag5G02852/Ag4G02220/Ag2G02033/Ag4G00114/Ag6G00494/Ag7G00842/Ag10G02431/Ag9G01358/Ag2G02351/Ag4G02221	14	7	Ag2G02165/Ag9G02893/Ag6G00494/Ag7G00842/Ag10G02431/Ag9G01358/Ag2G02351	7	Ag2G01742/Ag5G02036/Ag5G02852/Ag4G02220/Ag2G02033/Ag4G00114/Ag4G02221
		BP	GO:0006644	phospholipid metabolic process	4/960	63/6998	0.980201	1	Ag2G00194/Ag1G00750/Ag8G01843/Ag10G01063	Ag2G00194/Ag1G00750/Ag8G01843/Ag10G01063	4	3	Ag1G00750/Ag8G01843/Ag10G01063	1	Ag2G00194
		BP	GO:0006650	glycerophospholipid metabolic process	2/960	41/6998	0.982493	1	Ag1G00750/Ag8G01843	Ag1G00750/Ag8G01843	2	2	Ag1G00750/Ag8G01843	0
		BP	GO:0015833	peptide transport	12/960	144/6998	0.983509	1	Ag2G02165/Ag2G01742/Ag5G02036/Ag5G02852/Ag4G02220/Ag2G02033/Ag4G00114/Ag6G00494/Ag10G02431/Ag9G01358/Ag2G02351/Ag4G02221	Ag2G02165/Ag2G01742/Ag5G02036/Ag5G02852/Ag4G02220/Ag2G02033/Ag4G00114/Ag6G00494/Ag10G02431/Ag9G01358/Ag2G02351/Ag4G02221	12	5	Ag2G02165/Ag6G00494/Ag10G02431/Ag9G01358/Ag2G02351	7	Ag2G01742/Ag5G02036/Ag5G02852/Ag4G02220/Ag2G02033/Ag4G00114/Ag4G02221
		BP	GO:0042886	amide transport	12/960	144/6998	0.983509	1	Ag2G02165/Ag2G01742/Ag5G02036/Ag5G02852/Ag4G02220/Ag2G02033/Ag4G00114/Ag6G00494/Ag10G02431/Ag9G01358/Ag2G02351/Ag4G02221	Ag2G02165/Ag2G01742/Ag5G02036/Ag5G02852/Ag4G02220/Ag2G02033/Ag4G00114/Ag6G00494/Ag10G02431/Ag9G01358/Ag2G02351/Ag4G02221	12	5	Ag2G02165/Ag6G00494/Ag10G02431/Ag9G01358/Ag2G02351	7	Ag2G01742/Ag5G02036/Ag5G02852/Ag4G02220/Ag2G02033/Ag4G00114/Ag4G02221
		BP	GO:0065003	protein-containing complex assembly	5/960	76/6998	0.984399	1	Ag2G00423/Ag9G01251/Ag2G00611/Ag10G02263/Ag3G00251	Ag2G00423/Ag9G01251/Ag2G00611/Ag10G02263/Ag3G00251	5	1	Ag2G00423	4	Ag9G01251/Ag2G00611/Ag10G02263/Ag3G00251
		BP	GO:0071840	cellular component organization or biogenesis	32/960	322/6998	0.985173	1	Ag7G00216/Ag7G02222/Ag10G02172/Ag2G00423/Ag9G01251/Ag9G01030/Ag2G00611/Ag2G00663/Ag4G00427/Ag10G02351/Ag3G02101/Ag2G00814/Ag10G02263/Ag10G02519/Ag7G00100/Ag3G00251/Ag10G01501/AgUnG01015/Ag9G01031/Ag3G02315/Ag10G01380/Ag2G02515/Ag3G01892/Ag3G02035/Ag1G02027/Ag4G02186/Ag2G02689/Ag6G02836/Ag4G00203/Ag10G00135/Ag5G01163/novel.3617	Ag7G00216/Ag7G02222/Ag10G02172/Ag2G00423/Ag9G01251/Ag9G01030/Ag2G00611/Ag2G00663/Ag4G00427/Ag10G02351/Ag3G02101/Ag2G00814/Ag10G02263/Ag10G02519/Ag7G00100/Ag3G00251/Ag10G01501/AgUnG01015/Ag9G01031/Ag3G02315/Ag10G01380/Ag2G02515/Ag3G01892/Ag3G02035/Ag1G02027/Ag4G02186/Ag2G02689/Ag6G02836/Ag4G00203/Ag10G00135/Ag5G01163/-	32	9	Ag10G02172/Ag2G00423/Ag10G02351/Ag3G02101/Ag2G00814/Ag7G00100/Ag3G01892/Ag10G00135/Ag5G01163	23	Ag7G00216/Ag7G02222/Ag9G01251/Ag9G01030/Ag2G00611/Ag2G00663/Ag4G00427/Ag10G02263/Ag10G02519/Ag3G00251/Ag10G01501/AgUnG01015/Ag9G01031/Ag3G02315/Ag10G01380/Ag2G02515/Ag3G02035/Ag1G02027/Ag4G02186/Ag2G02689/Ag6G02836/Ag4G00203/novel.3617
		BP	GO:0044265	cellular macromolecule catabolic process	6/960	89/6998	0.987835	1	Ag7G00165/Ag9G00005/Ag5G01088/Ag11G03285/Ag4G02642/Ag10G02058	Ag7G00165/Ag9G00005/Ag5G01088/Ag11G03285/Ag4G02642/Ag10G02058	6	4	Ag7G00165/Ag9G00005/Ag11G03285/Ag4G02642	2	Ag5G01088/Ag10G02058
		BP	GO:0022607	cellular component assembly	7/960	100/6998	0.988639	1	Ag2G00423/Ag9G01251/Ag2G00611/Ag10G02263/Ag3G00251/Ag4G02186/Ag2G02689	Ag2G00423/Ag9G01251/Ag2G00611/Ag10G02263/Ag3G00251/Ag4G02186/Ag2G02689	7	1	Ag2G00423	6	Ag9G01251/Ag2G00611/Ag10G02263/Ag3G00251/Ag4G02186/Ag2G02689
		BP	GO:0015031	protein transport	12/960	149/6998	0.988779	1	Ag2G02165/Ag2G01742/Ag5G02036/Ag5G02852/Ag4G02220/Ag2G02033/Ag4G00114/Ag6G00494/Ag10G02431/Ag9G01358/Ag2G02351/Ag4G02221	Ag2G02165/Ag2G01742/Ag5G02036/Ag5G02852/Ag4G02220/Ag2G02033/Ag4G00114/Ag6G00494/Ag10G02431/Ag9G01358/Ag2G02351/Ag4G02221	12	5	Ag2G02165/Ag6G00494/Ag10G02431/Ag9G01358/Ag2G02351	7	Ag2G01742/Ag5G02036/Ag5G02852/Ag4G02220/Ag2G02033/Ag4G00114/Ag4G02221
		BP	GO:0034660	ncRNA metabolic process	10/960	130/6998	0.988905	1	Ag7G00216/Ag6G01718/Ag7G01142/Ag9G01865/Ag6G00605/Ag10G01125/Ag3G00424/Ag6G02836/Ag5G02068/novel.3617	Ag7G00216/Ag6G01718/Ag7G01142/Ag9G01865/Ag6G00605/Ag10G01125/Ag3G00424/Ag6G02836/Ag5G02068/-	10	0		10	Ag7G00216/Ag6G01718/Ag7G01142/Ag9G01865/Ag6G00605/Ag10G01125/Ag3G00424/Ag6G02836/Ag5G02068/novel.3617
		BP	GO:0045184	establishment of protein localization	12/960	150/6998	0.989625	1	Ag2G02165/Ag2G01742/Ag5G02036/Ag5G02852/Ag4G02220/Ag2G02033/Ag4G00114/Ag6G00494/Ag10G02431/Ag9G01358/Ag2G02351/Ag4G02221	Ag2G02165/Ag2G01742/Ag5G02036/Ag5G02852/Ag4G02220/Ag2G02033/Ag4G00114/Ag6G00494/Ag10G02431/Ag9G01358/Ag2G02351/Ag4G02221	12	5	Ag2G02165/Ag6G00494/Ag10G02431/Ag9G01358/Ag2G02351	7	Ag2G01742/Ag5G02036/Ag5G02852/Ag4G02220/Ag2G02033/Ag4G00114/Ag4G02221
		BP	GO:0006366	transcription by RNA polymerase II	1/960	31/6998	0.989793	1	Ag3G02101	Ag3G02101	1	1	Ag3G02101	0
		BP	GO:0046903	secretion	2/960	46/6998	0.990781	1	Ag2G00194/Ag6G02332	Ag2G00194/Ag6G02332	2	1	Ag6G02332	1	Ag2G00194
		BP	GO:0044085	cellular component biogenesis	12/960	153/6998	0.991822	1	Ag7G00216/Ag2G00423/Ag9G01251/Ag2G00611/Ag2G00663/Ag2G00814/Ag10G02263/Ag3G00251/Ag4G02186/Ag2G02689/Ag6G02836/novel.3617	Ag7G00216/Ag2G00423/Ag9G01251/Ag2G00611/Ag2G00663/Ag2G00814/Ag10G02263/Ag3G00251/Ag4G02186/Ag2G02689/Ag6G02836/-	12	2	Ag2G00423/Ag2G00814	10	Ag7G00216/Ag9G01251/Ag2G00611/Ag2G00663/Ag10G02263/Ag3G00251/Ag4G02186/Ag2G02689/Ag6G02836/novel.3617
		BP	GO:0051603	proteolysis involved in cellular protein catabolic process	5/960	83/6998	0.992374	1	Ag7G00165/Ag9G00005/Ag5G01088/Ag11G03285/novel.3301	Ag7G00165/Ag9G00005/Ag5G01088/Ag11G03285/-	5	4	Ag7G00165/Ag9G00005/Ag11G03285/novel.3301	1	Ag5G01088
		BP	GO:0034470	ncRNA processing	4/960	74/6998	0.994006	1	Ag7G00216/Ag3G00424/Ag6G02836/novel.3617	Ag7G00216/Ag3G00424/Ag6G02836/-	4	0		4	Ag7G00216/Ag3G00424/Ag6G02836/novel.3617
		BP	GO:0008654	phospholipid biosynthetic process	1/960	35/6998	0.99436	1	Ag10G01063	Ag10G01063	1	1	Ag10G01063	0
		BP	GO:0030163	protein catabolic process	5/960	86/6998	0.994433	1	Ag7G00165/Ag9G00005/Ag5G01088/Ag11G03285/novel.3301	Ag7G00165/Ag9G00005/Ag5G01088/Ag11G03285/-	5	4	Ag7G00165/Ag9G00005/Ag11G03285/novel.3301	1	Ag5G01088
		BP	GO:0043933	protein-containing complex subunit organization	5/960	86/6998	0.994433	1	Ag2G00423/Ag9G01251/Ag2G00611/Ag10G02263/Ag3G00251	Ag2G00423/Ag9G01251/Ag2G00611/Ag10G02263/Ag3G00251	5	1	Ag2G00423	4	Ag9G01251/Ag2G00611/Ag10G02263/Ag3G00251
		BP	GO:0008033	tRNA processing	1/960	36/6998	0.995138	1	Ag3G00424	Ag3G00424	1	0		1	Ag3G00424
		BP	GO:0044257	cellular protein catabolic process	4/960	76/6998	0.995208	1	Ag7G00165/Ag9G00005/Ag5G01088/Ag11G03285	Ag7G00165/Ag9G00005/Ag5G01088/Ag11G03285	4	3	Ag7G00165/Ag9G00005/Ag11G03285	1	Ag5G01088
		BP	GO:0006352	DNA-templated transcription, initiation	1/960	37/6998	0.995808	1	Ag1G00373	Ag1G00373	1	0		1	Ag1G00373
		BP	GO:0006325	chromatin organization	3/960	66/6998	0.996241	1	Ag10G02172/Ag3G02101/Ag3G02315	Ag10G02172/Ag3G02101/Ag3G02315	3	2	Ag10G02172/Ag3G02101	1	Ag3G02315
		BP	GO:0051716	cellular response to stimulus	25/960	285/6998	0.996535	1	Ag1G01820/novel.108/Ag1G02088/Ag3G00250/Ag9G01719/novel.1538/Ag6G01129/novel.1014/novel.695/Ag4G02705/Ag5G00180/novel.107/novel.2768/Ag4G01018/Ag2G00477/Ag4G02029/Ag11G04327/Ag9G00042/Ag9G02705/novel.1885/novel.1170/Ag3G02100/Ag2G01797/novel.1951/Ag8G01935	Ag1G01820/-/Ag1G02088/Ag3G00250/Ag9G01719/-/Ag6G01129/-/-/Ag4G02705/Ag5G00180/-/-/Ag4G01018/Ag2G00477/Ag4G02029/Ag11G04327/Ag9G00042/Ag9G02705/-/-/Ag3G02100/Ag2G01797/-/Ag8G01935	25	22	Ag1G01820/novel.108/Ag1G02088/Ag3G00250/Ag9G01719/novel.1538/Ag6G01129/novel.1014/novel.695/Ag4G02705/Ag5G00180/novel.107/novel.2768/Ag4G01018/Ag2G00477/Ag4G02029/Ag11G04327/Ag9G00042/Ag9G02705/novel.1170/Ag2G01797/Ag8G01935	3	novel.1885/Ag3G02100/novel.1951
		BP	GO:0016071	mRNA metabolic process	2/960	54/6998	0.99676	1	Ag5G01167/Ag10G02058	Ag5G01167/Ag10G02058	2	0		2	Ag5G01167/Ag10G02058
		BP	GO:0006281	DNA repair	5/960	92/6998	0.99707	1	Ag9G00042/Ag9G02705/novel.1885/Ag2G01797/novel.1951	Ag9G00042/Ag9G02705/-/Ag2G01797/-	5	3	Ag9G00042/Ag9G02705/Ag2G01797	2	novel.1885/novel.1951
		BP	GO:0006887	exocytosis	1/960	42/6998	0.998004	1	Ag6G02332	Ag6G02332	1	1	Ag6G02332	0
		BP	GO:0032940	secretion by cell	1/960	42/6998	0.998004	1	Ag6G02332	Ag6G02332	1	1	Ag6G02332	0
		BP	GO:0006974	cellular response to DNA damage stimulus	5/960	96/6998	0.998107	1	Ag9G00042/Ag9G02705/novel.1885/Ag2G01797/novel.1951	Ag9G00042/Ag9G02705/-/Ag2G01797/-	5	3	Ag9G00042/Ag9G02705/Ag2G01797	2	novel.1885/novel.1951
		BP	GO:0033554	cellular response to stress	5/960	96/6998	0.998107	1	Ag9G00042/Ag9G02705/novel.1885/Ag2G01797/novel.1951	Ag9G00042/Ag9G02705/-/Ag2G01797/-	5	3	Ag9G00042/Ag9G02705/Ag2G01797	2	novel.1885/novel.1951
		BP	GO:0006397	mRNA processing	1/960	46/6998	0.998898	1	Ag5G01167	Ag5G01167	1	0		1	Ag5G01167
		BP	GO:0009451	RNA modification	1/960	46/6998	0.998898	1	Ag11G03046	Ag11G03046	1	0		1	Ag11G03046
		BP	GO:0051276	chromosome organization	4/960	98/6998	0.999633	1	Ag10G02172/Ag3G02101/Ag3G02315/Ag10G00135	Ag10G02172/Ag3G02101/Ag3G02315/Ag10G00135	4	3	Ag10G02172/Ag3G02101/Ag10G00135	1	Ag3G02315
		BP	GO:0006996	organelle organization	6/960	143/6998	0.999964	1	Ag10G02172/Ag10G02351/Ag3G02101/AgUnG01015/Ag3G02315/Ag10G00135	Ag10G02172/Ag10G02351/Ag3G02101/AgUnG01015/Ag3G02315/Ag10G00135	6	4	Ag10G02172/Ag10G02351/Ag3G02101/Ag10G00135	2	AgUnG01015/Ag3G02315
		BP	GO:0034613	cellular protein localization	4/960	118/6998	0.999969	1	Ag2G02165/Ag9G02893/Ag7G00842/Ag10G02431	Ag2G02165/Ag9G02893/Ag7G00842/Ag10G02431	4	4	Ag2G02165/Ag9G02893/Ag7G00842/Ag10G02431	0
		BP	GO:0070727	cellular macromolecule localization	4/960	123/6998	0.999983	1	Ag2G02165/Ag9G02893/Ag7G00842/Ag10G02431	Ag2G02165/Ag9G02893/Ag7G00842/Ag10G02431	4	4	Ag2G02165/Ag9G02893/Ag7G00842/Ag10G02431	0
		BP	GO:0006396	RNA processing	7/960	168/6998	0.999992	1	Ag7G00216/Ag5G01167/Ag3G00424/AgUnG00390/Ag6G02836/novel.3617/Ag1G00192	Ag7G00216/Ag5G01167/Ag3G00424/AgUnG00390/Ag6G02836/-/Ag1G00192	7	1	Ag1G00192	6	Ag7G00216/Ag5G01167/Ag3G00424/AgUnG00390/Ag6G02836/novel.3617
		BP	GO:0006259	DNA metabolic process	7/960	174/6998	0.999996	1	novel.815/Ag4G02642/Ag9G00042/Ag9G02705/novel.1885/Ag2G01797/novel.1951	-/Ag4G02642/Ag9G00042/Ag9G02705/-/Ag2G01797/-	7	5	novel.815/Ag4G02642/Ag9G00042/Ag9G02705/Ag2G01797	2	novel.1885/novel.1951
		BP	GO:0051641	cellular localization	5/960	153/6998	0.999998	1	Ag2G02165/Ag9G02893/Ag7G00842/Ag10G02431/Ag6G01996	Ag2G02165/Ag9G02893/Ag7G00842/Ag10G02431/Ag6G01996	5	5	Ag2G02165/Ag9G02893/Ag7G00842/Ag10G02431/Ag6G01996	0
		BP	GO:0006886	intracellular protein transport	2/960	111/6998	0.999999	1	Ag2G02165/Ag10G02431	Ag2G02165/Ag10G02431	2	2	Ag2G02165/Ag10G02431	0
		BP	GO:0046907	intracellular transport	3/960	130/6998	0.999999	1	Ag2G02165/Ag10G02431/Ag6G01996	Ag2G02165/Ag10G02431/Ag6G01996	3	3	Ag2G02165/Ag10G02431/Ag6G01996	0
		BP	GO:0051649	establishment of localization in cell	3/960	130/6998	0.999999	1	Ag2G02165/Ag10G02431/Ag6G01996	Ag2G02165/Ag10G02431/Ag6G01996	3	3	Ag2G02165/Ag10G02431/Ag6G01996	0
		BP	GO:0016192	vesicle-mediated transport	1/960	158/6998	1	1	Ag6G02332	Ag6G02332	1	1	Ag6G02332	0
		CC	GO:0044436	thylakoid part	38/304	61/2588	1.69e-21	1.35e-19	AgUnG00072/Ag7G02203/Ag10G00836/Ag2G01273/Ag6G02597/Ag2G02340/Ag9G01251/Ag8G00742/Ag11G04112/Ag3G02411/Ag6G01195/Ag8G01016/Ag3G00217/Ag9G01140/Ag5G01537/Ag7G01025/Ag11G03503/Ag1G01250/Ag4G02115/Ag9G01486/Ag3G01171/Ag11G04941/Ag10G02263/Ag11G03063/Ag9G02855/Ag7G00411/Ag7G00636/Ag6G00406/Ag10G01106/Ag3G02586/Ag1G00305/Ag1G01878/Ag10G02221/Ag4G01919/Ag11G04497/Ag1G02086/AgUnG01505/Ag11G03633	AgUnG00072/Ag7G02203/Ag10G00836/Ag2G01273/Ag6G02597/Ag2G02340/Ag9G01251/Ag8G00742/Ag11G04112/Ag3G02411/Ag6G01195/Ag8G01016/Ag3G00217/Ag9G01140/Ag5G01537/Ag7G01025/Ag11G03503/Ag1G01250/Ag4G02115/Ag9G01486/Ag3G01171/Ag11G04941/Ag10G02263/Ag11G03063/Ag9G02855/Ag7G00411/Ag7G00636/Ag6G00406/Ag10G01106/Ag3G02586/Ag1G00305/Ag1G01878/Ag10G02221/Ag4G01919/Ag11G04497/Ag1G02086/AgUnG01505/Ag11G03633	38	1	Ag1G02086	37	AgUnG00072/Ag7G02203/Ag10G00836/Ag2G01273/Ag6G02597/Ag2G02340/Ag9G01251/Ag8G00742/Ag11G04112/Ag3G02411/Ag6G01195/Ag8G01016/Ag3G00217/Ag9G01140/Ag5G01537/Ag7G01025/Ag11G03503/Ag1G01250/Ag4G02115/Ag9G01486/Ag3G01171/Ag11G04941/Ag10G02263/Ag11G03063/Ag9G02855/Ag7G00411/Ag7G00636/Ag6G00406/Ag10G01106/Ag3G02586/Ag1G00305/Ag1G01878/Ag10G02221/Ag4G01919/Ag11G04497/AgUnG01505/Ag11G03633
		CC	GO:0009579	thylakoid	38/304	62/2588	3.91e-21	1.56e-19	AgUnG00072/Ag7G02203/Ag10G00836/Ag2G01273/Ag6G02597/Ag2G02340/Ag9G01251/Ag8G00742/Ag11G04112/Ag3G02411/Ag6G01195/Ag8G01016/Ag3G00217/Ag9G01140/Ag5G01537/Ag7G01025/Ag11G03503/Ag1G01250/Ag4G02115/Ag9G01486/Ag3G01171/Ag11G04941/Ag10G02263/Ag11G03063/Ag9G02855/Ag7G00411/Ag7G00636/Ag6G00406/Ag10G01106/Ag3G02586/Ag1G00305/Ag1G01878/Ag10G02221/Ag4G01919/Ag11G04497/Ag1G02086/AgUnG01505/Ag11G03633	AgUnG00072/Ag7G02203/Ag10G00836/Ag2G01273/Ag6G02597/Ag2G02340/Ag9G01251/Ag8G00742/Ag11G04112/Ag3G02411/Ag6G01195/Ag8G01016/Ag3G00217/Ag9G01140/Ag5G01537/Ag7G01025/Ag11G03503/Ag1G01250/Ag4G02115/Ag9G01486/Ag3G01171/Ag11G04941/Ag10G02263/Ag11G03063/Ag9G02855/Ag7G00411/Ag7G00636/Ag6G00406/Ag10G01106/Ag3G02586/Ag1G00305/Ag1G01878/Ag10G02221/Ag4G01919/Ag11G04497/Ag1G02086/AgUnG01505/Ag11G03633	38	1	Ag1G02086	37	AgUnG00072/Ag7G02203/Ag10G00836/Ag2G01273/Ag6G02597/Ag2G02340/Ag9G01251/Ag8G00742/Ag11G04112/Ag3G02411/Ag6G01195/Ag8G01016/Ag3G00217/Ag9G01140/Ag5G01537/Ag7G01025/Ag11G03503/Ag1G01250/Ag4G02115/Ag9G01486/Ag3G01171/Ag11G04941/Ag10G02263/Ag11G03063/Ag9G02855/Ag7G00411/Ag7G00636/Ag6G00406/Ag10G01106/Ag3G02586/Ag1G00305/Ag1G01878/Ag10G02221/Ag4G01919/Ag11G04497/AgUnG01505/Ag11G03633
		CC	GO:0009521	photosystem	36/304	59/2588	5.81e-20	1.55e-18	Ag7G02203/Ag10G00836/Ag2G01273/Ag2G02340/Ag9G01251/Ag8G00742/Ag11G04112/Ag3G02411/Ag6G01195/Ag8G01016/Ag3G00217/Ag9G01140/Ag5G01537/Ag7G01025/Ag11G03503/Ag1G01250/Ag4G02115/Ag9G01486/Ag3G01171/Ag11G04941/Ag10G02263/Ag11G03063/Ag9G02855/Ag7G00411/Ag7G00636/Ag6G00406/Ag10G01106/Ag3G02586/Ag1G00305/Ag1G01878/Ag10G02221/Ag4G01919/Ag11G04497/Ag1G02086/AgUnG01505/Ag11G03633	Ag7G02203/Ag10G00836/Ag2G01273/Ag2G02340/Ag9G01251/Ag8G00742/Ag11G04112/Ag3G02411/Ag6G01195/Ag8G01016/Ag3G00217/Ag9G01140/Ag5G01537/Ag7G01025/Ag11G03503/Ag1G01250/Ag4G02115/Ag9G01486/Ag3G01171/Ag11G04941/Ag10G02263/Ag11G03063/Ag9G02855/Ag7G00411/Ag7G00636/Ag6G00406/Ag10G01106/Ag3G02586/Ag1G00305/Ag1G01878/Ag10G02221/Ag4G01919/Ag11G04497/Ag1G02086/AgUnG01505/Ag11G03633	36	1	Ag1G02086	35	Ag7G02203/Ag10G00836/Ag2G01273/Ag2G02340/Ag9G01251/Ag8G00742/Ag11G04112/Ag3G02411/Ag6G01195/Ag8G01016/Ag3G00217/Ag9G01140/Ag5G01537/Ag7G01025/Ag11G03503/Ag1G01250/Ag4G02115/Ag9G01486/Ag3G01171/Ag11G04941/Ag10G02263/Ag11G03063/Ag9G02855/Ag7G00411/Ag7G00636/Ag6G00406/Ag10G01106/Ag3G02586/Ag1G00305/Ag1G01878/Ag10G02221/Ag4G01919/Ag11G04497/AgUnG01505/Ag11G03633
		CC	GO:0034357	photosynthetic membrane	36/304	60/2588	1.3e-19	2.61e-18	Ag7G02203/Ag10G00836/Ag2G01273/Ag2G02340/Ag9G01251/Ag8G00742/Ag11G04112/Ag3G02411/Ag6G01195/Ag8G01016/Ag3G00217/Ag9G01140/Ag5G01537/Ag7G01025/Ag11G03503/Ag1G01250/Ag4G02115/Ag9G01486/Ag3G01171/Ag11G04941/Ag10G02263/Ag11G03063/Ag9G02855/Ag7G00411/Ag7G00636/Ag6G00406/Ag10G01106/Ag3G02586/Ag1G00305/Ag1G01878/Ag10G02221/Ag4G01919/Ag11G04497/Ag1G02086/AgUnG01505/Ag11G03633	Ag7G02203/Ag10G00836/Ag2G01273/Ag2G02340/Ag9G01251/Ag8G00742/Ag11G04112/Ag3G02411/Ag6G01195/Ag8G01016/Ag3G00217/Ag9G01140/Ag5G01537/Ag7G01025/Ag11G03503/Ag1G01250/Ag4G02115/Ag9G01486/Ag3G01171/Ag11G04941/Ag10G02263/Ag11G03063/Ag9G02855/Ag7G00411/Ag7G00636/Ag6G00406/Ag10G01106/Ag3G02586/Ag1G00305/Ag1G01878/Ag10G02221/Ag4G01919/Ag11G04497/Ag1G02086/AgUnG01505/Ag11G03633	36	1	Ag1G02086	35	Ag7G02203/Ag10G00836/Ag2G01273/Ag2G02340/Ag9G01251/Ag8G00742/Ag11G04112/Ag3G02411/Ag6G01195/Ag8G01016/Ag3G00217/Ag9G01140/Ag5G01537/Ag7G01025/Ag11G03503/Ag1G01250/Ag4G02115/Ag9G01486/Ag3G01171/Ag11G04941/Ag10G02263/Ag11G03063/Ag9G02855/Ag7G00411/Ag7G00636/Ag6G00406/Ag10G01106/Ag3G02586/Ag1G00305/Ag1G01878/Ag10G02221/Ag4G01919/Ag11G04497/AgUnG01505/Ag11G03633
		CC	GO:0009523	photosystem II	23/304	37/2588	2.46e-13	3.93e-12	Ag2G02340/Ag9G01251/Ag11G04112/Ag8G01016/Ag3G00217/Ag5G01537/Ag11G03503/Ag1G01250/Ag4G02115/Ag9G01486/Ag10G02263/Ag9G02855/Ag7G00411/Ag7G00636/Ag6G00406/Ag10G01106/Ag3G02586/Ag1G00305/Ag10G02221/Ag4G01919/Ag11G04497/Ag1G02086/Ag11G03633	Ag2G02340/Ag9G01251/Ag11G04112/Ag8G01016/Ag3G00217/Ag5G01537/Ag11G03503/Ag1G01250/Ag4G02115/Ag9G01486/Ag10G02263/Ag9G02855/Ag7G00411/Ag7G00636/Ag6G00406/Ag10G01106/Ag3G02586/Ag1G00305/Ag10G02221/Ag4G01919/Ag11G04497/Ag1G02086/Ag11G03633	23	1	Ag1G02086	22	Ag2G02340/Ag9G01251/Ag11G04112/Ag8G01016/Ag3G00217/Ag5G01537/Ag11G03503/Ag1G01250/Ag4G02115/Ag9G01486/Ag10G02263/Ag9G02855/Ag7G00411/Ag7G00636/Ag6G00406/Ag10G01106/Ag3G02586/Ag1G00305/Ag10G02221/Ag4G01919/Ag11G04497/Ag11G03633
		CC	GO:0009654	photosystem II oxygen evolving complex	18/304	29/2588	1.17e-10	1.56e-09	Ag9G01251/Ag8G01016/Ag3G00217/Ag11G03503/Ag4G02115/Ag9G01486/Ag10G02263/Ag9G02855/Ag7G00636/Ag6G00406/Ag10G01106/Ag3G02586/Ag1G00305/Ag10G02221/Ag4G01919/Ag11G04497/Ag1G02086/Ag11G03633	Ag9G01251/Ag8G01016/Ag3G00217/Ag11G03503/Ag4G02115/Ag9G01486/Ag10G02263/Ag9G02855/Ag7G00636/Ag6G00406/Ag10G01106/Ag3G02586/Ag1G00305/Ag10G02221/Ag4G01919/Ag11G04497/Ag1G02086/Ag11G03633	18	1	Ag1G02086	17	Ag9G01251/Ag8G01016/Ag3G00217/Ag11G03503/Ag4G02115/Ag9G01486/Ag10G02263/Ag9G02855/Ag7G00636/Ag6G00406/Ag10G01106/Ag3G02586/Ag1G00305/Ag10G02221/Ag4G01919/Ag11G04497/Ag11G03633
		CC	GO:0009522	photosystem I	13/304	16/2588	2.59e-10	2.62e-09	Ag7G02203/Ag10G00836/Ag2G01273/Ag8G00742/Ag3G02411/Ag6G01195/Ag9G01140/Ag7G01025/Ag3G01171/Ag11G04941/Ag11G03063/Ag1G01878/AgUnG01505	Ag7G02203/Ag10G00836/Ag2G01273/Ag8G00742/Ag3G02411/Ag6G01195/Ag9G01140/Ag7G01025/Ag3G01171/Ag11G04941/Ag11G03063/Ag1G01878/AgUnG01505	13	0		13	Ag7G02203/Ag10G00836/Ag2G01273/Ag8G00742/Ag3G02411/Ag6G01195/Ag9G01140/Ag7G01025/Ag3G01171/Ag11G04941/Ag11G03063/Ag1G01878/AgUnG01505
		CC	GO:0042651	thylakoid membrane	18/304	30/2588	2.62e-10	2.62e-09	Ag9G01251/Ag8G01016/Ag3G00217/Ag11G03503/Ag4G02115/Ag9G01486/Ag10G02263/Ag9G02855/Ag7G00636/Ag6G00406/Ag10G01106/Ag3G02586/Ag1G00305/Ag10G02221/Ag4G01919/Ag11G04497/Ag1G02086/Ag11G03633	Ag9G01251/Ag8G01016/Ag3G00217/Ag11G03503/Ag4G02115/Ag9G01486/Ag10G02263/Ag9G02855/Ag7G00636/Ag6G00406/Ag10G01106/Ag3G02586/Ag1G00305/Ag10G02221/Ag4G01919/Ag11G04497/Ag1G02086/Ag11G03633	18	1	Ag1G02086	17	Ag9G01251/Ag8G01016/Ag3G00217/Ag11G03503/Ag4G02115/Ag9G01486/Ag10G02263/Ag9G02855/Ag7G00636/Ag6G00406/Ag10G01106/Ag3G02586/Ag1G00305/Ag10G02221/Ag4G01919/Ag11G04497/Ag11G03633
		CC	GO:0019898	extrinsic component of membrane	15/304	22/2588	6.42e-10	5.71e-09	Ag8G01016/Ag3G00217/Ag11G03503/Ag4G02115/Ag9G01486/Ag7G00636/Ag6G00406/Ag10G01106/Ag3G02586/Ag1G00305/Ag10G02221/Ag4G01919/Ag11G04497/Ag1G02086/Ag11G03633	Ag8G01016/Ag3G00217/Ag11G03503/Ag4G02115/Ag9G01486/Ag7G00636/Ag6G00406/Ag10G01106/Ag3G02586/Ag1G00305/Ag10G02221/Ag4G01919/Ag11G04497/Ag1G02086/Ag11G03633	15	1	Ag1G02086	14	Ag8G01016/Ag3G00217/Ag11G03503/Ag4G02115/Ag9G01486/Ag7G00636/Ag6G00406/Ag10G01106/Ag3G02586/Ag1G00305/Ag10G02221/Ag4G01919/Ag11G04497/Ag11G03633
		CC	GO:1990204	oxidoreductase complex	18/304	32/2588	1.14e-09	9.12e-09	Ag9G01251/Ag8G01016/Ag3G00217/Ag11G03503/Ag4G02115/Ag9G01486/Ag10G02263/Ag9G02855/Ag7G00636/Ag6G00406/Ag10G01106/Ag3G02586/Ag1G00305/Ag10G02221/Ag4G01919/Ag11G04497/Ag1G02086/Ag11G03633	Ag9G01251/Ag8G01016/Ag3G00217/Ag11G03503/Ag4G02115/Ag9G01486/Ag10G02263/Ag9G02855/Ag7G00636/Ag6G00406/Ag10G01106/Ag3G02586/Ag1G00305/Ag10G02221/Ag4G01919/Ag11G04497/Ag1G02086/Ag11G03633	18	1	Ag1G02086	17	Ag9G01251/Ag8G01016/Ag3G00217/Ag11G03503/Ag4G02115/Ag9G01486/Ag10G02263/Ag9G02855/Ag7G00636/Ag6G00406/Ag10G01106/Ag3G02586/Ag1G00305/Ag10G02221/Ag4G01919/Ag11G04497/Ag11G03633
		CC	GO:0098796	membrane protein complex	41/304	176/2588	5.71e-06	4.15e-05	Ag7G02203/Ag10G00836/Ag2G01273/Ag2G02340/Ag9G01251/Ag8G00742/Ag11G04112/Ag3G02411/Ag6G01195/Ag8G01016/Ag3G00217/Ag9G01140/Ag5G01537/Ag7G01025/Ag11G03503/Ag1G01250/Ag4G02115/Ag9G01486/Ag3G01171/Ag11G04941/Ag10G02263/Ag11G03063/Ag9G02855/Ag7G00411/Ag7G00636/Ag6G00406/Ag10G01106/Ag3G02586/Ag1G00305/Ag1G01878/Ag10G02221/Ag6G00903/Ag6G02493/Ag4G01919/Ag11G04497/Ag1G02086/AgUnG01505/Ag5G02719/Ag11G0363…	Ag7G02203/Ag10G00836/Ag2G01273/Ag2G02340/Ag9G01251/Ag8G00742/Ag11G04112/Ag3G02411/Ag6G01195/Ag8G01016/Ag3G00217/Ag9G01140/Ag5G01537/Ag7G01025/Ag11G03503/Ag1G01250/Ag4G02115/Ag9G01486/Ag3G01171/Ag11G04941/Ag10G02263/Ag11G03063/Ag9G02855/Ag7G00411/Ag7G00636/Ag6G00406/Ag10G01106/Ag3G02586/Ag1G00305/Ag1G01878/Ag10G02221/Ag6G00903/Ag6G02493/Ag4G01919/Ag11G04497/Ag1G02086/AgUnG01505/Ag5G02719/Ag11G0363…	41	2	Ag1G02086/Ag6G01240	39	Ag7G02203/Ag10G00836/Ag2G01273/Ag2G02340/Ag9G01251/Ag8G00742/Ag11G04112/Ag3G02411/Ag6G01195/Ag8G01016/Ag3G00217/Ag9G01140/Ag5G01537/Ag7G01025/Ag11G03503/Ag1G01250/Ag4G02115/Ag9G01486/Ag3G01171/Ag11G04941/Ag10G02263/Ag11G03063/Ag9G02855/Ag7G00411/Ag7G00636/Ag6G00406/Ag10G01106/Ag3G02586/Ag1G00305/Ag1G01878/Ag10G02221/Ag6G00903/Ag6G02493/Ag4G01919/Ag11G04497/AgUnG01505/Ag5G02719/Ag11G03633/Ag3G01810
		CC	GO:0005576	extracellular region	11/304	26/2588	7.46e-05	0.000497036	Ag1G00360/Ag10G00621/Ag5G00400/novel.757/Ag11G05016/Ag3G02615/AgUnG01011/Ag1G00280/Ag1G00281/Ag4G01627/novel.758	Ag1G00360/Ag10G00621/Ag5G00400/-/Ag11G05016/Ag3G02615/AgUnG01011/Ag1G00280/Ag1G00281/Ag4G01627/-	11	4	Ag1G00360/Ag10G00621/Ag11G05016/Ag3G02615	7	Ag5G00400/novel.757/AgUnG01011/Ag1G00280/Ag1G00281/Ag4G01627/novel.758
		CC	GO:0030312	external encapsulating structure	9/304	23/2588	0.000690532	0.00424943	Ag1G00360/Ag10G00621/Ag5G00400/novel.757/Ag1G00280/novel.768/Ag1G00281/Ag4G01627/novel.758	Ag1G00360/Ag10G00621/Ag5G00400/-/Ag1G00280/-/Ag1G00281/Ag4G01627/-	9	3	Ag1G00360/Ag10G00621/novel.768	6	Ag5G00400/novel.757/Ag1G00280/Ag1G00281/Ag4G01627/novel.758
		CC	GO:0005618	cell wall	8/304	22/2588	0.0023979	0.0127888	Ag1G00360/Ag10G00621/Ag5G00400/novel.757/Ag1G00280/Ag1G00281/Ag4G01627/novel.758	Ag1G00360/Ag10G00621/Ag5G00400/-/Ag1G00280/Ag1G00281/Ag4G01627/-	8	2	Ag1G00360/Ag10G00621	6	Ag5G00400/novel.757/Ag1G00280/Ag1G00281/Ag4G01627/novel.758
		CC	GO:0048046	apoplast	8/304	22/2588	0.0023979	0.0127888	Ag1G00360/Ag10G00621/Ag5G00400/novel.757/Ag1G00280/Ag1G00281/Ag4G01627/novel.758	Ag1G00360/Ag10G00621/Ag5G00400/-/Ag1G00280/Ag1G00281/Ag4G01627/-	8	2	Ag1G00360/Ag10G00621	6	Ag5G00400/novel.757/Ag1G00280/Ag1G00281/Ag4G01627/novel.758
		CC	GO:0005840	ribosome	34/304	239/2588	0.12741	0.637049	Ag3G00097/Ag8G00099/Ag2G00230/Ag4G02213/Ag7G00752/Ag4G00147/Ag3G01343/Ag6G01057/Ag2G00806/Ag2G00171/Ag2G00040/Ag3G00215/Ag3G00911/Ag11G04710/Ag3G01692/Ag1G00369/Ag7G02348/Ag6G00723/Ag11G04788/AgUnG01381/Ag2G00301/Ag9G00891/Ag2G02758/Ag3G01380/Ag9G00472/novel.2511/Ag2G01227/Ag3G02353/Ag1G02132/Ag1G01229/novel.1367/Ag9G01961/Ag2G00648/Ag3G00860	Ag3G00097/Ag8G00099/Ag2G00230/Ag4G02213/Ag7G00752/Ag4G00147/Ag3G01343/Ag6G01057/Ag2G00806/Ag2G00171/Ag2G00040/Ag3G00215/Ag3G00911/Ag11G04710/Ag3G01692/Ag1G00369/Ag7G02348/Ag6G00723/Ag11G04788/AgUnG01381/Ag2G00301/Ag9G00891/Ag2G02758/Ag3G01380/Ag9G00472/-/Ag2G01227/Ag3G02353/Ag1G02132/Ag1G01229/-/Ag9G01961/Ag2G00648/Ag3G00860	34	1	Ag9G01961	33	Ag3G00097/Ag8G00099/Ag2G00230/Ag4G02213/Ag7G00752/Ag4G00147/Ag3G01343/Ag6G01057/Ag2G00806/Ag2G00171/Ag2G00040/Ag3G00215/Ag3G00911/Ag11G04710/Ag3G01692/Ag1G00369/Ag7G02348/Ag6G00723/Ag11G04788/AgUnG01381/Ag2G00301/Ag9G00891/Ag2G02758/Ag3G01380/Ag9G00472/novel.2511/Ag2G01227/Ag3G02353/Ag1G02132/Ag1G01229/novel.1367/Ag2G00648/Ag3G00860
		CC	GO:0009507	chloroplast	3/304	12/2588	0.158758	0.70559	Ag3G00097/Ag2G02340/Ag11G04112	Ag3G00097/Ag2G02340/Ag11G04112	3	0		3	Ag3G00097/Ag2G02340/Ag11G04112
		CC	GO:0009536	plastid	3/304	12/2588	0.158758	0.70559	Ag3G00097/Ag2G02340/Ag11G04112	Ag3G00097/Ag2G02340/Ag11G04112	3	0		3	Ag3G00097/Ag2G02340/Ag11G04112
		CC	GO:1990904	ribonucleoprotein complex	32/304	242/2588	0.255551	0.999999	Ag3G00097/Ag8G00099/Ag2G00230/Ag4G02213/Ag7G00752/Ag4G00147/Ag3G01343/Ag6G01057/Ag2G00806/Ag2G00171/Ag2G00040/Ag3G00215/Ag3G00911/Ag11G04710/Ag3G01692/Ag1G00369/Ag7G02348/Ag6G00723/Ag11G04788/AgUnG01381/Ag2G00301/Ag9G00891/Ag2G02758/Ag3G01380/Ag9G00472/Ag2G01227/Ag3G02353/Ag1G02132/Ag1G01229/Ag9G01961/Ag2G00648/Ag3G00860	Ag3G00097/Ag8G00099/Ag2G00230/Ag4G02213/Ag7G00752/Ag4G00147/Ag3G01343/Ag6G01057/Ag2G00806/Ag2G00171/Ag2G00040/Ag3G00215/Ag3G00911/Ag11G04710/Ag3G01692/Ag1G00369/Ag7G02348/Ag6G00723/Ag11G04788/AgUnG01381/Ag2G00301/Ag9G00891/Ag2G02758/Ag3G01380/Ag9G00472/Ag2G01227/Ag3G02353/Ag1G02132/Ag1G01229/Ag9G01961/Ag2G00648/Ag3G00860	32	1	Ag9G01961	31	Ag3G00097/Ag8G00099/Ag2G00230/Ag4G02213/Ag7G00752/Ag4G00147/Ag3G01343/Ag6G01057/Ag2G00806/Ag2G00171/Ag2G00040/Ag3G00215/Ag3G00911/Ag11G04710/Ag3G01692/Ag1G00369/Ag7G02348/Ag6G00723/Ag11G04788/AgUnG01381/Ag2G00301/Ag9G00891/Ag2G02758/Ag3G01380/Ag9G00472/Ag2G01227/Ag3G02353/Ag1G02132/Ag1G01229/Ag2G00648/Ag3G00860
		CC	GO:0071944	cell periphery	12/304	84/2588	0.277435	0.999999	Ag1G00360/Ag10G00621/Ag5G00400/Ag7G01136/novel.757/Ag1G00280/Ag6G02332/Ag3G01810/novel.768/Ag1G00281/Ag4G01627/novel.758	Ag1G00360/Ag10G00621/Ag5G00400/Ag7G01136/-/Ag1G00280/Ag6G02332/Ag3G01810/-/Ag1G00281/Ag4G01627/-	12	5	Ag1G00360/Ag10G00621/Ag7G01136/Ag6G02332/novel.768	7	Ag5G00400/novel.757/Ag1G00280/Ag3G01810/Ag1G00281/Ag4G01627/novel.758
		CC	GO:0005777	peroxisome	3/304	16/2588	0.28805	0.999999	Ag3G01286/Ag4G02068/Ag11G03414	Ag3G01286/Ag4G02068/Ag11G03414	3	3	Ag3G01286/Ag4G02068/Ag11G03414	0
		CC	GO:0042579	microbody	3/304	16/2588	0.28805	0.999999	Ag3G01286/Ag4G02068/Ag11G03414	Ag3G01286/Ag4G02068/Ag11G03414	3	3	Ag3G01286/Ag4G02068/Ag11G03414	0
		CC	GO:1902494	catalytic complex	22/304	174/2588	0.388338	0.999999	Ag9G01251/Ag8G01016/Ag3G00217/Ag11G03503/Ag10G02451/Ag4G02115/Ag3G02101/Ag9G01486/Ag10G02263/Ag9G02855/Ag7G00636/Ag6G00406/Ag10G01106/Ag3G02586/Ag1G00305/Ag10G02221/Ag4G01919/Ag11G04497/Ag1G02086/Ag11G03633/Ag3G01810/Ag10G00135	Ag9G01251/Ag8G01016/Ag3G00217/Ag11G03503/Ag10G02451/Ag4G02115/Ag3G02101/Ag9G01486/Ag10G02263/Ag9G02855/Ag7G00636/Ag6G00406/Ag10G01106/Ag3G02586/Ag1G00305/Ag10G02221/Ag4G01919/Ag11G04497/Ag1G02086/Ag11G03633/Ag3G01810/Ag10G00135	22	4	Ag10G02451/Ag3G02101/Ag1G02086/Ag10G00135	18	Ag9G01251/Ag8G01016/Ag3G00217/Ag11G03503/Ag4G02115/Ag9G01486/Ag10G02263/Ag9G02855/Ag7G00636/Ag6G00406/Ag10G01106/Ag3G02586/Ag1G00305/Ag10G02221/Ag4G01919/Ag11G04497/Ag11G03633/Ag3G01810
		CC	GO:0033176	proton-transporting V-type ATPase complex	2/304	12/2588	0.42044	0.999999	Ag5G02719/Ag6G01240	Ag5G02719/Ag6G01240	2	1	Ag6G01240	1	Ag5G02719
		CC	GO:0045259	proton-transporting ATP synthase complex	2/304	12/2588	0.42044	0.999999	Ag6G00903/Ag6G02493	Ag6G00903/Ag6G02493	2	0		2	Ag6G00903/Ag6G02493
		CC	GO:0033178	proton-transporting two-sector ATPase complex, catalytic domain	2/304	16/2588	0.576888	0.999999	Ag6G00903/Ag5G02719	Ag6G00903/Ag5G02719	2	0		2	Ag6G00903/Ag5G02719
		CC	GO:0044815	DNA packaging complex	5/304	43/2588	0.581338	0.999999	Ag11G04343/Ag6G02349/Ag4G00815/Ag11G04242/Ag9G02094	Ag11G04343/Ag6G02349/Ag4G00815/Ag11G04242/Ag9G02094	5	2	Ag6G02349/Ag4G00815	3	Ag11G04343/Ag11G04242/Ag9G02094
		CC	GO:0000786	nucleosome	5/304	44/2588	0.60262	0.999999	Ag11G04343/Ag6G02349/Ag4G00815/Ag11G04242/Ag9G02094	Ag11G04343/Ag6G02349/Ag4G00815/Ag11G04242/Ag9G02094	5	2	Ag6G02349/Ag4G00815	3	Ag11G04343/Ag11G04242/Ag9G02094
		CC	GO:0032993	protein-DNA complex	5/304	45/2588	0.62328	0.999999	Ag11G04343/Ag6G02349/Ag4G00815/Ag11G04242/Ag9G02094	Ag11G04343/Ag6G02349/Ag4G00815/Ag11G04242/Ag9G02094	5	2	Ag6G02349/Ag4G00815	3	Ag11G04343/Ag11G04242/Ag9G02094
		CC	GO:0043228	non-membrane-bounded organelle	43/304	382/2588	0.653613	0.999999	Ag3G00097/Ag8G00099/Ag2G00230/Ag4G02213/Ag7G00752/Ag4G00147/Ag3G01343/Ag5G02885/Ag6G01057/Ag2G00806/Ag2G00171/Ag2G00040/Ag11G04343/Ag3G00215/Ag3G00911/Ag11G04710/Ag3G01692/Ag1G00369/Ag7G02348/Ag6G00723/Ag11G04788/AgUnG01381/Ag2G00301/Ag5G01549/Ag9G00891/Ag2G02758/Ag3G01380/Ag9G00472/novel.2511/Ag2G01227/Ag3G02353/Ag7G02383/Ag6G02349/Ag1G02132/Ag1G01229/novel.1367/Ag9G01961/Ag4G00815/Ag2G00648/Ag1…	Ag3G00097/Ag8G00099/Ag2G00230/Ag4G02213/Ag7G00752/Ag4G00147/Ag3G01343/Ag5G02885/Ag6G01057/Ag2G00806/Ag2G00171/Ag2G00040/Ag11G04343/Ag3G00215/Ag3G00911/Ag11G04710/Ag3G01692/Ag1G00369/Ag7G02348/Ag6G00723/Ag11G04788/AgUnG01381/Ag2G00301/Ag5G01549/Ag9G00891/Ag2G02758/Ag3G01380/Ag9G00472/-/Ag2G01227/Ag3G02353/Ag7G02383/Ag6G02349/Ag1G02132/Ag1G01229/-/Ag9G01961/Ag4G00815/Ag2G00648/Ag11G04242/Ag9G02094/…	43	7	Ag5G02885/Ag5G01549/Ag7G02383/Ag6G02349/Ag9G01961/Ag4G00815/Ag10G00117	36	Ag3G00097/Ag8G00099/Ag2G00230/Ag4G02213/Ag7G00752/Ag4G00147/Ag3G01343/Ag6G01057/Ag2G00806/Ag2G00171/Ag2G00040/Ag11G04343/Ag3G00215/Ag3G00911/Ag11G04710/Ag3G01692/Ag1G00369/Ag7G02348/Ag6G00723/Ag11G04788/AgUnG01381/Ag2G00301/Ag9G00891/Ag2G02758/Ag3G01380/Ag9G00472/novel.2511/Ag2G01227/Ag3G02353/Ag1G02132/Ag1G01229/novel.1367/Ag2G00648/Ag11G04242/Ag9G02094/Ag3G00860
		CC	GO:0043232	intracellular non-membrane-bounded organelle	43/304	382/2588	0.653613	0.999999	Ag3G00097/Ag8G00099/Ag2G00230/Ag4G02213/Ag7G00752/Ag4G00147/Ag3G01343/Ag5G02885/Ag6G01057/Ag2G00806/Ag2G00171/Ag2G00040/Ag11G04343/Ag3G00215/Ag3G00911/Ag11G04710/Ag3G01692/Ag1G00369/Ag7G02348/Ag6G00723/Ag11G04788/AgUnG01381/Ag2G00301/Ag5G01549/Ag9G00891/Ag2G02758/Ag3G01380/Ag9G00472/novel.2511/Ag2G01227/Ag3G02353/Ag7G02383/Ag6G02349/Ag1G02132/Ag1G01229/novel.1367/Ag9G01961/Ag4G00815/Ag2G00648/Ag1…	Ag3G00097/Ag8G00099/Ag2G00230/Ag4G02213/Ag7G00752/Ag4G00147/Ag3G01343/Ag5G02885/Ag6G01057/Ag2G00806/Ag2G00171/Ag2G00040/Ag11G04343/Ag3G00215/Ag3G00911/Ag11G04710/Ag3G01692/Ag1G00369/Ag7G02348/Ag6G00723/Ag11G04788/AgUnG01381/Ag2G00301/Ag5G01549/Ag9G00891/Ag2G02758/Ag3G01380/Ag9G00472/-/Ag2G01227/Ag3G02353/Ag7G02383/Ag6G02349/Ag1G02132/Ag1G01229/-/Ag9G01961/Ag4G00815/Ag2G00648/Ag11G04242/Ag9G02094/…	43	7	Ag5G02885/Ag5G01549/Ag7G02383/Ag6G02349/Ag9G01961/Ag4G00815/Ag10G00117	36	Ag3G00097/Ag8G00099/Ag2G00230/Ag4G02213/Ag7G00752/Ag4G00147/Ag3G01343/Ag6G01057/Ag2G00806/Ag2G00171/Ag2G00040/Ag11G04343/Ag3G00215/Ag3G00911/Ag11G04710/Ag3G01692/Ag1G00369/Ag7G02348/Ag6G00723/Ag11G04788/AgUnG01381/Ag2G00301/Ag9G00891/Ag2G02758/Ag3G01380/Ag9G00472/novel.2511/Ag2G01227/Ag3G02353/Ag1G02132/Ag1G01229/novel.1367/Ag2G00648/Ag11G04242/Ag9G02094/Ag3G00860
		CC	GO:0000785	chromatin	5/304	47/2588	0.662626	0.999999	Ag11G04343/Ag6G02349/Ag4G00815/Ag11G04242/Ag9G02094	Ag11G04343/Ag6G02349/Ag4G00815/Ag11G04242/Ag9G02094	5	2	Ag6G02349/Ag4G00815	3	Ag11G04343/Ag11G04242/Ag9G02094
		CC	GO:0016469	proton-transporting two-sector ATPase complex	4/304	38/2588	0.668995	0.999999	Ag6G00903/Ag6G02493/Ag5G02719/Ag6G01240	Ag6G00903/Ag6G02493/Ag5G02719/Ag6G01240	4	1	Ag6G01240	3	Ag6G00903/Ag6G02493/Ag5G02719
		CC	GO:0016459	myosin complex	2/304	19/2588	0.672531	0.999999	Ag5G02885/Ag5G01549	Ag5G02885/Ag5G01549	2	2	Ag5G02885/Ag5G01549	0
		CC	GO:0110165	cellular anatomical entity	11/304	104/2588	0.693719	0.999999	novel.2078/novel.757/novel.2511/novel.1367/novel.291/novel.3092/novel.768/novel.2996/novel.93/novel.2692/novel.758	-/-/-/-/-/-/-/-/-/-/-	11	6	novel.2078/novel.291/novel.3092/novel.768/novel.2996/novel.2692	5	novel.757/novel.2511/novel.1367/novel.93/novel.758
		CC	GO:0005759	mitochondrial matrix	1/304	10/2588	0.714037	0.999999	Ag3G01294	Ag3G01294	1	1	Ag3G01294	0
		CC	GO:0044459	plasma membrane part	2/304	23/2588	0.771975	0.999999	Ag7G01136/Ag3G01810	Ag7G01136/Ag3G01810	2	1	Ag7G01136	1	Ag3G01810
		CC	GO:0061695	transferase complex, transferring phosphorus-containing groups	2/304	23/2588	0.771975	0.999999	Ag10G02451/Ag3G02101	Ag10G02451/Ag3G02101	2	2	Ag10G02451/Ag3G02101	0
		CC	GO:0005635	nuclear envelope	1/304	12/2588	0.777514	0.999999	Ag6G01996	Ag6G01996	1	1	Ag6G01996	0
		CC	GO:0005643	nuclear pore	1/304	12/2588	0.777514	0.999999	Ag6G01996	Ag6G01996	1	1	Ag6G01996	0
		CC	GO:0000148	1,3-beta-D-glucan synthase complex	1/304	14/2588	0.826937	0.999999	Ag3G01810	Ag3G01810	1	0		1	Ag3G01810
		CC	GO:0015629	actin cytoskeleton	2/304	26/2588	0.828279	0.999999	Ag5G02885/Ag5G01549	Ag5G02885/Ag5G01549	2	2	Ag5G02885/Ag5G01549	0
		CC	GO:0005886	plasma membrane	2/304	27/2588	0.844074	0.999999	Ag7G01136/Ag3G01810	Ag7G01136/Ag3G01810	2	1	Ag7G01136	1	Ag3G01810
		CC	GO:0016591	DNA-directed RNA polymerase II, holoenzyme	1/304	15/2588	0.847376	0.999999	Ag3G02101	Ag3G02101	1	1	Ag3G02101	0
		CC	GO:0000428	DNA-directed RNA polymerase complex	1/304	18/2588	0.89535	0.999999	Ag3G02101	Ag3G02101	1	1	Ag3G02101	0
		CC	GO:0055029	nuclear DNA-directed RNA polymerase complex	1/304	18/2588	0.89535	0.999999	Ag3G02101	Ag3G02101	1	1	Ag3G02101	0
		CC	GO:0033177	proton-transporting two-sector ATPase complex, proton-transporting domain	1/304	20/2588	0.918648	0.999999	Ag6G02493	Ag6G02493	1	0		1	Ag6G02493
		CC	GO:0044444	cytoplasmic part	44/304	444/2588	0.921635	0.999999	Ag3G00097/Ag2G02340/Ag8G00099/Ag11G04112/Ag2G00230/Ag4G02213/Ag7G00752/Ag4G00147/Ag3G01343/Ag6G01057/Ag2G00806/Ag2G00171/Ag3G01286/Ag2G00040/Ag3G00215/Ag3G00911/Ag11G04710/Ag3G01692/Ag10G02451/Ag1G00369/Ag7G02348/Ag6G00723/Ag11G04788/Ag4G02068/AgUnG01381/Ag2G00301/Ag9G00891/Ag2G02758/Ag3G01380/Ag9G00472/Ag2G01227/Ag3G02353/Ag2G02240/Ag1G02132/Ag6G02332/Ag11G03414/Ag5G02719/Ag1G01229/Ag3G01294/Ag9…	Ag3G00097/Ag2G02340/Ag8G00099/Ag11G04112/Ag2G00230/Ag4G02213/Ag7G00752/Ag4G00147/Ag3G01343/Ag6G01057/Ag2G00806/Ag2G00171/Ag3G01286/Ag2G00040/Ag3G00215/Ag3G00911/Ag11G04710/Ag3G01692/Ag10G02451/Ag1G00369/Ag7G02348/Ag6G00723/Ag11G04788/Ag4G02068/AgUnG01381/Ag2G00301/Ag9G00891/Ag2G02758/Ag3G01380/Ag9G00472/Ag2G01227/Ag3G02353/Ag2G02240/Ag1G02132/Ag6G02332/Ag11G03414/Ag5G02719/Ag1G01229/Ag3G01294/Ag9…	44	10	Ag3G01286/Ag10G02451/Ag4G02068/Ag2G02240/Ag6G02332/Ag11G03414/Ag3G01294/Ag9G01961/Ag11G03214/Ag6G01240	34	Ag3G00097/Ag2G02340/Ag8G00099/Ag11G04112/Ag2G00230/Ag4G02213/Ag7G00752/Ag4G00147/Ag3G01343/Ag6G01057/Ag2G00806/Ag2G00171/Ag2G00040/Ag3G00215/Ag3G00911/Ag11G04710/Ag3G01692/Ag1G00369/Ag7G02348/Ag6G00723/Ag11G04788/AgUnG01381/Ag2G00301/Ag9G00891/Ag2G02758/Ag3G01380/Ag9G00472/Ag2G01227/Ag3G02353/Ag1G02132/Ag5G02719/Ag1G01229/Ag2G00648/Ag3G00860
		CC	GO:0044427	chromosomal part	5/304	69/2588	0.922353	0.999999	Ag11G04343/Ag6G02349/Ag4G00815/Ag11G04242/Ag9G02094	Ag11G04343/Ag6G02349/Ag4G00815/Ag11G04242/Ag9G02094	5	2	Ag6G02349/Ag4G00815	3	Ag11G04343/Ag11G04242/Ag9G02094
		CC	GO:0005667	transcription factor complex	1/304	21/2588	0.928278	0.999999	AgUnG00013	AgUnG00013	1	1	AgUnG00013	0
		CC	GO:0030880	RNA polymerase complex	1/304	21/2588	0.928278	0.999999	Ag3G02101	Ag3G02101	1	1	Ag3G02101	0
		CC	GO:1990234	transferase complex	4/304	59/2588	0.929486	0.999999	Ag10G02451/Ag3G02101/Ag3G01810/Ag10G00135	Ag10G02451/Ag3G02101/Ag3G01810/Ag10G00135	4	3	Ag10G02451/Ag3G02101/Ag10G00135	1	Ag3G01810
		CC	GO:0098797	plasma membrane protein complex	1/304	22/2588	0.936772	0.999999	Ag3G01810	Ag3G01810	1	0		1	Ag3G01810
		CC	GO:0044430	cytoskeletal part	2/304	36/2588	0.936833	0.999999	Ag5G02885/Ag5G01549	Ag5G02885/Ag5G01549	2	2	Ag5G02885/Ag5G01549	0
		CC	GO:0005856	cytoskeleton	2/304	39/2588	0.953795	0.999999	Ag5G02885/Ag5G01549	Ag5G02885/Ag5G01549	2	2	Ag5G02885/Ag5G01549	0
		CC	GO:0005783	endoplasmic reticulum	2/304	40/2588	0.958413	0.999999	Ag2G02240/Ag11G03214	Ag2G02240/Ag11G03214	2	2	Ag2G02240/Ag11G03214	0
		CC	GO:0005694	chromosome	5/304	90/2588	0.986069	0.999999	Ag11G04343/Ag6G02349/Ag4G00815/Ag11G04242/Ag9G02094	Ag11G04343/Ag6G02349/Ag4G00815/Ag11G04242/Ag9G02094	5	2	Ag6G02349/Ag4G00815	3	Ag11G04343/Ag11G04242/Ag9G02094
		CC	GO:0000145	exocyst	1/304	34/2588	0.986125	0.999999	Ag6G02332	Ag6G02332	1	1	Ag6G02332	0
		CC	GO:0005938	cell cortex	1/304	34/2588	0.986125	0.999999	Ag6G02332	Ag6G02332	1	1	Ag6G02332	0
		CC	GO:0044448	cell cortex part	1/304	34/2588	0.986125	0.999999	Ag6G02332	Ag6G02332	1	1	Ag6G02332	0
		CC	GO:0099568	cytoplasmic region	1/304	34/2588	0.986125	0.999999	Ag6G02332	Ag6G02332	1	1	Ag6G02332	0
		CC	GO:0098805	whole membrane	2/304	51/2588	0.987316	0.999999	Ag5G02719/Ag6G01240	Ag5G02719/Ag6G01240	2	1	Ag6G01240	1	Ag5G02719
		CC	GO:0044429	mitochondrial part	1/304	40/2588	0.993519	0.999999	Ag3G01294	Ag3G01294	1	1	Ag3G01294	0
		CC	GO:0099023	tethering complex	1/304	41/2588	0.994292	0.999999	Ag6G02332	Ag6G02332	1	1	Ag6G02332	0
		CC	GO:0098588	bounding membrane of organelle	2/304	59/2588	0.994796	0.999999	Ag5G02719/Ag6G01240	Ag5G02719/Ag6G01240	2	1	Ag6G01240	1	Ag5G02719
		CC	GO:0031967	organelle envelope	1/304	42/2588	0.994973	0.999999	Ag6G01996	Ag6G01996	1	1	Ag6G01996	0
		CC	GO:0031975	envelope	1/304	42/2588	0.994973	0.999999	Ag6G01996	Ag6G01996	1	1	Ag6G01996	0
		CC	GO:0044428	nuclear part	4/304	92/2588	0.996537	0.999999	Ag3G02101/Ag6G01996/Ag2G01797/Ag10G00135	Ag3G02101/Ag6G01996/Ag2G01797/Ag10G00135	4	4	Ag3G02101/Ag6G01996/Ag2G01797/Ag10G00135	0
		CC	GO:0005654	nucleoplasm	1/304	45/2588	0.996568	0.999999	Ag3G02101	Ag3G02101	1	1	Ag3G02101	0
		CC	GO:0044451	nucleoplasm part	1/304	45/2588	0.996568	0.999999	Ag3G02101	Ag3G02101	1	1	Ag3G02101	0
		CC	GO:0005739	mitochondrion	1/304	48/2588	0.997658	0.999999	Ag3G01294	Ag3G01294	1	1	Ag3G01294	0
		CC	GO:0031974	membrane-enclosed lumen	2/304	73/2588	0.99895	0.999999	Ag3G02101/Ag3G01294	Ag3G02101/Ag3G01294	2	2	Ag3G02101/Ag3G01294	0
		CC	GO:0043233	organelle lumen	2/304	73/2588	0.99895	0.999999	Ag3G02101/Ag3G01294	Ag3G02101/Ag3G01294	2	2	Ag3G02101/Ag3G01294	0
		CC	GO:0070013	intracellular organelle lumen	2/304	73/2588	0.99895	0.999999	Ag3G02101/Ag3G01294	Ag3G02101/Ag3G01294	2	2	Ag3G02101/Ag3G01294	0
		CC	GO:0031090	organelle membrane	2/304	74/2588	0.999065	0.999999	Ag5G02719/Ag6G01240	Ag5G02719/Ag6G01240	2	1	Ag6G01240	1	Ag5G02719
		CC	GO:0012505	endomembrane system	3/304	94/2588	0.999384	0.999999	Ag2G02240/Ag11G03214/Ag6G01996	Ag2G02240/Ag11G03214/Ag6G01996	3	3	Ag2G02240/Ag11G03214/Ag6G01996	0
		CC	GO:0031981	nuclear lumen	1/304	63/2588	0.999656	0.999999	Ag3G02101	Ag3G02101	1	1	Ag3G02101	0
		CC	GO:0005634	nucleus	26/304	429/2588	0.999994	0.999999	Ag10G02172/Ag4G02256/Ag5G00727/Ag4G01086/Ag9G02401/Ag9G00862/Ag3G02101/Ag5G00279/Ag4G02290/Ag11G03154/Ag9G00182/Ag4G01262/Ag3G02367/Ag4G01404/Ag3G02677/Ag3G02315/Ag8G00817/Ag6G02615/Ag4G00246/Ag11G05031/Ag6G01996/Ag3G00099/Ag10G02349/Ag2G01797/Ag10G00135/Ag10G02345	Ag10G02172/Ag4G02256/Ag5G00727/Ag4G01086/Ag9G02401/Ag9G00862/Ag3G02101/Ag5G00279/Ag4G02290/Ag11G03154/Ag9G00182/Ag4G01262/Ag3G02367/Ag4G01404/Ag3G02677/Ag3G02315/Ag8G00817/Ag6G02615/Ag4G00246/Ag11G05031/Ag6G01996/Ag3G00099/Ag10G02349/Ag2G01797/Ag10G00135/Ag10G02345	26	21	Ag10G02172/Ag4G02256/Ag5G00727/Ag4G01086/Ag9G02401/Ag9G00862/Ag3G02101/Ag5G00279/Ag4G02290/Ag11G03154/Ag4G01262/Ag3G02367/Ag4G01404/Ag3G02677/Ag8G00817/Ag4G00246/Ag6G01996/Ag3G00099/Ag10G02349/Ag2G01797/Ag10G00135	5	Ag9G00182/Ag3G02315/Ag6G02615/Ag11G05031/Ag10G02345
		CC	GO:0044422	organelle part	14/304	306/2588	0.999999	0.999999	Ag5G02885/Ag11G04343/Ag3G02101/Ag5G01549/Ag6G02349/Ag5G02719/Ag3G01294/Ag4G00815/Ag11G04242/Ag9G02094/Ag6G01996/Ag2G01797/Ag10G00135/Ag6G01240	Ag5G02885/Ag11G04343/Ag3G02101/Ag5G01549/Ag6G02349/Ag5G02719/Ag3G01294/Ag4G00815/Ag11G04242/Ag9G02094/Ag6G01996/Ag2G01797/Ag10G00135/Ag6G01240	14	10	Ag5G02885/Ag3G02101/Ag5G01549/Ag6G02349/Ag3G01294/Ag4G00815/Ag6G01996/Ag2G01797/Ag10G00135/Ag6G01240	4	Ag11G04343/Ag5G02719/Ag11G04242/Ag9G02094
		CC	GO:0044446	intracellular organelle part	14/304	306/2588	0.999999	0.999999	Ag5G02885/Ag11G04343/Ag3G02101/Ag5G01549/Ag6G02349/Ag5G02719/Ag3G01294/Ag4G00815/Ag11G04242/Ag9G02094/Ag6G01996/Ag2G01797/Ag10G00135/Ag6G01240	Ag5G02885/Ag11G04343/Ag3G02101/Ag5G01549/Ag6G02349/Ag5G02719/Ag3G01294/Ag4G00815/Ag11G04242/Ag9G02094/Ag6G01996/Ag2G01797/Ag10G00135/Ag6G01240	14	10	Ag5G02885/Ag3G02101/Ag5G01549/Ag6G02349/Ag3G01294/Ag4G00815/Ag6G01996/Ag2G01797/Ag10G00135/Ag6G01240	4	Ag11G04343/Ag5G02719/Ag11G04242/Ag9G02094
		MF	GO:0016798	hydrolase activity, acting on glycosyl bonds	68/1384	303/11375	2.82e-07	9.07e-05	Ag1G00360/Ag3G00984/Ag7G01762/Ag10G00995/Ag2G02226/Ag10G00621/Ag2G00149/Ag7G00089/Ag10G02587/Ag5G00400/Ag10G02127/Ag1G00061/Ag11G03826/Ag5G00330/novel.757/novel.3080/Ag6G00503/Ag6G01907/Ag4G02727/novel.565/Ag9G02173/Ag3G02734/novel.3473/Ag2G02531/Ag10G01699/Ag4G02337/Ag10G02248/Ag2G02861/Ag6G01576/Ag6G02798/Ag9G01926/Ag6G00704/Ag9G00323/novel.3028/Ag10G01807/Ag8G02220/novel.1189/Ag4G02397/Ag10G00…	Ag1G00360/Ag3G00984/Ag7G01762/Ag10G00995/Ag2G02226/Ag10G00621/Ag2G00149/Ag7G00089/Ag10G02587/Ag5G00400/Ag10G02127/Ag1G00061/Ag11G03826/Ag5G00330/-/-/Ag6G00503/Ag6G01907/Ag4G02727/-/Ag9G02173/Ag3G02734/-/Ag2G02531/Ag10G01699/Ag4G02337/Ag10G02248/Ag2G02861/Ag6G01576/Ag6G02798/Ag9G01926/Ag6G00704/Ag9G00323/-/Ag10G01807/Ag8G02220/-/Ag4G02397/Ag10G00042/Ag6G00749/Ag1G00035/Ag1G00075/Ag9G02370/Ag9G0041…	68	25	Ag1G00360/Ag3G00984/Ag10G00621/Ag10G02587/Ag1G00061/Ag11G03826/novel.3473/Ag4G02337/Ag10G02248/Ag2G02861/Ag9G01926/Ag9G00323/novel.1189/Ag9G02370/Ag9G00414/Ag7G01702/novel.1412/Ag9G00892/Ag4G02830/Ag9G01905/Ag2G01414/Ag10G02531/Ag5G02340/Ag8G00697/Ag4G01321	43	Ag7G01762/Ag10G00995/Ag2G02226/Ag2G00149/Ag7G00089/Ag5G00400/Ag10G02127/Ag5G00330/novel.757/novel.3080/Ag6G00503/Ag6G01907/Ag4G02727/novel.565/Ag9G02173/Ag3G02734/Ag2G02531/Ag10G01699/Ag6G01576/Ag6G02798/Ag6G00704/novel.3028/Ag10G01807/Ag8G02220/Ag4G02397/Ag10G00042/Ag6G00749/Ag1G00035/Ag1G00075/Ag5G00383/Ag1G01666/Ag2G01947/Ag4G01627/novel.1885/Ag3G02858/novel.758/Ag2G00512/Ag8G00587/novel.1951/…
		MF	GO:0004553	hydrolase activity, hydrolyzing O-glycosyl compounds	62/1384	275/11375	7.98e-07	0.000128484	Ag1G00360/Ag3G00984/Ag7G01762/Ag10G00995/Ag2G02226/Ag10G00621/Ag2G00149/Ag7G00089/Ag10G02587/Ag5G00400/Ag10G02127/Ag1G00061/Ag11G03826/Ag5G00330/novel.757/novel.3080/Ag6G00503/Ag6G01907/Ag4G02727/novel.565/Ag9G02173/novel.3473/Ag2G02531/Ag10G01699/Ag4G02337/Ag10G02248/Ag6G01576/Ag6G02798/Ag9G01926/Ag6G00704/Ag9G00323/novel.3028/Ag10G01807/Ag8G02220/novel.1189/Ag4G02397/Ag6G00749/Ag1G00035/Ag1G000…	Ag1G00360/Ag3G00984/Ag7G01762/Ag10G00995/Ag2G02226/Ag10G00621/Ag2G00149/Ag7G00089/Ag10G02587/Ag5G00400/Ag10G02127/Ag1G00061/Ag11G03826/Ag5G00330/-/-/Ag6G00503/Ag6G01907/Ag4G02727/-/Ag9G02173/-/Ag2G02531/Ag10G01699/Ag4G02337/Ag10G02248/Ag6G01576/Ag6G02798/Ag9G01926/Ag6G00704/Ag9G00323/-/Ag10G01807/Ag8G02220/-/Ag4G02397/Ag6G00749/Ag1G00035/Ag1G00075/Ag9G02370/Ag9G00414/Ag5G00383/Ag7G01702/Ag1G01666…	62	23	Ag1G00360/Ag3G00984/Ag10G00621/Ag10G02587/Ag1G00061/Ag11G03826/novel.3473/Ag4G02337/Ag10G02248/Ag9G01926/Ag9G00323/novel.1189/Ag9G02370/Ag9G00414/Ag7G01702/novel.1412/Ag9G00892/Ag4G02830/Ag9G01905/Ag2G01414/Ag10G02531/Ag5G02340/Ag8G00697	39	Ag7G01762/Ag10G00995/Ag2G02226/Ag2G00149/Ag7G00089/Ag5G00400/Ag10G02127/Ag5G00330/novel.757/novel.3080/Ag6G00503/Ag6G01907/Ag4G02727/novel.565/Ag9G02173/Ag2G02531/Ag10G01699/Ag6G01576/Ag6G02798/Ag6G00704/novel.3028/Ag10G01807/Ag8G02220/Ag4G02397/Ag6G00749/Ag1G00035/Ag1G00075/Ag5G00383/Ag1G01666/Ag2G01947/Ag4G01627/Ag3G02858/novel.758/Ag2G00512/Ag8G00587/Ag7G01229/Ag11G03758/Ag2G00542/Ag5G01320
		MF	GO:0030246	carbohydrate binding	31/1384	118/11375	2.09e-05	0.00224758	Ag1G01410/Ag5G02167/Ag8G02013/Ag3G00449/AgUnG00773/Ag3G02855/Ag4G01603/novel.72/Ag6G00503/Ag4G02276/novel.16/Ag2G01888/Ag10G02248/Ag3G00877/Ag2G01419/Ag10G02756/Ag5G00532/Ag11G05047/Ag6G01400/novel.197/novel.1790/novel.2645/novel.1633/Ag7G01526/Ag4G00440/Ag9G00879/Ag2G02460/Ag6G00893/Ag3G00081/Ag8G00587/Ag11G05059	Ag1G01410/Ag5G02167/Ag8G02013/Ag3G00449/AgUnG00773/Ag3G02855/Ag4G01603/-/Ag6G00503/Ag4G02276/-/Ag2G01888/Ag10G02248/Ag3G00877/Ag2G01419/Ag10G02756/Ag5G00532/Ag11G05047/Ag6G01400/-/-/-/-/Ag7G01526/Ag4G00440/Ag9G00879/Ag2G02460/Ag6G00893/Ag3G00081/Ag8G00587/Ag11G05059	31	17	Ag1G01410/Ag8G02013/AgUnG00773/novel.72/novel.16/Ag10G02248/Ag3G00877/Ag10G02756/Ag11G05047/novel.197/novel.1790/novel.2645/novel.1633/Ag7G01526/Ag2G02460/Ag6G00893/Ag11G05059	14	Ag5G02167/Ag3G00449/Ag3G02855/Ag4G01603/Ag6G00503/Ag4G02276/Ag2G01888/Ag2G01419/Ag5G00532/Ag6G01400/Ag4G00440/Ag9G00879/Ag3G00081/Ag8G00587
		MF	GO:0004857	enzyme inhibitor activity	23/1384	85/11375	0.000145613	0.0117218	Ag7G02222/Ag9G01030/Ag7G02231/Ag9G00182/Ag2G02591/Ag10G02519/Ag9G01031/Ag2G02593/Ag10G01380/Ag2G02515/Ag3G01001/Ag10G02667/Ag2G02589/Ag3G02035/Ag2G02595/Ag6G02615/Ag2G02328/Ag4G00203/Ag11G04981/Ag6G00627/Ag3G00997/Ag5G01163/Ag3G01465	Ag7G02222/Ag9G01030/Ag7G02231/Ag9G00182/Ag2G02591/Ag10G02519/Ag9G01031/Ag2G02593/Ag10G01380/Ag2G02515/Ag3G01001/Ag10G02667/Ag2G02589/Ag3G02035/Ag2G02595/Ag6G02615/Ag2G02328/Ag4G00203/Ag11G04981/Ag6G00627/Ag3G00997/Ag5G01163/Ag3G01465	23	6	Ag2G02591/Ag3G01001/Ag6G00627/Ag3G00997/Ag5G01163/Ag3G01465	17	Ag7G02222/Ag9G01030/Ag7G02231/Ag9G00182/Ag10G02519/Ag9G01031/Ag2G02593/Ag10G01380/Ag2G02515/Ag10G02667/Ag2G02589/Ag3G02035/Ag2G02595/Ag6G02615/Ag2G02328/Ag4G00203/Ag11G04981
		MF	GO:0016829	lyase activity	33/1384	151/11375	0.000529167	0.0340783	novel.480/Ag1G00256/novel.2636/Ag11G03185/Ag1G01590/Ag11G04983/Ag2G02631/Ag10G01557/Ag8G01917/Ag5G00391/Ag9G00008/Ag5G00547/Ag3G00433/Ag4G02016/Ag3G00924/Ag3G00922/Ag7G01194/Ag11G03223/Ag3G01042/Ag11G04587/Ag2G00084/Ag7G02159/Ag5G00819/Ag7G00356/Ag7G00639/Ag7G00714/Ag3G01778/Ag2G00015/Ag6G02938/Ag4G01681/Ag2G02697/Ag9G00517/Ag9G00479	-/Ag1G00256/-/Ag11G03185/Ag1G01590/Ag11G04983/Ag2G02631/Ag10G01557/Ag8G01917/Ag5G00391/Ag9G00008/Ag5G00547/Ag3G00433/Ag4G02016/Ag3G00924/Ag3G00922/Ag7G01194/Ag11G03223/Ag3G01042/Ag11G04587/Ag2G00084/Ag7G02159/Ag5G00819/Ag7G00356/Ag7G00639/Ag7G00714/Ag3G01778/Ag2G00015/Ag6G02938/Ag4G01681/Ag2G02697/Ag9G00517/Ag9G00479	33	13	novel.2636/Ag1G01590/Ag10G01557/Ag8G01917/Ag3G00433/Ag4G02016/Ag3G01042/Ag7G02159/Ag5G00819/Ag7G00356/Ag3G01778/Ag2G00015/Ag4G01681	20	novel.480/Ag1G00256/Ag11G03185/Ag11G04983/Ag2G02631/Ag5G00391/Ag9G00008/Ag5G00547/Ag3G00924/Ag3G00922/Ag7G01194/Ag11G03223/Ag11G04587/Ag2G00084/Ag7G00639/Ag7G00714/Ag6G02938/Ag2G02697/Ag9G00517/Ag9G00479
		MF	GO:0016832	aldehyde-lyase activity	6/1384	11/11375	0.000860234	0.0461659	novel.480/Ag1G01590/Ag10G01557/Ag9G00008/Ag5G00547/Ag7G01194	-/Ag1G01590/Ag10G01557/Ag9G00008/Ag5G00547/Ag7G01194	6	2	Ag1G01590/Ag10G01557	4	novel.480/Ag9G00008/Ag5G00547/Ag7G01194
		MF	GO:0016620	oxidoreductase activity, acting on the aldehyde or oxo group of donors, NAD or NADP as acceptor	7/1384	17/11375	0.00249589	0.114811	Ag1G02065/Ag10G02836/Ag9G02010/Ag4G01886/novel.846/Ag11G03508/Ag9G02070	Ag1G02065/Ag10G02836/Ag9G02010/Ag4G01886/-/Ag11G03508/Ag9G02070	7	1	novel.846	6	Ag1G02065/Ag10G02836/Ag9G02010/Ag4G01886/Ag11G03508/Ag9G02070
		MF	GO:0016762	xyloglucan:xyloglucosyl transferase activity	8/1384	22/11375	0.00311741	0.125355	Ag1G00360/Ag10G00621/Ag5G00400/novel.757/Ag1G00280/Ag1G00281/Ag4G01627/novel.758	Ag1G00360/Ag10G00621/Ag5G00400/-/Ag1G00280/Ag1G00281/Ag4G01627/-	8	2	Ag1G00360/Ag10G00621	6	Ag5G00400/novel.757/Ag1G00280/Ag1G00281/Ag4G01627/novel.758
		MF	GO:0030247	polysaccharide binding	11/1384	37/11375	0.00350372	0.125355	Ag8G02013/novel.72/novel.16/Ag10G02756/novel.197/novel.1790/novel.2645/novel.1633/Ag2G02460/Ag6G00893/Ag11G05059	Ag8G02013/-/-/Ag10G02756/-/-/-/-/Ag2G02460/Ag6G00893/Ag11G05059	11	11	Ag8G02013/novel.72/novel.16/Ag10G02756/novel.197/novel.1790/novel.2645/novel.1633/Ag2G02460/Ag6G00893/Ag11G05059	0
		MF	GO:0043565	sequence-specific DNA binding	33/1384	173/11375	0.00551979	0.154405	Ag11G04626/Ag4G01086/Ag10G02490/Ag4G00794/Ag9G02756/novel.1128/Ag2G02078/novel.2414/Ag5G00279/Ag5G00622/Ag8G02180/Ag10G02718/Ag7G02312/Ag3G02367/Ag6G00421/Ag11G03587/Ag11G03464/AgUnG00597/Ag4G01404/Ag3G00083/Ag1G00095/Ag10G02884/Ag5G01957/Ag6G02422/Ag5G00144/novel.3321/Ag11G04896/Ag7G00325/Ag10G02731/Ag11G05031/Ag2G00966/Ag1G02022/Ag10G02349	Ag11G04626/Ag4G01086/Ag10G02490/Ag4G00794/Ag9G02756/-/Ag2G02078/-/Ag5G00279/Ag5G00622/Ag8G02180/Ag10G02718/Ag7G02312/Ag3G02367/Ag6G00421/Ag11G03587/Ag11G03464/AgUnG00597/Ag4G01404/Ag3G00083/Ag1G00095/Ag10G02884/Ag5G01957/Ag6G02422/Ag5G00144/-/Ag11G04896/Ag7G00325/Ag10G02731/Ag11G05031/Ag2G00966/Ag1G02022/Ag10G02349	33	26	Ag4G01086/Ag10G02490/Ag4G00794/Ag9G02756/Ag2G02078/novel.2414/Ag5G00279/Ag5G00622/Ag8G02180/Ag10G02718/Ag7G02312/Ag3G02367/Ag6G00421/Ag11G03587/Ag11G03464/AgUnG00597/Ag4G01404/Ag3G00083/Ag10G02884/Ag5G01957/Ag6G02422/novel.3321/Ag11G04896/Ag10G02731/Ag1G02022/Ag10G02349	7	Ag11G04626/novel.1128/Ag1G00095/Ag5G00144/Ag7G00325/Ag11G05031/Ag2G00966
		MF	GO:0016903	oxidoreductase activity, acting on the aldehyde or oxo group of donors	8/1384	24/11375	0.00574288	0.154405	Ag1G02065/Ag10G02836/Ag9G02010/Ag4G01886/Ag7G02190/novel.846/Ag11G03508/Ag9G02070	Ag1G02065/Ag10G02836/Ag9G02010/Ag4G01886/Ag7G02190/-/Ag11G03508/Ag9G02070	8	2	Ag7G02190/novel.846	6	Ag1G02065/Ag10G02836/Ag9G02010/Ag4G01886/Ag11G03508/Ag9G02070
		MF	GO:0008236	serine-type peptidase activity	26/1384	129/11375	0.00623374	0.154405	Ag4G01139/Ag4G02177/Ag3G01496/Ag9G00036/Ag2G00210/Ag10G01416/AgUnG00584/Ag3G01113/Ag9G02459/Ag8G00369/AgUnG01237/Ag9G01035/Ag6G02285/Ag9G01234/Ag11G04653/AgUnG00138/Ag4G02847/Ag11G04325/Ag1G01819/Ag7G01821/Ag2G02783/Ag2G00068/Ag11G03567/Ag11G04893/Ag7G00853/Ag10G01203	Ag4G01139/Ag4G02177/Ag3G01496/Ag9G00036/Ag2G00210/Ag10G01416/AgUnG00584/Ag3G01113/Ag9G02459/Ag8G00369/AgUnG01237/Ag9G01035/Ag6G02285/Ag9G01234/Ag11G04653/AgUnG00138/Ag4G02847/Ag11G04325/Ag1G01819/Ag7G01821/Ag2G02783/Ag2G00068/Ag11G03567/Ag11G04893/Ag7G00853/Ag10G01203	26	10	Ag3G01496/Ag9G00036/AgUnG00584/AgUnG01237/Ag9G01234/Ag11G04653/Ag4G02847/Ag11G04325/Ag7G00853/Ag10G01203	16	Ag4G01139/Ag4G02177/Ag2G00210/Ag10G01416/Ag3G01113/Ag9G02459/Ag8G00369/Ag9G01035/Ag6G02285/AgUnG00138/Ag1G01819/Ag7G01821/Ag2G02783/Ag2G00068/Ag11G03567/Ag11G04893
		MF	GO:0017171	serine hydrolase activity	26/1384	129/11375	0.00623374	0.154405	Ag4G01139/Ag4G02177/Ag3G01496/Ag9G00036/Ag2G00210/Ag10G01416/AgUnG00584/Ag3G01113/Ag9G02459/Ag8G00369/AgUnG01237/Ag9G01035/Ag6G02285/Ag9G01234/Ag11G04653/AgUnG00138/Ag4G02847/Ag11G04325/Ag1G01819/Ag7G01821/Ag2G02783/Ag2G00068/Ag11G03567/Ag11G04893/Ag7G00853/Ag10G01203	Ag4G01139/Ag4G02177/Ag3G01496/Ag9G00036/Ag2G00210/Ag10G01416/AgUnG00584/Ag3G01113/Ag9G02459/Ag8G00369/AgUnG01237/Ag9G01035/Ag6G02285/Ag9G01234/Ag11G04653/AgUnG00138/Ag4G02847/Ag11G04325/Ag1G01819/Ag7G01821/Ag2G02783/Ag2G00068/Ag11G03567/Ag11G04893/Ag7G00853/Ag10G01203	26	10	Ag3G01496/Ag9G00036/AgUnG00584/AgUnG01237/Ag9G01234/Ag11G04653/Ag4G02847/Ag11G04325/Ag7G00853/Ag10G01203	16	Ag4G01139/Ag4G02177/Ag2G00210/Ag10G01416/Ag3G01113/Ag9G02459/Ag8G00369/Ag9G01035/Ag6G02285/AgUnG00138/Ag1G01819/Ag7G01821/Ag2G02783/Ag2G00068/Ag11G03567/Ag11G04893
		MF	GO:0005507	copper ion binding	14/1384	57/11375	0.00715252	0.164508	Ag4G01057/Ag6G02396/Ag9G00582/Ag3G02549/Ag2G00165/Ag2G03025/Ag6G00624/Ag6G01755/Ag8G01079/Ag5G01447/Ag3G01281/Ag9G01353/Ag10G00486/Ag8G00166	Ag4G01057/Ag6G02396/Ag9G00582/Ag3G02549/Ag2G00165/Ag2G03025/Ag6G00624/Ag6G01755/Ag8G01079/Ag5G01447/Ag3G01281/Ag9G01353/Ag10G00486/Ag8G00166	14	6	Ag9G00582/Ag6G01755/Ag5G01447/Ag3G01281/Ag9G01353/Ag10G00486	8	Ag4G01057/Ag6G02396/Ag3G02549/Ag2G00165/Ag2G03025/Ag6G00624/Ag8G01079/Ag8G00166
		MF	GO:0016209	antioxidant activity	21/1384	103/11375	0.0115022	0.246914	Ag3G00657/Ag5G01485/Ag3G00528/Ag2G01628/Ag1G01694/Ag4G01142/Ag5G01904/novel.1741/Ag7G02148/Ag2G02632/Ag10G01393/novel.513/Ag3G00819/novel.1857/Ag3G00839/Ag2G02687/novel.3559/Ag3G01155/Ag7G00597/Ag11G04818/Ag11G03456	Ag3G00657/Ag5G01485/Ag3G00528/Ag2G01628/Ag1G01694/Ag4G01142/Ag5G01904/-/Ag7G02148/Ag2G02632/Ag10G01393/-/Ag3G00819/-/Ag3G00839/Ag2G02687/-/Ag3G01155/Ag7G00597/Ag11G04818/Ag11G03456	21	8	Ag3G00528/Ag5G01904/novel.1741/Ag7G02148/Ag2G02687/novel.3559/Ag3G01155/Ag11G03456	13	Ag3G00657/Ag5G01485/Ag2G01628/Ag1G01694/Ag4G01142/Ag2G02632/Ag10G01393/novel.513/Ag3G00819/novel.1857/Ag3G00839/Ag7G00597/Ag11G04818
		MF	GO:0016830	carbon-carbon lyase activity	13/1384	55/11375	0.0129988	0.2616	novel.480/Ag11G03185/Ag1G01590/Ag10G01557/Ag8G01917/Ag5G00391/Ag9G00008/Ag5G00547/Ag3G00433/Ag7G01194/Ag2G00084/Ag5G00819/Ag2G00015	-/Ag11G03185/Ag1G01590/Ag10G01557/Ag8G01917/Ag5G00391/Ag9G00008/Ag5G00547/Ag3G00433/Ag7G01194/Ag2G00084/Ag5G00819/Ag2G00015	13	6	Ag1G01590/Ag10G01557/Ag8G01917/Ag3G00433/Ag5G00819/Ag2G00015	7	novel.480/Ag11G03185/Ag5G00391/Ag9G00008/Ag5G00547/Ag7G01194/Ag2G00084
		MF	GO:0030599	pectinesterase activity	12/1384	50/11375	0.0147853	0.280051	Ag7G02222/Ag9G01030/Ag4G00427/Ag10G02519/Ag10G01501/Ag9G01031/Ag10G01380/Ag2G02515/Ag3G02035/Ag1G02027/Ag4G00203/Ag5G01163	Ag7G02222/Ag9G01030/Ag4G00427/Ag10G02519/Ag10G01501/Ag9G01031/Ag10G01380/Ag2G02515/Ag3G02035/Ag1G02027/Ag4G00203/Ag5G01163	12	1	Ag5G01163	11	Ag7G02222/Ag9G01030/Ag4G00427/Ag10G02519/Ag10G01501/Ag9G01031/Ag10G01380/Ag2G02515/Ag3G02035/Ag1G02027/Ag4G00203
		MF	GO:0016758	transferase activity, transferring hexosyl groups	45/1384	274/11375	0.0215141	0.366257	Ag1G00360/Ag10G00621/Ag1G01410/Ag5G02167/Ag8G01092/Ag2G00802/Ag10G02572/Ag4G02469/Ag5G00400/Ag11G04160/Ag11G03150/Ag6G00300/novel.757/Ag2G00803/Ag2G00841/Ag10G02321/Ag8G00390/Ag8G01131/Ag7G01100/Ag7G02140/Ag9G01761/Ag1G00280/Ag4G02043/Ag1G01479/Ag5G01047/Ag5G02741/Ag3G01143/Ag5G00090/Ag1G00864/Ag4G02493/Ag2G01844/Ag3G00342/Ag8G01106/Ag11G04159/Ag3G01810/Ag10G01226/Ag10G01965/Ag1G00281/Ag4G02118/A…	Ag1G00360/Ag10G00621/Ag1G01410/Ag5G02167/Ag8G01092/Ag2G00802/Ag10G02572/Ag4G02469/Ag5G00400/Ag11G04160/Ag11G03150/Ag6G00300/-/Ag2G00803/Ag2G00841/Ag10G02321/Ag8G00390/Ag8G01131/Ag7G01100/Ag7G02140/Ag9G01761/Ag1G00280/Ag4G02043/Ag1G01479/Ag5G01047/Ag5G02741/Ag3G01143/Ag5G00090/Ag1G00864/Ag4G02493/Ag2G01844/Ag3G00342/Ag8G01106/Ag11G04159/Ag3G01810/Ag10G01226/Ag10G01965/Ag1G00281/Ag4G02118/Ag4G01627…	45	17	Ag1G00360/Ag10G00621/Ag1G01410/Ag8G01092/Ag11G03150/Ag10G02321/Ag8G00390/Ag9G01761/Ag4G02043/Ag5G01047/Ag5G02741/Ag1G00864/Ag3G00342/Ag10G01226/Ag4G02118/Ag9G00310/AgUnG01438	28	Ag5G02167/Ag2G00802/Ag10G02572/Ag4G02469/Ag5G00400/Ag11G04160/Ag6G00300/novel.757/Ag2G00803/Ag2G00841/Ag8G01131/Ag7G01100/Ag7G02140/Ag1G00280/Ag1G01479/Ag3G01143/Ag5G00090/Ag4G02493/Ag2G01844/Ag8G01106/Ag11G04159/Ag3G01810/Ag10G01965/Ag1G00281/Ag4G01627/Ag7G02359/novel.758/Ag6G00798
		MF	GO:0052689	carboxylic ester hydrolase activity	16/1384	78/11375	0.0239651	0.366257	Ag7G02222/Ag9G01030/Ag4G00427/Ag10G02519/Ag2G00194/Ag9G01865/Ag10G01501/Ag9G01031/Ag11G04086/Ag10G01380/Ag2G02515/Ag3G02035/Ag1G02027/Ag10G02315/Ag4G00203/Ag5G01163	Ag7G02222/Ag9G01030/Ag4G00427/Ag10G02519/Ag2G00194/Ag9G01865/Ag10G01501/Ag9G01031/Ag11G04086/Ag10G01380/Ag2G02515/Ag3G02035/Ag1G02027/Ag10G02315/Ag4G00203/Ag5G01163	16	3	Ag11G04086/Ag10G02315/Ag5G01163	13	Ag7G02222/Ag9G01030/Ag4G00427/Ag10G02519/Ag2G00194/Ag9G01865/Ag10G01501/Ag9G01031/Ag10G01380/Ag2G02515/Ag3G02035/Ag1G02027/Ag4G00203
		MF	GO:0016757	transferase activity, transferring glycosyl groups	57/1384	363/11375	0.0249324	0.366257	Ag4G02772/Ag1G00360/Ag10G00621/Ag1G01410/Ag5G02167/Ag8G01092/Ag2G00802/Ag10G02572/Ag4G02469/Ag3G00431/Ag5G00400/Ag11G04160/Ag5G02230/Ag11G03150/Ag6G00300/novel.757/Ag2G00803/Ag2G00841/Ag2G02197/Ag10G02321/Ag8G00390/Ag8G01131/Ag7G01100/Ag7G02140/Ag9G01761/Ag1G00280/Ag4G02043/Ag11G03480/Ag1G01479/Ag5G01047/Ag5G02741/Ag3G01143/Ag5G00090/Ag1G00864/Ag4G02493/Ag2G01844/Ag3G00342/Ag8G01106/Ag11G04159/Ag…	Ag4G02772/Ag1G00360/Ag10G00621/Ag1G01410/Ag5G02167/Ag8G01092/Ag2G00802/Ag10G02572/Ag4G02469/Ag3G00431/Ag5G00400/Ag11G04160/Ag5G02230/Ag11G03150/Ag6G00300/-/Ag2G00803/Ag2G00841/Ag2G02197/Ag10G02321/Ag8G00390/Ag8G01131/Ag7G01100/Ag7G02140/Ag9G01761/Ag1G00280/Ag4G02043/Ag11G03480/Ag1G01479/Ag5G01047/Ag5G02741/Ag3G01143/Ag5G00090/Ag1G00864/Ag4G02493/Ag2G01844/Ag3G00342/Ag8G01106/Ag11G04159/Ag3G01810/…	57	19	Ag1G00360/Ag10G00621/Ag1G01410/Ag8G01092/Ag3G00431/Ag5G02230/Ag11G03150/Ag10G02321/Ag8G00390/Ag9G01761/Ag4G02043/Ag5G01047/Ag5G02741/Ag1G00864/Ag3G00342/Ag10G01226/Ag4G02118/Ag9G00310/AgUnG01438	38	Ag4G02772/Ag5G02167/Ag2G00802/Ag10G02572/Ag4G02469/Ag5G00400/Ag11G04160/Ag6G00300/novel.757/Ag2G00803/Ag2G00841/Ag2G02197/Ag8G01131/Ag7G01100/Ag7G02140/Ag1G00280/Ag11G03480/Ag1G01479/Ag3G01143/Ag5G00090/Ag4G02493/Ag2G01844/Ag8G01106/Ag11G04159/Ag3G01810/Ag9G02349/novel.982/novel.93/Ag10G01965/Ag1G00281/Ag3G00550/Ag4G01627/Ag7G02359/novel.758/Ag6G00798/Ag1G01322/Ag2G02496/Ag6G00325
		MF	GO:0008519	ammonium transmembrane transporter activity	4/1384	10/11375	0.0250238	0.366257	Ag6G02134/Ag10G00951/novel.291/Ag8G00066	Ag6G02134/Ag10G00951/-/Ag8G00066	4	1	novel.291	3	Ag6G02134/Ag10G00951/Ag8G00066
		MF	GO:0016634	oxidoreductase activity, acting on the CH-CH group of donors, oxygen as acceptor	4/1384	10/11375	0.0250238	0.366257	Ag3G01286/Ag11G03686/Ag4G02068/Ag11G03414	Ag3G01286/Ag11G03686/Ag4G02068/Ag11G03414	4	3	Ag3G01286/Ag4G02068/Ag11G03414	1	Ag11G03686
		MF	GO:0030234	enzyme regulator activity	27/1384	152/11375	0.0271513	0.36961	Ag7G02222/Ag9G01030/Ag7G02231/Ag9G00182/Ag2G02591/Ag10G02519/Ag9G01031/Ag2G02593/Ag10G01380/Ag2G02515/Ag3G01001/Ag10G02667/Ag1G01184/Ag9G02667/Ag2G02589/Ag3G02035/Ag2G02595/Ag6G02615/Ag2G02328/Ag4G00203/Ag11G04981/Ag10G02058/Ag6G00627/Ag3G00997/Ag2G01797/Ag5G01163/Ag3G01465	Ag7G02222/Ag9G01030/Ag7G02231/Ag9G00182/Ag2G02591/Ag10G02519/Ag9G01031/Ag2G02593/Ag10G01380/Ag2G02515/Ag3G01001/Ag10G02667/Ag1G01184/Ag9G02667/Ag2G02589/Ag3G02035/Ag2G02595/Ag6G02615/Ag2G02328/Ag4G00203/Ag11G04981/Ag10G02058/Ag6G00627/Ag3G00997/Ag2G01797/Ag5G01163/Ag3G01465	27	7	Ag2G02591/Ag3G01001/Ag6G00627/Ag3G00997/Ag2G01797/Ag5G01163/Ag3G01465	20	Ag7G02222/Ag9G01030/Ag7G02231/Ag9G00182/Ag10G02519/Ag9G01031/Ag2G02593/Ag10G01380/Ag2G02515/Ag10G02667/Ag1G01184/Ag9G02667/Ag2G02589/Ag3G02035/Ag2G02595/Ag6G02615/Ag2G02328/Ag4G00203/Ag11G04981/Ag10G02058
		MF	GO:0016860	intramolecular oxidoreductase activity	6/1384	20/11375	0.0275486	0.36961	Ag2G00276/Ag7G01176/Ag10G01155/Ag2G02240/Ag5G00497/Ag11G03214	Ag2G00276/Ag7G01176/Ag10G01155/Ag2G02240/Ag5G00497/Ag11G03214	6	4	Ag2G00276/Ag2G02240/Ag5G00497/Ag11G03214	2	Ag7G01176/Ag10G01155
		MF	GO:0016835	carbon-oxygen lyase activity	13/1384	61/11375	0.0296572	0.371762	Ag1G00256/novel.2636/Ag11G04983/Ag2G02631/Ag4G02016/Ag3G00924/Ag11G03223/Ag11G04587/Ag7G00639/Ag7G00714/Ag2G02697/Ag9G00517/Ag9G00479	Ag1G00256/-/Ag11G04983/Ag2G02631/Ag4G02016/Ag3G00924/Ag11G03223/Ag11G04587/Ag7G00639/Ag7G00714/Ag2G02697/Ag9G00517/Ag9G00479	13	2	novel.2636/Ag4G02016	11	Ag1G00256/Ag11G04983/Ag2G02631/Ag3G00924/Ag11G03223/Ag11G04587/Ag7G00639/Ag7G00714/Ag2G02697/Ag9G00517/Ag9G00479
		MF	GO:0016838	carbon-oxygen lyase activity, acting on phosphates	9/1384	37/11375	0.0300181	0.371762	Ag1G00256/Ag11G04983/Ag4G02016/Ag3G00924/Ag11G03223/Ag7G00639/Ag7G00714/Ag2G02697/Ag9G00517	Ag1G00256/Ag11G04983/Ag4G02016/Ag3G00924/Ag11G03223/Ag7G00639/Ag7G00714/Ag2G02697/Ag9G00517	9	1	Ag4G02016	8	Ag1G00256/Ag11G04983/Ag3G00924/Ag11G03223/Ag7G00639/Ag7G00714/Ag2G02697/Ag9G00517
		MF	GO:0050660	flavin adenine dinucleotide binding	20/1384	107/11375	0.0324104	0.386524	Ag9G01934/Ag10G00933/Ag6G02243/Ag7G02245/Ag5G02344/Ag5G01153/Ag10G00343/Ag9G02390/Ag10G00455/AgUnG00769/Ag10G00403/Ag3G00635/Ag10G00342/Ag2G01955/Ag3G01393/Ag7G02246/Ag9G01970/Ag10G01447/Ag1G00657/Ag3G02794	Ag9G01934/Ag10G00933/Ag6G02243/Ag7G02245/Ag5G02344/Ag5G01153/Ag10G00343/Ag9G02390/Ag10G00455/AgUnG00769/Ag10G00403/Ag3G00635/Ag10G00342/Ag2G01955/Ag3G01393/Ag7G02246/Ag9G01970/Ag10G01447/Ag1G00657/Ag3G02794	20	16	Ag9G01934/Ag10G00933/Ag6G02243/Ag7G02245/Ag5G01153/Ag10G00343/Ag10G00455/AgUnG00769/Ag10G00403/Ag3G00635/Ag10G00342/Ag2G01955/Ag3G01393/Ag7G02246/Ag10G01447/Ag1G00657	4	Ag5G02344/Ag9G02390/Ag9G01970/Ag3G02794
		MF	GO:0050662	coenzyme binding	47/1384	299/11375	0.0382271	0.439612	Ag9G01934/Ag10G00650/Ag10G02836/Ag10G00933/Ag5G01647/Ag6G02243/Ag7G00298/Ag6G02234/Ag11G03405/Ag6G01127/Ag7G02245/Ag11G03540/Ag4G01886/Ag4G00135/Ag7G01192/Ag2G02988/Ag5G02344/Ag5G01153/Ag10G01557/Ag10G00343/Ag9G02390/Ag8G01917/Ag10G01793/Ag2G02648/Ag10G00455/AgUnG00769/Ag2G02190/Ag10G00403/Ag3G00635/Ag10G00342/AgUnG00296/Ag2G01955/Ag6G01948/Ag2G02567/Ag3G01393/Ag5G02096/Ag2G02394/Ag9G02070/Ag7G02…	Ag9G01934/Ag10G00650/Ag10G02836/Ag10G00933/Ag5G01647/Ag6G02243/Ag7G00298/Ag6G02234/Ag11G03405/Ag6G01127/Ag7G02245/Ag11G03540/Ag4G01886/Ag4G00135/Ag7G01192/Ag2G02988/Ag5G02344/Ag5G01153/Ag10G01557/Ag10G00343/Ag9G02390/Ag8G01917/Ag10G01793/Ag2G02648/Ag10G00455/AgUnG00769/Ag2G02190/Ag10G00403/Ag3G00635/Ag10G00342/AgUnG00296/Ag2G01955/Ag6G01948/Ag2G02567/Ag3G01393/Ag5G02096/Ag2G02394/Ag9G02070/Ag7G02…	47	28	Ag9G01934/Ag10G00933/Ag5G01647/Ag6G02243/Ag7G00298/Ag6G02234/Ag11G03405/Ag6G01127/Ag7G02245/Ag4G00135/Ag5G01153/Ag10G01557/Ag10G00343/Ag8G01917/Ag10G00455/AgUnG00769/Ag2G02190/Ag10G00403/Ag3G00635/Ag10G00342/AgUnG00296/Ag2G01955/Ag2G02567/Ag3G01393/Ag7G02246/Ag10G01447/Ag1G00657/Ag10G02799	19	Ag10G00650/Ag10G02836/Ag11G03540/Ag4G01886/Ag7G01192/Ag2G02988/Ag5G02344/Ag9G02390/Ag10G01793/Ag2G02648/Ag6G01948/Ag5G02096/Ag2G02394/Ag9G02070/Ag9G01970/Ag3G01734/Ag9G00537/Ag7G01110/Ag3G02794
		MF	GO:0010333	terpene synthase activity	8/1384	33/11375	0.040416	0.448757	Ag1G00256/Ag11G04983/Ag4G02016/Ag3G00924/Ag11G03223/Ag7G00639/Ag7G00714/Ag2G02697	Ag1G00256/Ag11G04983/Ag4G02016/Ag3G00924/Ag11G03223/Ag7G00639/Ag7G00714/Ag2G02697	8	1	Ag4G02016	7	Ag1G00256/Ag11G04983/Ag3G00924/Ag11G03223/Ag7G00639/Ag7G00714/Ag2G02697
		MF	GO:0016684	oxidoreductase activity, acting on peroxide as acceptor	18/1384	97/11375	0.0435243	0.454504	Ag3G00657/Ag3G00528/Ag2G01628/Ag1G01694/Ag4G01142/Ag5G01904/novel.1741/Ag7G02148/novel.513/Ag3G00819/novel.1857/Ag3G00839/Ag2G02687/novel.3559/Ag3G01155/Ag7G00597/Ag11G04818/Ag11G03456	Ag3G00657/Ag3G00528/Ag2G01628/Ag1G01694/Ag4G01142/Ag5G01904/-/Ag7G02148/-/Ag3G00819/-/Ag3G00839/Ag2G02687/-/Ag3G01155/Ag7G00597/Ag11G04818/Ag11G03456	18	8	Ag3G00528/Ag5G01904/novel.1741/Ag7G02148/Ag2G02687/novel.3559/Ag3G01155/Ag11G03456	10	Ag3G00657/Ag2G01628/Ag1G01694/Ag4G01142/novel.513/Ag3G00819/novel.1857/Ag3G00839/Ag7G00597/Ag11G04818
		MF	GO:0004252	serine-type endopeptidase activity	12/1384	58/11375	0.0439424	0.454504	Ag4G01139/Ag2G00210/Ag10G01416/Ag9G02459/Ag8G00369/Ag9G01035/Ag4G02847/Ag7G01821/Ag2G00068/Ag11G03567/Ag7G00853/Ag10G01203	Ag4G01139/Ag2G00210/Ag10G01416/Ag9G02459/Ag8G00369/Ag9G01035/Ag4G02847/Ag7G01821/Ag2G00068/Ag11G03567/Ag7G00853/Ag10G01203	12	3	Ag4G02847/Ag7G00853/Ag10G01203	9	Ag4G01139/Ag2G00210/Ag10G01416/Ag9G02459/Ag8G00369/Ag9G01035/Ag7G01821/Ag2G00068/Ag11G03567
		MF	GO:0070011	peptidase activity, acting on L-amino acid peptides	45/1384	288/11375	0.0455836	0.454504	Ag2G00296/Ag3G02497/Ag4G01139/Ag4G02177/Ag6G00054/Ag3G01496/Ag9G00088/Ag7G00165/Ag2G02214/Ag9G00036/Ag2G00210/Ag10G01416/Ag2G01512/Ag11G05016/Ag3G02615/Ag2G00738/Ag1G01798/AgUnG01011/AgUnG00584/Ag1G00056/Ag3G02449/Ag3G01113/Ag9G02459/Ag8G00369/Ag9G00070/AgUnG01237/Ag6G01407/Ag9G01035/Ag11G03863/Ag6G02285/Ag9G01234/Ag11G04653/AgUnG00138/Ag4G02847/Ag11G04325/Ag1G01819/Ag7G01821/Ag1G02140/Ag2G02783/…	Ag2G00296/Ag3G02497/Ag4G01139/Ag4G02177/Ag6G00054/Ag3G01496/Ag9G00088/Ag7G00165/Ag2G02214/Ag9G00036/Ag2G00210/Ag10G01416/Ag2G01512/Ag11G05016/Ag3G02615/Ag2G00738/Ag1G01798/AgUnG01011/AgUnG00584/Ag1G00056/Ag3G02449/Ag3G01113/Ag9G02459/Ag8G00369/Ag9G00070/AgUnG01237/Ag6G01407/Ag9G01035/Ag11G03863/Ag6G02285/Ag9G01234/Ag11G04653/AgUnG00138/Ag4G02847/Ag11G04325/Ag1G01819/Ag7G01821/Ag1G02140/Ag2G02783/…	45	19	Ag3G02497/Ag6G00054/Ag3G01496/Ag9G00088/Ag7G00165/Ag2G02214/Ag9G00036/Ag11G05016/Ag3G02615/Ag2G00738/Ag1G01798/AgUnG00584/AgUnG01237/Ag9G01234/Ag11G04653/Ag4G02847/Ag11G04325/Ag7G00853/Ag10G01203	26	Ag2G00296/Ag4G01139/Ag4G02177/Ag2G00210/Ag10G01416/Ag2G01512/AgUnG01011/Ag1G00056/Ag3G02449/Ag3G01113/Ag9G02459/Ag8G00369/Ag9G00070/Ag6G01407/Ag9G01035/Ag11G03863/Ag6G02285/AgUnG00138/Ag1G01819/Ag7G01821/Ag1G02140/Ag2G02783/Ag9G00187/Ag2G00068/Ag11G03567/Ag11G04893
		MF	GO:0008483	transaminase activity	4/1384	12/11375	0.048403	0.454504	Ag5G01647/Ag6G01127/Ag6G01948/Ag3G01734	Ag5G01647/Ag6G01127/Ag6G01948/Ag3G01734	4	2	Ag5G01647/Ag6G01127	2	Ag6G01948/Ag3G01734
		MF	GO:0016769	transferase activity, transferring nitrogenous groups	4/1384	12/11375	0.048403	0.454504	Ag5G01647/Ag6G01127/Ag6G01948/Ag3G01734	Ag5G01647/Ag6G01127/Ag6G01948/Ag3G01734	4	2	Ag5G01647/Ag6G01127	2	Ag6G01948/Ag3G01734
		MF	GO:0009055	electron transfer activity	20/1384	112/11375	0.0494026	0.454504	AgUnG00117/Ag1G00701/Ag1G02088/Ag2G01697/Ag3G02549/Ag5G01270/Ag1G01181/Ag5G02504/Ag11G04372/Ag6G01279/Ag9G00464/Ag2G02847/Ag7G01403/Ag2G01698/Ag5G00183/Ag3G02793/Ag5G00059/AgUnG00836/Ag10G02133/Ag8G01935	AgUnG00117/Ag1G00701/Ag1G02088/Ag2G01697/Ag3G02549/Ag5G01270/Ag1G01181/Ag5G02504/Ag11G04372/Ag6G01279/Ag9G00464/Ag2G02847/Ag7G01403/Ag2G01698/Ag5G00183/Ag3G02793/Ag5G00059/AgUnG00836/Ag10G02133/Ag8G01935	20	8	Ag1G02088/Ag2G01697/Ag6G01279/Ag9G00464/Ag2G02847/Ag3G02793/Ag10G02133/Ag8G01935	12	AgUnG00117/Ag1G00701/Ag3G02549/Ag5G01270/Ag1G01181/Ag5G02504/Ag11G04372/Ag7G01403/Ag2G01698/Ag5G00183/Ag5G00059/AgUnG00836
		MF	GO:0098772	molecular function regulator	29/1384	176/11375	0.0541566	0.484401	Ag7G02222/Ag9G01030/Ag7G02231/Ag8G00143/Ag9G00182/Ag2G02591/Ag10G02519/Ag9G00839/Ag9G01031/Ag2G02593/Ag10G01380/Ag2G02515/Ag3G01001/Ag10G02667/Ag1G01184/Ag9G02667/Ag2G02589/Ag3G02035/Ag2G02595/Ag6G02615/Ag2G02328/Ag4G00203/Ag11G04981/Ag10G02058/Ag6G00627/Ag3G00997/Ag2G01797/Ag5G01163/Ag3G01465	Ag7G02222/Ag9G01030/Ag7G02231/Ag8G00143/Ag9G00182/Ag2G02591/Ag10G02519/Ag9G00839/Ag9G01031/Ag2G02593/Ag10G01380/Ag2G02515/Ag3G01001/Ag10G02667/Ag1G01184/Ag9G02667/Ag2G02589/Ag3G02035/Ag2G02595/Ag6G02615/Ag2G02328/Ag4G00203/Ag11G04981/Ag10G02058/Ag6G00627/Ag3G00997/Ag2G01797/Ag5G01163/Ag3G01465	29	8	Ag8G00143/Ag2G02591/Ag3G01001/Ag6G00627/Ag3G00997/Ag2G01797/Ag5G01163/Ag3G01465	21	Ag7G02222/Ag9G01030/Ag7G02231/Ag9G00182/Ag10G02519/Ag9G00839/Ag9G01031/Ag2G02593/Ag10G01380/Ag2G02515/Ag10G02667/Ag1G01184/Ag9G02667/Ag2G02589/Ag3G02035/Ag2G02595/Ag6G02615/Ag2G02328/Ag4G00203/Ag11G04981/Ag10G02058
		MF	GO:0005509	calcium ion binding	27/1384	163/11375	0.0582203	0.506674	Ag8G01016/Ag3G00217/AgUnG00080/Ag11G03503/Ag4G02115/Ag9G01486/Ag3G01981/Ag4G01847/Ag7G00636/Ag6G00406/Ag10G01106/Ag11G03169/Ag3G02586/Ag1G00305/Ag10G02221/Ag4G01919/Ag4G00903/Ag11G04497/Ag1G02086/Ag7G01426/Ag1G02133/Ag11G03633/Ag4G02144/Ag10G02331/Ag9G01287/Ag2G00002/Ag3G02085	Ag8G01016/Ag3G00217/AgUnG00080/Ag11G03503/Ag4G02115/Ag9G01486/Ag3G01981/Ag4G01847/Ag7G00636/Ag6G00406/Ag10G01106/Ag11G03169/Ag3G02586/Ag1G00305/Ag10G02221/Ag4G01919/Ag4G00903/Ag11G04497/Ag1G02086/Ag7G01426/Ag1G02133/Ag11G03633/Ag4G02144/Ag10G02331/Ag9G01287/Ag2G00002/Ag3G02085	27	8	Ag4G01847/Ag11G03169/Ag4G00903/Ag1G02086/Ag7G01426/Ag1G02133/Ag10G02331/Ag3G02085	19	Ag8G01016/Ag3G00217/AgUnG00080/Ag11G03503/Ag4G02115/Ag9G01486/Ag3G01981/Ag7G00636/Ag6G00406/Ag10G01106/Ag3G02586/Ag1G00305/Ag10G02221/Ag4G01919/Ag11G04497/Ag11G03633/Ag4G02144/Ag9G01287/Ag2G00002
		MF	GO:0016627	oxidoreductase activity, acting on the CH-CH group of donors	9/1384	42/11375	0.0621993	0.519445	Ag2G01976/Ag7G02022/Ag10G00933/Ag6G02243/Ag3G01286/Ag11G03686/Ag4G02068/Ag11G04583/Ag11G03414	Ag2G01976/Ag7G02022/Ag10G00933/Ag6G02243/Ag3G01286/Ag11G03686/Ag4G02068/Ag11G04583/Ag11G03414	9	6	Ag7G02022/Ag10G00933/Ag6G02243/Ag3G01286/Ag4G02068/Ag11G03414	3	Ag2G01976/Ag11G03686/Ag11G04583
		MF	GO:0008171	O-methyltransferase activity	6/1384	24/11375	0.0629142	0.519445	Ag5G00225/Ag1G00097/novel.505/novel.2555/Ag9G02881/Ag9G00159	Ag5G00225/Ag1G00097/-/-/Ag9G02881/Ag9G00159	6	3	novel.505/novel.2555/Ag9G00159	3	Ag5G00225/Ag1G00097/Ag9G02881
		MF	GO:0003700	DNA-binding transcription factor activity	53/1384	355/11375	0.0652943	0.525619	Ag4G01741/Ag7G02143/Ag1G01551/Ag1G01999/Ag4G01086/Ag10G02490/Ag4G00794/novel.1128/Ag2G02078/Ag4G01737/novel.2414/Ag5G00279/Ag5G00622/Ag4G02290/Ag7G00777/Ag1G00373/Ag8G02180/AgUnG00013/Ag10G02718/Ag6G00716/Ag7G01284/Ag3G01928/Ag11G03917/Ag7G02312/Ag3G02367/Ag6G00421/Ag11G03587/Ag11G03464/AgUnG00597/Ag4G01404/Ag2G02205/Ag3G00083/Ag10G02884/Ag3G01563/Ag8G02073/Ag5G01957/Ag6G02422/Ag9G01710/Ag8G00817…	Ag4G01741/Ag7G02143/Ag1G01551/Ag1G01999/Ag4G01086/Ag10G02490/Ag4G00794/-/Ag2G02078/Ag4G01737/-/Ag5G00279/Ag5G00622/Ag4G02290/Ag7G00777/Ag1G00373/Ag8G02180/AgUnG00013/Ag10G02718/Ag6G00716/Ag7G01284/Ag3G01928/Ag11G03917/Ag7G02312/Ag3G02367/Ag6G00421/Ag11G03587/Ag11G03464/AgUnG00597/Ag4G01404/Ag2G02205/Ag3G00083/Ag10G02884/Ag3G01563/Ag8G02073/Ag5G01957/Ag6G02422/Ag9G01710/Ag8G00817/Ag10G00315/-/Ag10…	53	40	Ag7G02143/Ag1G01551/Ag1G01999/Ag4G01086/Ag10G02490/Ag4G00794/Ag2G02078/novel.2414/Ag5G00279/Ag5G00622/Ag4G02290/Ag8G02180/AgUnG00013/Ag10G02718/Ag6G00716/Ag7G01284/Ag3G01928/Ag11G03917/Ag7G02312/Ag3G02367/Ag6G00421/Ag11G03587/Ag11G03464/AgUnG00597/Ag4G01404/Ag2G02205/Ag3G00083/Ag10G02884/Ag8G02073/Ag5G01957/Ag6G02422/Ag9G01710/Ag8G00817/novel.3321/Ag11G04896/Ag10G02731/Ag3G02087/Ag5G00073/Ag1G020…	13	Ag4G01741/novel.1128/Ag4G01737/Ag7G00777/Ag1G00373/Ag3G01563/Ag10G00315/Ag10G01513/Ag11G05031/Ag2G00460/Ag11G03168/Ag10G00900/Ag10G02345
		MF	GO:0140110	transcription regulator activity	57/1384	386/11375	0.0682081	0.535683	Ag4G01741/Ag7G02143/Ag1G01551/Ag1G01999/Ag5G00727/Ag4G01086/Ag1G01468/Ag10G02490/Ag4G00794/novel.1128/Ag2G02078/Ag4G01737/novel.2414/Ag5G00279/Ag5G00622/Ag4G02290/Ag7G00777/Ag1G00373/Ag8G02180/AgUnG00013/Ag10G02718/novel.606/Ag6G00716/Ag7G01284/Ag3G01928/Ag11G03917/Ag7G02312/Ag3G02367/Ag6G00421/Ag11G03587/Ag11G03464/AgUnG00597/Ag4G01404/Ag2G02205/Ag3G00083/Ag10G02884/Ag3G01563/Ag8G02073/Ag5G01957…	Ag4G01741/Ag7G02143/Ag1G01551/Ag1G01999/Ag5G00727/Ag4G01086/Ag1G01468/Ag10G02490/Ag4G00794/-/Ag2G02078/Ag4G01737/-/Ag5G00279/Ag5G00622/Ag4G02290/Ag7G00777/Ag1G00373/Ag8G02180/AgUnG00013/Ag10G02718/-/Ag6G00716/Ag7G01284/Ag3G01928/Ag11G03917/Ag7G02312/Ag3G02367/Ag6G00421/Ag11G03587/Ag11G03464/AgUnG00597/Ag4G01404/Ag2G02205/Ag3G00083/Ag10G02884/Ag3G01563/Ag8G02073/Ag5G01957/Ag6G02422/Ag9G01710/Ag8G0…	57	43	Ag7G02143/Ag1G01551/Ag1G01999/Ag5G00727/Ag4G01086/Ag1G01468/Ag10G02490/Ag4G00794/Ag2G02078/novel.2414/Ag5G00279/Ag5G00622/Ag4G02290/Ag8G02180/AgUnG00013/Ag10G02718/Ag6G00716/Ag7G01284/Ag3G01928/Ag11G03917/Ag7G02312/Ag3G02367/Ag6G00421/Ag11G03587/Ag11G03464/AgUnG00597/Ag4G01404/Ag2G02205/Ag3G00083/Ag10G02884/Ag8G02073/Ag5G01957/Ag6G02422/Ag9G01710/Ag8G00817/novel.3321/Ag11G04896/Ag10G02731/Ag3G020…	14	Ag4G01741/novel.1128/Ag4G01737/Ag7G00777/Ag1G00373/novel.606/Ag3G01563/Ag10G00315/Ag10G01513/Ag11G05031/Ag2G00460/Ag11G03168/Ag10G00900/Ag10G02345
		MF	GO:0016667	oxidoreductase activity, acting on a sulfur group of donors	9/1384	44/11375	0.0795675	0.610018	Ag1G02088/Ag9G01807/Ag6G01279/Ag2G02240/Ag9G00464/Ag3G02793/Ag5G00059/Ag11G03214/Ag8G01935	Ag1G02088/Ag9G01807/Ag6G01279/Ag2G02240/Ag9G00464/Ag3G02793/Ag5G00059/Ag11G03214/Ag8G01935	9	7	Ag1G02088/Ag6G01279/Ag2G02240/Ag9G00464/Ag3G02793/Ag11G03214/Ag8G01935	2	Ag9G01807/Ag5G00059
		MF	GO:0000287	magnesium ion binding	13/1384	71/11375	0.0849356	0.636029	Ag1G00256/Ag11G04983/Ag10G01939/Ag4G02016/Ag3G00924/Ag9G00256/Ag11G03223/Ag7G00639/Ag5G01878/Ag7G00714/Ag8G01942/Ag9G00537/Ag2G02697	Ag1G00256/Ag11G04983/Ag10G01939/Ag4G02016/Ag3G00924/Ag9G00256/Ag11G03223/Ag7G00639/Ag5G01878/Ag7G00714/Ag8G01942/Ag9G00537/Ag2G02697	13	4	Ag10G01939/Ag4G02016/Ag5G01878/Ag8G01942	9	Ag1G00256/Ag11G04983/Ag3G00924/Ag9G00256/Ag11G03223/Ag7G00639/Ag7G00714/Ag9G00537/Ag2G02697
		MF	GO:0016747	transferase activity, transferring acyl groups other than amino-acyl groups	21/1384	128/11375	0.0937387	0.654243	Ag2G01079/Ag5G00727/Ag9G02488/Ag10G01266/Ag8G01420/Ag5G00189/Ag5G01757/Ag11G03356/Ag2G00982/Ag2G02093/novel.1364/Ag8G00864/Ag7G00622/Ag9G02393/Ag11G03357/Ag5G02052/Ag4G00246/Ag2G02203/AgUnG00015/Ag8G01543/Ag3G02838	Ag2G01079/Ag5G00727/Ag9G02488/Ag10G01266/Ag8G01420/Ag5G00189/Ag5G01757/Ag11G03356/Ag2G00982/Ag2G02093/-/Ag8G00864/Ag7G00622/Ag9G02393/Ag11G03357/Ag5G02052/Ag4G00246/Ag2G02203/AgUnG00015/Ag8G01543/Ag3G02838	21	16	Ag5G00727/Ag9G02488/Ag10G01266/Ag8G01420/Ag5G00189/Ag5G01757/Ag11G03356/Ag2G00982/Ag2G02093/Ag8G00864/Ag7G00622/Ag9G02393/Ag4G00246/Ag2G02203/AgUnG00015/Ag3G02838	5	Ag2G01079/novel.1364/Ag11G03357/Ag5G02052/Ag8G01543
		MF	GO:0008233	peptidase activity	47/1384	320/11375	0.0969113	0.654243	Ag2G00296/Ag3G02497/novel.1702/Ag4G01139/Ag4G02177/Ag6G00054/Ag3G01496/Ag9G00088/Ag7G00165/Ag2G02214/Ag9G00036/Ag2G00210/Ag10G01416/Ag2G01512/Ag11G05016/Ag3G02615/Ag2G00738/Ag1G01798/AgUnG01011/AgUnG00584/Ag1G00056/Ag3G02449/Ag3G01113/Ag9G02459/Ag8G00369/Ag9G00070/AgUnG01237/Ag6G01407/Ag9G01035/Ag11G03863/Ag6G02285/Ag9G01234/Ag11G04653/AgUnG00138/Ag4G02847/Ag11G04325/novel.768/Ag1G01819/Ag7G01821…	Ag2G00296/Ag3G02497/-/Ag4G01139/Ag4G02177/Ag6G00054/Ag3G01496/Ag9G00088/Ag7G00165/Ag2G02214/Ag9G00036/Ag2G00210/Ag10G01416/Ag2G01512/Ag11G05016/Ag3G02615/Ag2G00738/Ag1G01798/AgUnG01011/AgUnG00584/Ag1G00056/Ag3G02449/Ag3G01113/Ag9G02459/Ag8G00369/Ag9G00070/AgUnG01237/Ag6G01407/Ag9G01035/Ag11G03863/Ag6G02285/Ag9G01234/Ag11G04653/AgUnG00138/Ag4G02847/Ag11G04325/-/Ag1G01819/Ag7G01821/Ag1G02140/Ag2G02…	47	21	Ag3G02497/novel.1702/Ag6G00054/Ag3G01496/Ag9G00088/Ag7G00165/Ag2G02214/Ag9G00036/Ag11G05016/Ag3G02615/Ag2G00738/Ag1G01798/AgUnG00584/AgUnG01237/Ag9G01234/Ag11G04653/Ag4G02847/Ag11G04325/novel.768/Ag7G00853/Ag10G01203	26	Ag2G00296/Ag4G01139/Ag4G02177/Ag2G00210/Ag10G01416/Ag2G01512/AgUnG01011/Ag1G00056/Ag3G02449/Ag3G01113/Ag9G02459/Ag8G00369/Ag9G00070/Ag6G01407/Ag9G01035/Ag11G03863/Ag6G02285/AgUnG00138/Ag1G01819/Ag7G01821/Ag1G02140/Ag2G02783/Ag9G00187/Ag2G00068/Ag11G03567/Ag11G04893
		MF	GO:0004866	endopeptidase inhibitor activity	4/1384	15/11375	0.099633	0.654243	Ag3G01001/Ag2G02328/Ag3G00997/Ag3G01465	Ag3G01001/Ag2G02328/Ag3G00997/Ag3G01465	4	3	Ag3G01001/Ag3G00997/Ag3G01465	1	Ag2G02328
		MF	GO:0030414	peptidase inhibitor activity	4/1384	15/11375	0.099633	0.654243	Ag3G01001/Ag2G02328/Ag3G00997/Ag3G01465	Ag3G01001/Ag2G02328/Ag3G00997/Ag3G01465	4	3	Ag3G01001/Ag3G00997/Ag3G01465	1	Ag2G02328
		MF	GO:0061134	peptidase regulator activity	4/1384	15/11375	0.099633	0.654243	Ag3G01001/Ag2G02328/Ag3G00997/Ag3G01465	Ag3G01001/Ag2G02328/Ag3G00997/Ag3G01465	4	3	Ag3G01001/Ag3G00997/Ag3G01465	1	Ag2G02328
		MF	GO:0061135	endopeptidase regulator activity	4/1384	15/11375	0.099633	0.654243	Ag3G01001/Ag2G02328/Ag3G00997/Ag3G01465	Ag3G01001/Ag2G02328/Ag3G00997/Ag3G01465	4	3	Ag3G01001/Ag3G00997/Ag3G01465	1	Ag2G02328
		MF	GO:0004601	peroxidase activity	16/1384	94/11375	0.10249	0.654243	Ag3G00528/Ag1G01694/Ag4G01142/Ag5G01904/novel.1741/Ag7G02148/novel.513/Ag3G00819/novel.1857/Ag3G00839/Ag2G02687/novel.3559/Ag3G01155/Ag7G00597/Ag11G04818/Ag11G03456	Ag3G00528/Ag1G01694/Ag4G01142/Ag5G01904/-/Ag7G02148/-/Ag3G00819/-/Ag3G00839/Ag2G02687/-/Ag3G01155/Ag7G00597/Ag11G04818/Ag11G03456	16	8	Ag3G00528/Ag5G01904/novel.1741/Ag7G02148/Ag2G02687/novel.3559/Ag3G01155/Ag11G03456	8	Ag1G01694/Ag4G01142/novel.513/Ag3G00819/novel.1857/Ag3G00839/Ag7G00597/Ag11G04818
		MF	GO:0004185	serine-type carboxypeptidase activity	10/1384	53/11375	0.103622	0.654243	Ag4G02177/Ag9G00036/Ag3G01113/AgUnG01237/Ag6G02285/Ag9G01234/Ag11G04653/AgUnG00138/Ag11G04325/Ag2G02783	Ag4G02177/Ag9G00036/Ag3G01113/AgUnG01237/Ag6G02285/Ag9G01234/Ag11G04653/AgUnG00138/Ag11G04325/Ag2G02783	10	5	Ag9G00036/AgUnG01237/Ag9G01234/Ag11G04653/Ag11G04325	5	Ag4G02177/Ag3G01113/Ag6G02285/AgUnG00138/Ag2G02783
		MF	GO:0070008	serine-type exopeptidase activity	11/1384	61/11375	0.11634	0.708734	Ag4G02177/Ag9G00036/Ag3G01113/AgUnG01237/Ag6G02285/Ag9G01234/Ag11G04653/AgUnG00138/Ag11G04325/Ag2G02783/Ag11G03567	Ag4G02177/Ag9G00036/Ag3G01113/AgUnG01237/Ag6G02285/Ag9G01234/Ag11G04653/AgUnG00138/Ag11G04325/Ag2G02783/Ag11G03567	11	5	Ag9G00036/AgUnG01237/Ag9G01234/Ag11G04653/Ag11G04325	6	Ag4G02177/Ag3G01113/Ag6G02285/AgUnG00138/Ag2G02783/Ag11G03567
		MF	GO:0008138	protein tyrosine/serine/threonine phosphatase activity	5/1384	22/11375	0.120311	0.708734	Ag3G00855/Ag3G02332/Ag5G01182/Ag6G00292/Ag9G01234	Ag3G00855/Ag3G02332/Ag5G01182/Ag6G00292/Ag9G01234	5	3	Ag5G01182/Ag6G00292/Ag9G01234	2	Ag3G00855/Ag3G02332
		MF	GO:0015079	potassium ion transmembrane transporter activity	4/1384	16/11375	0.120645	0.708734	Ag1G01340/Ag9G02505/Ag7G00266/Ag6G01209	Ag1G01340/Ag9G02505/Ag7G00266/Ag6G01209	4	3	Ag1G01340/Ag9G02505/Ag6G01209	1	Ag7G00266
		MF	GO:0004180	carboxypeptidase activity	10/1384	55/11375	0.125071	0.708734	Ag4G02177/Ag9G00036/Ag3G01113/AgUnG01237/Ag6G02285/Ag9G01234/Ag11G04653/AgUnG00138/Ag11G04325/Ag2G02783	Ag4G02177/Ag9G00036/Ag3G01113/AgUnG01237/Ag6G02285/Ag9G01234/Ag11G04653/AgUnG00138/Ag11G04325/Ag2G02783	10	5	Ag9G00036/AgUnG01237/Ag9G01234/Ag11G04653/Ag11G04325	5	Ag4G02177/Ag3G01113/Ag6G02285/AgUnG00138/Ag2G02783
		MF	GO:0046982	protein heterodimerization activity	11/1384	62/11375	0.126767	0.708734	Ag11G04343/Ag5G00019/Ag8G00553/Ag1G00925/Ag2G00883/Ag6G02349/Ag4G00815/Ag11G04242/Ag9G02094/Ag2G01912/Ag7G01069	Ag11G04343/Ag5G00019/Ag8G00553/Ag1G00925/Ag2G00883/Ag6G02349/Ag4G00815/Ag11G04242/Ag9G02094/Ag2G01912/Ag7G01069	11	3	Ag5G00019/Ag6G02349/Ag4G00815	8	Ag11G04343/Ag8G00553/Ag1G00925/Ag2G00883/Ag11G04242/Ag9G02094/Ag2G01912/Ag7G01069
		MF	GO:0015035	protein disulfide oxidoreductase activity	6/1384	29/11375	0.132655	0.708734	Ag1G02088/Ag6G01279/Ag9G00464/Ag3G02793/Ag5G00059/Ag8G01935	Ag1G02088/Ag6G01279/Ag9G00464/Ag3G02793/Ag5G00059/Ag8G01935	6	5	Ag1G02088/Ag6G01279/Ag9G00464/Ag3G02793/Ag8G01935	1	Ag5G00059
		MF	GO:0015036	disulfide oxidoreductase activity	6/1384	29/11375	0.132655	0.708734	Ag1G02088/Ag6G01279/Ag9G00464/Ag3G02793/Ag5G00059/Ag8G01935	Ag1G02088/Ag6G01279/Ag9G00464/Ag3G02793/Ag5G00059/Ag8G01935	6	5	Ag1G02088/Ag6G01279/Ag9G00464/Ag3G02793/Ag8G01935	1	Ag5G00059
		MF	GO:0016746	transferase activity, transferring acyl groups	27/1384	179/11375	0.139066	0.708734	Ag2G01079/Ag4G02893/Ag5G00727/Ag9G02488/Ag4G02099/Ag10G01266/Ag8G01420/Ag5G00189/Ag5G01757/Ag11G03356/Ag8G01725/Ag10G01764/Ag2G00982/Ag2G02093/novel.1364/Ag8G00864/Ag7G00622/Ag10G01762/Ag9G02393/Ag1G00400/Ag11G03357/Ag5G02052/Ag4G00246/Ag2G02203/AgUnG00015/Ag8G01543/Ag3G02838	Ag2G01079/Ag4G02893/Ag5G00727/Ag9G02488/Ag4G02099/Ag10G01266/Ag8G01420/Ag5G00189/Ag5G01757/Ag11G03356/Ag8G01725/Ag10G01764/Ag2G00982/Ag2G02093/-/Ag8G00864/Ag7G00622/Ag10G01762/Ag9G02393/Ag1G00400/Ag11G03357/Ag5G02052/Ag4G00246/Ag2G02203/AgUnG00015/Ag8G01543/Ag3G02838	27	22	Ag4G02893/Ag5G00727/Ag9G02488/Ag4G02099/Ag10G01266/Ag8G01420/Ag5G00189/Ag5G01757/Ag11G03356/Ag8G01725/Ag10G01764/Ag2G00982/Ag2G02093/Ag8G00864/Ag7G00622/Ag10G01762/Ag9G02393/Ag1G00400/Ag4G00246/Ag2G02203/AgUnG00015/Ag3G02838	5	Ag2G01079/novel.1364/Ag11G03357/Ag5G02052/Ag8G01543
		MF	GO:0019843	rRNA binding	5/1384	23/11375	0.139184	0.708734	Ag3G00097/Ag2G00171/Ag11G04710/Ag3G02353/novel.1367	Ag3G00097/Ag2G00171/Ag11G04710/Ag3G02353/-	5	0		5	Ag3G00097/Ag2G00171/Ag11G04710/Ag3G02353/novel.1367
		MF	GO:0004427	inorganic diphosphatase activity	3/1384	11/11375	0.140866	0.708734	Ag10G01939/Ag9G00256/Ag6G02031	Ag10G01939/Ag9G00256/Ag6G02031	3	2	Ag10G01939/Ag6G02031	1	Ag9G00256
		MF	GO:0015932	nucleobase-containing compound transmembrane transporter activity	3/1384	11/11375	0.140866	0.708734	Ag5G00117/Ag4G00124/Ag1G01336	Ag5G00117/Ag4G00124/Ag1G01336	3	2	Ag5G00117/Ag1G01336	1	Ag4G00124
		MF	GO:0016671	oxidoreductase activity, acting on a sulfur group of donors, disulfide as acceptor	3/1384	11/11375	0.140866	0.708734	Ag9G01807/Ag2G02240/Ag11G03214	Ag9G01807/Ag2G02240/Ag11G03214	3	2	Ag2G02240/Ag11G03214	1	Ag9G01807
		MF	GO:1901505	carbohydrate derivative transmembrane transporter activity	3/1384	11/11375	0.140866	0.708734	Ag5G00117/Ag4G00124/Ag1G01336	Ag5G00117/Ag4G00124/Ag1G01336	3	2	Ag5G00117/Ag1G01336	1	Ag4G00124
		MF	GO:0004222	metalloendopeptidase activity	8/1384	43/11375	0.144804	0.717334	Ag2G00296/Ag2G01512/Ag11G05016/Ag3G02615/AgUnG01011/Ag1G00056/novel.768/Ag1G02140	Ag2G00296/Ag2G01512/Ag11G05016/Ag3G02615/AgUnG01011/Ag1G00056/-/Ag1G02140	8	3	Ag11G05016/Ag3G02615/novel.768	5	Ag2G00296/Ag2G01512/AgUnG01011/Ag1G00056/Ag1G02140
		MF	GO:0022804	active transmembrane transporter activity	24/1384	159/11375	0.154941	0.747302	Ag2G01974/Ag3G00447/Ag5G00117/Ag1G01277/Ag4G00869/Ag4G00184/Ag6G00903/Ag5G02719/Ag6G02031/AgUnG01644/Ag4G00124/novel.3092/Ag9G02366/Ag10G01974/Ag8G02233/Ag6G01283/novel.2692/Ag2G01797/Ag6G01240/Ag6G00907/Ag5G02280/Ag8G02232/Ag4G00829/Ag9G00826	Ag2G01974/Ag3G00447/Ag5G00117/Ag1G01277/Ag4G00869/Ag4G00184/Ag6G00903/Ag5G02719/Ag6G02031/AgUnG01644/Ag4G00124/-/Ag9G02366/Ag10G01974/Ag8G02233/Ag6G01283/-/Ag2G01797/Ag6G01240/Ag6G00907/Ag5G02280/Ag8G02232/Ag4G00829/Ag9G00826	24	13	Ag2G01974/Ag5G00117/Ag1G01277/Ag4G00184/Ag6G02031/AgUnG01644/novel.3092/Ag9G02366/novel.2692/Ag2G01797/Ag6G01240/Ag8G02232/Ag9G00826	11	Ag3G00447/Ag4G00869/Ag6G00903/Ag5G02719/Ag4G00124/Ag10G01974/Ag8G02233/Ag6G01283/Ag6G00907/Ag5G02280/Ag4G00829
		MF	GO:0016701	oxidoreductase activity, acting on single donors with incorporation of molecular oxygen	9/1384	51/11375	0.160934	0.747302	Ag5G02677/Ag11G04380/Ag7G01880/Ag1G00543/Ag6G02287/Ag9G01749/AgUnG00738/Ag1G00540/Ag5G01696	Ag5G02677/Ag11G04380/Ag7G01880/Ag1G00543/Ag6G02287/Ag9G01749/AgUnG00738/Ag1G00540/Ag5G01696	9	6	Ag11G04380/Ag7G01880/Ag1G00543/Ag6G02287/AgUnG00738/Ag1G00540	3	Ag5G02677/Ag9G01749/Ag5G01696
		MF	GO:0015405	P-P-bond-hydrolysis-driven transmembrane transporter activity	13/1384	80/11375	0.169594	0.747302	Ag3G00447/Ag1G01277/Ag4G00869/Ag4G00184/Ag6G00903/Ag5G02719/Ag6G02031/Ag9G02366/Ag10G01974/Ag2G01797/Ag6G01240/Ag5G02280/Ag4G00829	Ag3G00447/Ag1G01277/Ag4G00869/Ag4G00184/Ag6G00903/Ag5G02719/Ag6G02031/Ag9G02366/Ag10G01974/Ag2G01797/Ag6G01240/Ag5G02280/Ag4G00829	13	6	Ag1G01277/Ag4G00184/Ag6G02031/Ag9G02366/Ag2G01797/Ag6G01240	7	Ag3G00447/Ag4G00869/Ag6G00903/Ag5G02719/Ag10G01974/Ag5G02280/Ag4G00829
		MF	GO:0004143	diacylglycerol kinase activity	3/1384	12/11375	0.171687	0.747302	Ag3G00250/Ag4G02705/Ag4G02029	Ag3G00250/Ag4G02705/Ag4G02029	3	3	Ag3G00250/Ag4G02705/Ag4G02029	0
		MF	GO:0016638	oxidoreductase activity, acting on the CH-NH2 group of donors	3/1384	12/11375	0.171687	0.747302	AgUnG00467/Ag9G00582/Ag6G01755	AgUnG00467/Ag9G00582/Ag6G01755	3	3	AgUnG00467/Ag9G00582/Ag6G01755	0
		MF	GO:0016679	oxidoreductase activity, acting on diphenols and related substances as donors	3/1384	12/11375	0.171687	0.747302	Ag11G03205/Ag3G00484/Ag2G00758	Ag11G03205/Ag3G00484/Ag2G00758	3	1	Ag2G00758	2	Ag11G03205/Ag3G00484
		MF	GO:0016831	carboxy-lyase activity	7/1384	38/11375	0.172347	0.747302	Ag11G03185/Ag8G01917/Ag5G00391/Ag3G00433/Ag2G00084/Ag5G00819/Ag2G00015	Ag11G03185/Ag8G01917/Ag5G00391/Ag3G00433/Ag2G00084/Ag5G00819/Ag2G00015	7	4	Ag8G01917/Ag3G00433/Ag5G00819/Ag2G00015	3	Ag11G03185/Ag5G00391/Ag2G00084
		MF	GO:0004721	phosphoprotein phosphatase activity	5/1384	25/11375	0.180415	0.747302	Ag3G00855/Ag3G02332/Ag5G01182/Ag6G00292/Ag9G01234	Ag3G00855/Ag3G02332/Ag5G01182/Ag6G00292/Ag9G01234	5	3	Ag5G01182/Ag6G00292/Ag9G01234	2	Ag3G00855/Ag3G02332
		MF	GO:0016788	hydrolase activity, acting on ester bonds	50/1384	362/11375	0.185217	0.747302	Ag7G02222/Ag1G00109/Ag6G02027/Ag9G01030/Ag3G01570/Ag8G02239/Ag7G01273/Ag4G00427/Ag7G01224/Ag10G00947/Ag3G00855/Ag10G02519/Ag2G00194/Ag10G00797/Ag9G01865/Ag10G01501/Ag10G00363/Ag3G02332/Ag3G02113/Ag10G00214/Ag3G02496/Ag9G01031/Ag5G01182/Ag11G04086/Ag4G02642/Ag1G01726/Ag6G00292/Ag10G01380/Ag2G02515/novel.3070/Ag5G02248/AgUnG00390/Ag9G01234/Ag3G02035/Ag1G02027/Ag10G02315/Ag2G01792/Ag7G02325/Ag8G0229…	Ag7G02222/Ag1G00109/Ag6G02027/Ag9G01030/Ag3G01570/Ag8G02239/Ag7G01273/Ag4G00427/Ag7G01224/Ag10G00947/Ag3G00855/Ag10G02519/Ag2G00194/Ag10G00797/Ag9G01865/Ag10G01501/Ag10G00363/Ag3G02332/Ag3G02113/Ag10G00214/Ag3G02496/Ag9G01031/Ag5G01182/Ag11G04086/Ag4G02642/Ag1G01726/Ag6G00292/Ag10G01380/Ag2G02515/-/Ag5G02248/AgUnG00390/Ag9G01234/Ag3G02035/Ag1G02027/Ag10G02315/Ag2G01792/Ag7G02325/Ag8G02291/Ag4G002…	50	20	Ag1G00109/Ag6G02027/Ag3G01570/Ag10G00363/Ag10G00214/Ag3G02496/Ag5G01182/Ag11G04086/Ag4G02642/Ag1G01726/Ag6G00292/novel.3070/Ag9G01234/Ag10G02315/Ag8G02291/Ag9G02705/Ag3G01534/Ag6G01908/Ag5G01163/Ag1G00192	30	Ag7G02222/Ag9G01030/Ag8G02239/Ag7G01273/Ag4G00427/Ag7G01224/Ag10G00947/Ag3G00855/Ag10G02519/Ag2G00194/Ag10G00797/Ag9G01865/Ag10G01501/Ag3G02332/Ag3G02113/Ag9G01031/Ag10G01380/Ag2G02515/Ag5G02248/AgUnG00390/Ag3G02035/Ag1G02027/Ag2G01792/Ag7G02325/Ag4G00203/Ag6G02555/Ag6G01085/Ag4G02391/Ag10G00524/Ag2G00436
		MF	GO:0004888	transmembrane signaling receptor activity	4/1384	19/11375	0.193149	0.747302	Ag3G00418/Ag11G04821/Ag7G01575/Ag2G02719	Ag3G00418/Ag11G04821/Ag7G01575/Ag2G02719	4	4	Ag3G00418/Ag11G04821/Ag7G01575/Ag2G02719	0
		MF	GO:0004970	ionotropic glutamate receptor activity	4/1384	19/11375	0.193149	0.747302	Ag3G00418/Ag11G04821/Ag7G01575/Ag2G02719	Ag3G00418/Ag11G04821/Ag7G01575/Ag2G02719	4	4	Ag3G00418/Ag11G04821/Ag7G01575/Ag2G02719	0
		MF	GO:0005230	extracellular ligand-gated ion channel activity	4/1384	19/11375	0.193149	0.747302	Ag3G00418/Ag11G04821/Ag7G01575/Ag2G02719	Ag3G00418/Ag11G04821/Ag7G01575/Ag2G02719	4	4	Ag3G00418/Ag11G04821/Ag7G01575/Ag2G02719	0
		MF	GO:0008066	glutamate receptor activity	4/1384	19/11375	0.193149	0.747302	Ag3G00418/Ag11G04821/Ag7G01575/Ag2G02719	Ag3G00418/Ag11G04821/Ag7G01575/Ag2G02719	4	4	Ag3G00418/Ag11G04821/Ag7G01575/Ag2G02719	0
		MF	GO:0015276	ligand-gated ion channel activity	4/1384	19/11375	0.193149	0.747302	Ag3G00418/Ag11G04821/Ag7G01575/Ag2G02719	Ag3G00418/Ag11G04821/Ag7G01575/Ag2G02719	4	4	Ag3G00418/Ag11G04821/Ag7G01575/Ag2G02719	0
		MF	GO:0022824	transmitter-gated ion channel activity	4/1384	19/11375	0.193149	0.747302	Ag3G00418/Ag11G04821/Ag7G01575/Ag2G02719	Ag3G00418/Ag11G04821/Ag7G01575/Ag2G02719	4	4	Ag3G00418/Ag11G04821/Ag7G01575/Ag2G02719	0
		MF	GO:0022834	ligand-gated channel activity	4/1384	19/11375	0.193149	0.747302	Ag3G00418/Ag11G04821/Ag7G01575/Ag2G02719	Ag3G00418/Ag11G04821/Ag7G01575/Ag2G02719	4	4	Ag3G00418/Ag11G04821/Ag7G01575/Ag2G02719	0
		MF	GO:0022835	transmitter-gated channel activity	4/1384	19/11375	0.193149	0.747302	Ag3G00418/Ag11G04821/Ag7G01575/Ag2G02719	Ag3G00418/Ag11G04821/Ag7G01575/Ag2G02719	4	4	Ag3G00418/Ag11G04821/Ag7G01575/Ag2G02719	0
		MF	GO:0030594	neurotransmitter receptor activity	4/1384	19/11375	0.193149	0.747302	Ag3G00418/Ag11G04821/Ag7G01575/Ag2G02719	Ag3G00418/Ag11G04821/Ag7G01575/Ag2G02719	4	4	Ag3G00418/Ag11G04821/Ag7G01575/Ag2G02719	0
		MF	GO:1901681	sulfur compound binding	3/1384	13/11375	0.204178	0.747302	Ag5G02096/Ag9G00537/Ag10G02799	Ag5G02096/Ag9G00537/Ag10G02799	3	1	Ag10G02799	2	Ag5G02096/Ag9G00537
		MF	GO:0008234	cysteine-type peptidase activity	13/1384	83/11375	0.204801	0.747302	Ag3G02497/novel.1702/Ag6G00054/Ag9G00088/Ag7G00165/Ag2G02214/Ag2G00738/Ag1G01798/Ag3G02449/Ag9G00070/Ag6G01407/Ag11G03863/Ag9G00187	Ag3G02497/-/Ag6G00054/Ag9G00088/Ag7G00165/Ag2G02214/Ag2G00738/Ag1G01798/Ag3G02449/Ag9G00070/Ag6G01407/Ag11G03863/Ag9G00187	13	8	Ag3G02497/novel.1702/Ag6G00054/Ag9G00088/Ag7G00165/Ag2G02214/Ag2G00738/Ag1G01798	5	Ag3G02449/Ag9G00070/Ag6G01407/Ag11G03863/Ag9G00187
		MF	GO:0015399	primary active transmembrane transporter activity	13/1384	83/11375	0.204801	0.747302	Ag3G00447/Ag1G01277/Ag4G00869/Ag4G00184/Ag6G00903/Ag5G02719/Ag6G02031/Ag9G02366/Ag10G01974/Ag2G01797/Ag6G01240/Ag5G02280/Ag4G00829	Ag3G00447/Ag1G01277/Ag4G00869/Ag4G00184/Ag6G00903/Ag5G02719/Ag6G02031/Ag9G02366/Ag10G01974/Ag2G01797/Ag6G01240/Ag5G02280/Ag4G00829	13	6	Ag1G01277/Ag4G00184/Ag6G02031/Ag9G02366/Ag2G01797/Ag6G01240	7	Ag3G00447/Ag4G00869/Ag6G00903/Ag5G02719/Ag10G01974/Ag5G02280/Ag4G00829
		MF	GO:0016791	phosphatase activity	8/1384	47/11375	0.206533	0.747302	Ag3G00855/Ag3G02332/Ag3G02496/Ag5G01182/Ag1G01726/Ag6G00292/Ag9G01234/Ag6G01908	Ag3G00855/Ag3G02332/Ag3G02496/Ag5G01182/Ag1G01726/Ag6G00292/Ag9G01234/Ag6G01908	8	6	Ag3G02496/Ag5G01182/Ag1G01726/Ag6G00292/Ag9G01234/Ag6G01908	2	Ag3G00855/Ag3G02332
		MF	GO:0004842	ubiquitin-protein transferase activity	15/1384	98/11375	0.207794	0.747302	Ag8G01841/AgUnG01106/Ag10G02693/Ag5G01558/Ag6G00182/Ag10G02093/Ag3G01626/Ag8G00030/AgUnG01431/Ag10G00144/Ag8G00428/Ag7G02215/Ag2G01821/Ag8G02209/Ag10G02096	Ag8G01841/AgUnG01106/Ag10G02693/Ag5G01558/Ag6G00182/Ag10G02093/Ag3G01626/Ag8G00030/AgUnG01431/Ag10G00144/Ag8G00428/Ag7G02215/Ag2G01821/Ag8G02209/Ag10G02096	15	12	AgUnG01106/Ag10G02693/Ag5G01558/Ag10G02093/Ag3G01626/Ag8G00030/AgUnG01431/Ag10G00144/Ag8G00428/Ag7G02215/Ag2G01821/Ag10G02096	3	Ag8G01841/Ag6G00182/Ag8G02209
		MF	GO:0019787	ubiquitin-like protein transferase activity	15/1384	98/11375	0.207794	0.747302	Ag8G01841/AgUnG01106/Ag10G02693/Ag5G01558/Ag6G00182/Ag10G02093/Ag3G01626/Ag8G00030/AgUnG01431/Ag10G00144/Ag8G00428/Ag7G02215/Ag2G01821/Ag8G02209/Ag10G02096	Ag8G01841/AgUnG01106/Ag10G02693/Ag5G01558/Ag6G00182/Ag10G02093/Ag3G01626/Ag8G00030/AgUnG01431/Ag10G00144/Ag8G00428/Ag7G02215/Ag2G01821/Ag8G02209/Ag10G02096	15	12	AgUnG01106/Ag10G02693/Ag5G01558/Ag10G02093/Ag3G01626/Ag8G00030/AgUnG01431/Ag10G00144/Ag8G00428/Ag7G02215/Ag2G01821/Ag10G02096	3	Ag8G01841/Ag6G00182/Ag8G02209
		MF	GO:0043492	ATPase activity, coupled to movement of substances	12/1384	76/11375	0.208873	0.747302	Ag3G00447/Ag1G01277/Ag4G00869/Ag4G00184/Ag6G00903/Ag5G02719/Ag9G02366/Ag10G01974/Ag2G01797/Ag6G01240/Ag5G02280/Ag4G00829	Ag3G00447/Ag1G01277/Ag4G00869/Ag4G00184/Ag6G00903/Ag5G02719/Ag9G02366/Ag10G01974/Ag2G01797/Ag6G01240/Ag5G02280/Ag4G00829	12	5	Ag1G01277/Ag4G00184/Ag9G02366/Ag2G01797/Ag6G01240	7	Ag3G00447/Ag4G00869/Ag6G00903/Ag5G02719/Ag10G01974/Ag5G02280/Ag4G00829
		MF	GO:0008238	exopeptidase activity	11/1384	69/11375	0.212868	0.753226	Ag4G02177/Ag9G00036/Ag3G01113/AgUnG01237/Ag6G02285/Ag9G01234/Ag11G04653/AgUnG00138/Ag11G04325/Ag2G02783/Ag11G03567	Ag4G02177/Ag9G00036/Ag3G01113/AgUnG01237/Ag6G02285/Ag9G01234/Ag11G04653/AgUnG00138/Ag11G04325/Ag2G02783/Ag11G03567	11	5	Ag9G00036/AgUnG01237/Ag9G01234/Ag11G04653/Ag11G04325	6	Ag4G02177/Ag3G01113/Ag6G02285/AgUnG00138/Ag2G02783/Ag11G03567
		MF	GO:0004175	endopeptidase activity	21/1384	144/11375	0.218347	0.764213	Ag2G00296/Ag4G01139/Ag2G00210/Ag10G01416/Ag2G01512/Ag11G05016/Ag3G02615/Ag1G01798/AgUnG01011/Ag1G00056/Ag9G02459/Ag8G00369/Ag9G01035/Ag4G02847/novel.768/Ag7G01821/Ag1G02140/Ag2G00068/Ag11G03567/Ag7G00853/Ag10G01203	Ag2G00296/Ag4G01139/Ag2G00210/Ag10G01416/Ag2G01512/Ag11G05016/Ag3G02615/Ag1G01798/AgUnG01011/Ag1G00056/Ag9G02459/Ag8G00369/Ag9G01035/Ag4G02847/-/Ag7G01821/Ag1G02140/Ag2G00068/Ag11G03567/Ag7G00853/Ag10G01203	21	7	Ag11G05016/Ag3G02615/Ag1G01798/Ag4G02847/novel.768/Ag7G00853/Ag10G01203	14	Ag2G00296/Ag4G01139/Ag2G00210/Ag10G01416/Ag2G01512/AgUnG01011/Ag1G00056/Ag9G02459/Ag8G00369/Ag9G01035/Ag7G01821/Ag1G02140/Ag2G00068/Ag11G03567
		MF	GO:0001871	pattern binding	5/1384	27/11375	0.225519	0.773262	Ag8G02013/Ag10G02756/Ag2G02460/Ag6G00893/Ag11G05059	Ag8G02013/Ag10G02756/Ag2G02460/Ag6G00893/Ag11G05059	5	5	Ag8G02013/Ag10G02756/Ag2G02460/Ag6G00893/Ag11G05059	0
		MF	GO:0016765	transferase activity, transferring alkyl or aryl (other than methyl) groups	7/1384	41/11375	0.225735	0.773262	Ag3G02844/Ag1G00918/Ag3G02391/Ag10G00937/Ag11G04959/Ag1G00480/Ag2G00819	Ag3G02844/Ag1G00918/Ag3G02391/Ag10G00937/Ag11G04959/Ag1G00480/Ag2G00819	7	3	Ag1G00918/Ag1G00480/Ag2G00819	4	Ag3G02844/Ag3G02391/Ag10G00937/Ag11G04959
		MF	GO:0046527	glucosyltransferase activity	13/1384	85/11375	0.229932	0.779348	Ag1G00360/Ag10G00621/Ag8G01092/Ag5G00400/novel.757/Ag8G00390/Ag7G02140/Ag1G00280/Ag3G01143/Ag3G01810/Ag1G00281/Ag4G01627/novel.758	Ag1G00360/Ag10G00621/Ag8G01092/Ag5G00400/-/Ag8G00390/Ag7G02140/Ag1G00280/Ag3G01143/Ag3G01810/Ag1G00281/Ag4G01627/-	13	4	Ag1G00360/Ag10G00621/Ag8G01092/Ag8G00390	9	Ag5G00400/novel.757/Ag7G02140/Ag1G00280/Ag3G01143/Ag3G01810/Ag1G00281/Ag4G01627/novel.758
		MF	GO:0042626	ATPase activity, coupled to transmembrane movement of substances	12/1384	78/11375	0.235475	0.781699	Ag3G00447/Ag1G01277/Ag4G00869/Ag4G00184/Ag6G00903/Ag5G02719/Ag9G02366/Ag10G01974/Ag2G01797/Ag6G01240/Ag5G02280/Ag4G00829	Ag3G00447/Ag1G01277/Ag4G00869/Ag4G00184/Ag6G00903/Ag5G02719/Ag9G02366/Ag10G01974/Ag2G01797/Ag6G01240/Ag5G02280/Ag4G00829	12	5	Ag1G01277/Ag4G00184/Ag9G02366/Ag2G01797/Ag6G01240	7	Ag3G00447/Ag4G00869/Ag6G00903/Ag5G02719/Ag10G01974/Ag5G02280/Ag4G00829
		MF	GO:0016861	intramolecular oxidoreductase activity, interconverting aldoses and ketoses	3/1384	14/11375	0.237908	0.781699	Ag2G00276/Ag7G01176/Ag10G01155	Ag2G00276/Ag7G01176/Ag10G01155	3	1	Ag2G00276	2	Ag7G01176/Ag10G01155
		MF	GO:0071949	FAD binding	3/1384	14/11375	0.237908	0.781699	Ag7G02245/Ag10G00403/Ag7G02246	Ag7G02245/Ag10G00403/Ag7G02246	3	3	Ag7G02245/Ag10G00403/Ag7G02246	0
		MF	GO:0004871	signal transducer activity	6/1384	35/11375	0.247771	0.789922	Ag9G01719/Ag3G00418/Ag11G04821/Ag7G01575/Ag3G02100/Ag2G02719	Ag9G01719/Ag3G00418/Ag11G04821/Ag7G01575/Ag3G02100/Ag2G02719	6	5	Ag9G01719/Ag3G00418/Ag11G04821/Ag7G01575/Ag2G02719	1	Ag3G02100
		MF	GO:0038023	signaling receptor activity	6/1384	35/11375	0.247771	0.789922	Ag9G01719/Ag3G00418/Ag11G04821/Ag7G01575/Ag3G02100/Ag2G02719	Ag9G01719/Ag3G00418/Ag11G04821/Ag7G01575/Ag3G02100/Ag2G02719	6	5	Ag9G01719/Ag3G00418/Ag11G04821/Ag7G01575/Ag2G02719	1	Ag3G02100
		MF	GO:0060089	molecular transducer activity	6/1384	35/11375	0.247771	0.789922	Ag9G01719/Ag3G00418/Ag11G04821/Ag7G01575/Ag3G02100/Ag2G02719	Ag9G01719/Ag3G00418/Ag11G04821/Ag7G01575/Ag3G02100/Ag2G02719	6	5	Ag9G01719/Ag3G00418/Ag11G04821/Ag7G01575/Ag2G02719	1	Ag3G02100
		MF	GO:0016702	oxidoreductase activity, acting on single donors with incorporation of molecular oxygen, incorporation of two atoms of oxygen	7/1384	43/11375	0.264105	0.82565	Ag5G02677/Ag11G04380/Ag7G01880/Ag1G00543/Ag9G01749/AgUnG00738/Ag1G00540	Ag5G02677/Ag11G04380/Ag7G01880/Ag1G00543/Ag9G01749/AgUnG00738/Ag1G00540	7	5	Ag11G04380/Ag7G01880/Ag1G00543/AgUnG00738/Ag1G00540	2	Ag5G02677/Ag9G01749
		MF	GO:0051213	dioxygenase activity	7/1384	43/11375	0.264105	0.82565	Ag5G02677/Ag11G04380/Ag7G01880/Ag1G00543/Ag9G01749/AgUnG00738/Ag1G00540	Ag5G02677/Ag11G04380/Ag7G01880/Ag1G00543/Ag9G01749/AgUnG00738/Ag1G00540	7	5	Ag11G04380/Ag7G01880/Ag1G00543/AgUnG00738/Ag1G00540	2	Ag5G02677/Ag9G01749
		MF	GO:0008237	metallopeptidase activity	8/1384	51/11375	0.276644	0.853125	Ag2G00296/Ag2G01512/Ag11G05016/Ag3G02615/AgUnG01011/Ag1G00056/novel.768/Ag1G02140	Ag2G00296/Ag2G01512/Ag11G05016/Ag3G02615/AgUnG01011/Ag1G00056/-/Ag1G02140	8	3	Ag11G05016/Ag3G02615/novel.768	5	Ag2G00296/Ag2G01512/AgUnG01011/Ag1G00056/Ag1G02140
		MF	GO:0020037	heme binding	43/1384	322/11375	0.278193	0.853125	novel.2230/novel.2214/Ag6G02704/Ag3G00528/novel.243/AgUnG01443/Ag2G01664/Ag8G00704/Ag1G01694/Ag9G01443/Ag2G01366/Ag4G01142/Ag5G01904/novel.1741/Ag4G00248/novel.1052/Ag9G00171/novel.1314/Ag7G02148/Ag11G03589/Ag6G02045/Ag4G02098/novel.513/Ag10G01420/Ag3G00819/Ag3G00839/Ag4G02466/Ag2G02687/novel.754/Ag5G02251/Ag2G02328/Ag3G01155/Ag3G00607/Ag7G00597/Ag2G00772/novel.733/Ag2G02962/Ag6G02883/Ag5G01299/A…	-/-/Ag6G02704/Ag3G00528/-/AgUnG01443/Ag2G01664/Ag8G00704/Ag1G01694/Ag9G01443/Ag2G01366/Ag4G01142/Ag5G01904/-/Ag4G00248/-/Ag9G00171/-/Ag7G02148/Ag11G03589/Ag6G02045/Ag4G02098/-/Ag10G01420/Ag3G00819/Ag3G00839/Ag4G02466/Ag2G02687/-/Ag5G02251/Ag2G02328/Ag3G01155/Ag3G00607/Ag7G00597/Ag2G00772/-/Ag2G02962/Ag6G02883/Ag5G01299/Ag8G00791/Ag11G04818/Ag8G02084/Ag11G03456	43	28	novel.2230/Ag6G02704/Ag3G00528/novel.243/AgUnG01443/Ag2G01664/Ag8G00704/Ag2G01366/Ag5G01904/novel.1741/Ag4G00248/novel.1052/Ag9G00171/novel.1314/Ag7G02148/Ag6G02045/Ag4G02098/Ag10G01420/Ag4G02466/Ag2G02687/novel.754/Ag3G01155/Ag3G00607/novel.733/Ag6G02883/Ag5G01299/Ag8G00791/Ag11G03456	15	novel.2214/Ag1G01694/Ag9G01443/Ag4G01142/Ag11G03589/novel.513/Ag3G00819/Ag3G00839/Ag5G02251/Ag2G02328/Ag7G00597/Ag2G00772/Ag2G02962/Ag11G04818/Ag8G02084
		MF	GO:0003735	structural constituent of ribosome	33/1384	244/11375	0.283274	0.858148	Ag3G00097/Ag2G00230/Ag4G02213/Ag7G00752/Ag4G00147/Ag3G01343/Ag6G01057/Ag2G00806/Ag2G00171/Ag2G00040/Ag3G00215/Ag3G00911/Ag11G04710/Ag3G01692/Ag1G00369/Ag6G00723/Ag11G04788/AgUnG01381/Ag2G00301/Ag9G00891/Ag10G02281/Ag2G02758/Ag3G01380/Ag9G00472/novel.2511/Ag2G01227/Ag3G02353/Ag1G02132/Ag1G01229/novel.1367/Ag9G01961/Ag2G00648/Ag3G00860	Ag3G00097/Ag2G00230/Ag4G02213/Ag7G00752/Ag4G00147/Ag3G01343/Ag6G01057/Ag2G00806/Ag2G00171/Ag2G00040/Ag3G00215/Ag3G00911/Ag11G04710/Ag3G01692/Ag1G00369/Ag6G00723/Ag11G04788/AgUnG01381/Ag2G00301/Ag9G00891/Ag10G02281/Ag2G02758/Ag3G01380/Ag9G00472/-/Ag2G01227/Ag3G02353/Ag1G02132/Ag1G01229/-/Ag9G01961/Ag2G00648/Ag3G00860	33	1	Ag9G01961	32	Ag3G00097/Ag2G00230/Ag4G02213/Ag7G00752/Ag4G00147/Ag3G01343/Ag6G01057/Ag2G00806/Ag2G00171/Ag2G00040/Ag3G00215/Ag3G00911/Ag11G04710/Ag3G01692/Ag1G00369/Ag6G00723/Ag11G04788/AgUnG01381/Ag2G00301/Ag9G00891/Ag10G02281/Ag2G02758/Ag3G01380/Ag9G00472/novel.2511/Ag2G01227/Ag3G02353/Ag1G02132/Ag1G01229/novel.1367/Ag2G00648/Ag3G00860
		MF	GO:0046873	metal ion transmembrane transporter activity	9/1384	59/11375	0.286583	0.858148	Ag1G01340/Ag9G02505/Ag10G02793/Ag7G00427/Ag11G04199/Ag5G00179/Ag9G02570/Ag7G00266/Ag6G01209	Ag1G01340/Ag9G02505/Ag10G02793/Ag7G00427/Ag11G04199/Ag5G00179/Ag9G02570/Ag7G00266/Ag6G01209	9	8	Ag1G01340/Ag9G02505/Ag10G02793/Ag7G00427/Ag11G04199/Ag5G00179/Ag9G02570/Ag6G01209	1	Ag7G00266
		MF	GO:0016705	oxidoreductase activity, acting on paired donors, with incorporation or reduction of molecular oxygen	37/1384	276/11375	0.287826	0.858148	novel.2230/Ag8G00432/novel.2214/Ag10G01289/Ag6G02704/novel.243/AgUnG01443/Ag5G01153/Ag2G01664/Ag8G00704/Ag9G01443/Ag2G01366/Ag3G02761/Ag10G00455/Ag4G00248/novel.1052/Ag9G00171/Ag11G05014/novel.1314/Ag11G03589/Ag6G02045/Ag4G02098/Ag10G01420/Ag4G02466/novel.754/Ag5G02251/Ag2G02328/Ag3G00607/Ag2G00772/novel.733/Ag2G02962/Ag6G02883/Ag5G01299/Ag1G00657/Ag8G00791/Ag8G02084/Ag10G01160	-/Ag8G00432/-/Ag10G01289/Ag6G02704/-/AgUnG01443/Ag5G01153/Ag2G01664/Ag8G00704/Ag9G01443/Ag2G01366/Ag3G02761/Ag10G00455/Ag4G00248/-/Ag9G00171/Ag11G05014/-/Ag11G03589/Ag6G02045/Ag4G02098/Ag10G01420/Ag4G02466/-/Ag5G02251/Ag2G02328/Ag3G00607/Ag2G00772/-/Ag2G02962/Ag6G02883/Ag5G01299/Ag1G00657/Ag8G00791/Ag8G02084/Ag10G01160	37	27	novel.2230/Ag6G02704/novel.243/AgUnG01443/Ag5G01153/Ag2G01664/Ag8G00704/Ag2G01366/Ag3G02761/Ag10G00455/Ag4G00248/novel.1052/Ag9G00171/Ag11G05014/novel.1314/Ag6G02045/Ag4G02098/Ag10G01420/Ag4G02466/novel.754/Ag3G00607/novel.733/Ag6G02883/Ag5G01299/Ag1G00657/Ag8G00791/Ag10G01160	10	Ag8G00432/novel.2214/Ag10G01289/Ag9G01443/Ag11G03589/Ag5G02251/Ag2G02328/Ag2G00772/Ag2G02962/Ag8G02084
		MF	GO:0016836	hydro-lyase activity	4/1384	23/11375	0.304291	0.876002	novel.2636/Ag2G02631/Ag11G04587/Ag9G00479	-/Ag2G02631/Ag11G04587/Ag9G00479	4	1	novel.2636	3	Ag2G02631/Ag11G04587/Ag9G00479
		MF	GO:0046906	tetrapyrrole binding	43/1384	328/11375	0.32258	0.876002	novel.2230/novel.2214/Ag6G02704/Ag3G00528/novel.243/AgUnG01443/Ag2G01664/Ag8G00704/Ag1G01694/Ag9G01443/Ag2G01366/Ag4G01142/Ag5G01904/novel.1741/Ag4G00248/novel.1052/Ag9G00171/novel.1314/Ag7G02148/Ag11G03589/Ag6G02045/Ag4G02098/novel.513/Ag10G01420/Ag3G00819/Ag3G00839/Ag4G02466/Ag2G02687/novel.754/Ag5G02251/Ag2G02328/Ag3G01155/Ag3G00607/Ag7G00597/Ag2G00772/novel.733/Ag2G02962/Ag6G02883/Ag5G01299/A…	-/-/Ag6G02704/Ag3G00528/-/AgUnG01443/Ag2G01664/Ag8G00704/Ag1G01694/Ag9G01443/Ag2G01366/Ag4G01142/Ag5G01904/-/Ag4G00248/-/Ag9G00171/-/Ag7G02148/Ag11G03589/Ag6G02045/Ag4G02098/-/Ag10G01420/Ag3G00819/Ag3G00839/Ag4G02466/Ag2G02687/-/Ag5G02251/Ag2G02328/Ag3G01155/Ag3G00607/Ag7G00597/Ag2G00772/-/Ag2G02962/Ag6G02883/Ag5G01299/Ag8G00791/Ag11G04818/Ag8G02084/Ag11G03456	43	28	novel.2230/Ag6G02704/Ag3G00528/novel.243/AgUnG01443/Ag2G01664/Ag8G00704/Ag2G01366/Ag5G01904/novel.1741/Ag4G00248/novel.1052/Ag9G00171/novel.1314/Ag7G02148/Ag6G02045/Ag4G02098/Ag10G01420/Ag4G02466/Ag2G02687/novel.754/Ag3G01155/Ag3G00607/novel.733/Ag6G02883/Ag5G01299/Ag8G00791/Ag11G03456	15	novel.2214/Ag1G01694/Ag9G01443/Ag4G01142/Ag11G03589/novel.513/Ag3G00819/Ag3G00839/Ag5G02251/Ag2G02328/Ag7G00597/Ag2G00772/Ag2G02962/Ag11G04818/Ag8G02084
		MF	GO:0015291	secondary active transmembrane transporter activity	11/1384	77/11375	0.332808	0.876002	Ag2G01974/Ag5G00117/AgUnG01644/Ag4G00124/novel.3092/Ag8G02233/Ag6G01283/novel.2692/Ag6G00907/Ag8G02232/Ag9G00826	Ag2G01974/Ag5G00117/AgUnG01644/Ag4G00124/-/Ag8G02233/Ag6G01283/-/Ag6G00907/Ag8G02232/Ag9G00826	11	7	Ag2G01974/Ag5G00117/AgUnG01644/novel.3092/novel.2692/Ag8G02232/Ag9G00826	4	Ag4G00124/Ag8G02233/Ag6G01283/Ag6G00907
		MF	GO:0016717	oxidoreductase activity, acting on paired donors, with oxidation of a pair of donors resulting in the reduction of molecular oxygen to two molecules of water	4/1384	24/11375	0.333298	0.876002	Ag8G00432/Ag10G01289/Ag11G05014/Ag10G01160	Ag8G00432/Ag10G01289/Ag11G05014/Ag10G01160	4	2	Ag11G05014/Ag10G01160	2	Ag8G00432/Ag10G01289
		MF	GO:0015238	drug transmembrane transporter activity	6/1384	39/11375	0.336064	0.876002	Ag2G01974/Ag5G00117/Ag4G00124/Ag6G00907/Ag8G02232/Ag9G00826	Ag2G01974/Ag5G00117/Ag4G00124/Ag6G00907/Ag8G02232/Ag9G00826	6	4	Ag2G01974/Ag5G00117/Ag8G02232/Ag9G00826	2	Ag4G00124/Ag6G00907
		MF	GO:0003872	6-phosphofructokinase activity	3/1384	17/11375	0.34269	0.876002	Ag7G00335/Ag2G02600/Ag9G02623	Ag7G00335/Ag2G02600/Ag9G02623	3	2	Ag7G00335/Ag2G02600	1	Ag9G02623
		MF	GO:0016790	thiolester hydrolase activity	3/1384	17/11375	0.34269	0.876002	Ag1G00109/Ag10G00797/Ag10G00214	Ag1G00109/Ag10G00797/Ag10G00214	3	2	Ag1G00109/Ag10G00214	1	Ag10G00797
		MF	GO:0019207	kinase regulator activity	3/1384	17/11375	0.34269	0.876002	Ag9G00182/Ag9G02667/Ag6G02615	Ag9G00182/Ag9G02667/Ag6G02615	3	0		3	Ag9G00182/Ag9G02667/Ag6G02615
		MF	GO:0019887	protein kinase regulator activity	3/1384	17/11375	0.34269	0.876002	Ag9G00182/Ag9G02667/Ag6G02615	Ag9G00182/Ag9G02667/Ag6G02615	3	0		3	Ag9G00182/Ag9G02667/Ag6G02615
		MF	GO:0004602	glutathione peroxidase activity	2/1384	10/11375	0.348224	0.876002	novel.1857/novel.3559	-/-	2	1	novel.3559	1	novel.1857
		MF	GO:0004860	protein kinase inhibitor activity	2/1384	10/11375	0.348224	0.876002	Ag9G00182/Ag6G02615	Ag9G00182/Ag6G02615	2	0		2	Ag9G00182/Ag6G02615
		MF	GO:0004861	cyclin-dependent protein serine/threonine kinase inhibitor activity	2/1384	10/11375	0.348224	0.876002	Ag9G00182/Ag6G02615	Ag9G00182/Ag6G02615	2	0		2	Ag9G00182/Ag6G02615
		MF	GO:0008725	DNA-3-methyladenine glycosylase activity	2/1384	10/11375	0.348224	0.876002	novel.1885/novel.1951	-/-	2	0		2	novel.1885/novel.1951
		MF	GO:0016160	amylase activity	2/1384	10/11375	0.348224	0.876002	Ag11G03826/Ag6G00749	Ag11G03826/Ag6G00749	2	1	Ag11G03826	1	Ag6G00749
		MF	GO:0016538	cyclin-dependent protein serine/threonine kinase regulator activity	2/1384	10/11375	0.348224	0.876002	Ag9G00182/Ag6G02615	Ag9G00182/Ag6G02615	2	0		2	Ag9G00182/Ag6G02615
		MF	GO:0016872	intramolecular lyase activity	2/1384	10/11375	0.348224	0.876002	Ag2G02291/Ag9G02571	Ag2G02291/Ag9G02571	2	1	Ag9G02571	1	Ag2G02291
		MF	GO:0019210	kinase inhibitor activity	2/1384	10/11375	0.348224	0.876002	Ag9G00182/Ag6G02615	Ag9G00182/Ag6G02615	2	0		2	Ag9G00182/Ag6G02615
		MF	GO:0030291	protein serine/threonine kinase inhibitor activity	2/1384	10/11375	0.348224	0.876002	Ag9G00182/Ag6G02615	Ag9G00182/Ag6G02615	2	0		2	Ag9G00182/Ag6G02615
		MF	GO:0043733	DNA-3-methylbase glycosylase activity	2/1384	10/11375	0.348224	0.876002	novel.1885/novel.1951	-/-	2	0		2	novel.1885/novel.1951
		MF	GO:0046933	proton-transporting ATP synthase activity, rotational mechanism	2/1384	10/11375	0.348224	0.876002	Ag3G00447/Ag6G00903	Ag3G00447/Ag6G00903	2	0		2	Ag3G00447/Ag6G00903
		MF	GO:0019842	vitamin binding	12/1384	86/11375	0.352271	0.879311	Ag5G01647/Ag7G00298/Ag11G03405/Ag6G01127/Ag4G00135/Ag8G01917/Ag10G01793/Ag6G01948/Ag2G02567/Ag5G02096/Ag3G01734/Ag9G00537	Ag5G01647/Ag7G00298/Ag11G03405/Ag6G01127/Ag4G00135/Ag8G01917/Ag10G01793/Ag6G01948/Ag2G02567/Ag5G02096/Ag3G01734/Ag9G00537	12	7	Ag5G01647/Ag7G00298/Ag11G03405/Ag6G01127/Ag4G00135/Ag8G01917/Ag2G02567	5	Ag10G01793/Ag6G01948/Ag5G02096/Ag3G01734/Ag9G00537
		MF	GO:0008443	phosphofructokinase activity	3/1384	18/11375	0.377709	0.894126	Ag7G00335/Ag2G02600/Ag9G02623	Ag7G00335/Ag2G02600/Ag9G02623	3	2	Ag7G00335/Ag2G02600	1	Ag9G02623
		MF	GO:0019200	carbohydrate kinase activity	3/1384	18/11375	0.377709	0.894126	Ag7G00335/Ag2G02600/Ag9G02623	Ag7G00335/Ag2G02600/Ag9G02623	3	2	Ag7G00335/Ag2G02600	1	Ag9G02623
		MF	GO:0019829	cation-transporting ATPase activity	3/1384	18/11375	0.377709	0.894126	Ag3G00447/Ag6G00903/Ag5G02719	Ag3G00447/Ag6G00903/Ag5G02719	3	0		3	Ag3G00447/Ag6G00903/Ag5G02719
		MF	GO:0042625	ATPase coupled ion transmembrane transporter activity	3/1384	18/11375	0.377709	0.894126	Ag3G00447/Ag6G00903/Ag5G02719	Ag3G00447/Ag6G00903/Ag5G02719	3	0		3	Ag3G00447/Ag6G00903/Ag5G02719
		MF	GO:0044769	ATPase activity, coupled to transmembrane movement of ions, rotational mechanism	3/1384	18/11375	0.377709	0.894126	Ag3G00447/Ag6G00903/Ag5G02719	Ag3G00447/Ag6G00903/Ag5G02719	3	0		3	Ag3G00447/Ag6G00903/Ag5G02719
		MF	GO:0045735	nutrient reservoir activity	3/1384	18/11375	0.377709	0.894126	Ag6G01371/Ag9G01269/Ag10G01422	Ag6G01371/Ag9G01269/Ag10G01422	3	1	Ag9G01269	2	Ag6G01371/Ag10G01422
		MF	GO:0016853	isomerase activity	18/1384	136/11375	0.389069	0.894126	Ag3G00351/Ag3G02103/Ag4G00796/Ag8G02288/Ag2G00276/Ag7G01176/Ag10G01155/Ag5G01245/Ag2G02291/Ag3G00877/Ag2G02240/Ag11G05047/Ag5G00497/Ag11G03046/Ag9G02378/Ag3G00565/Ag11G03214/Ag9G02571	Ag3G00351/Ag3G02103/Ag4G00796/Ag8G02288/Ag2G00276/Ag7G01176/Ag10G01155/Ag5G01245/Ag2G02291/Ag3G00877/Ag2G02240/Ag11G05047/Ag5G00497/Ag11G03046/Ag9G02378/Ag3G00565/Ag11G03214/Ag9G02571	18	9	Ag2G00276/Ag5G01245/Ag3G00877/Ag2G02240/Ag11G05047/Ag5G00497/Ag3G00565/Ag11G03214/Ag9G02571	9	Ag3G00351/Ag3G02103/Ag4G00796/Ag8G02288/Ag7G01176/Ag10G01155/Ag2G02291/Ag11G03046/Ag9G02378
		MF	GO:0051536	iron-sulfur cluster binding	8/1384	57/11375	0.3907	0.894126	Ag1G00701/AgUnG00467/Ag5G01270/Ag6G02287/Ag5G02504/Ag11G04372/Ag6G02145/Ag2G02689	Ag1G00701/AgUnG00467/Ag5G01270/Ag6G02287/Ag5G02504/Ag11G04372/Ag6G02145/Ag2G02689	8	2	AgUnG00467/Ag6G02287	6	Ag1G00701/Ag5G01270/Ag5G02504/Ag11G04372/Ag6G02145/Ag2G02689
		MF	GO:0051540	metal cluster binding	8/1384	57/11375	0.3907	0.894126	Ag1G00701/AgUnG00467/Ag5G01270/Ag6G02287/Ag5G02504/Ag11G04372/Ag6G02145/Ag2G02689	Ag1G00701/AgUnG00467/Ag5G01270/Ag6G02287/Ag5G02504/Ag11G04372/Ag6G02145/Ag2G02689	8	2	AgUnG00467/Ag6G02287	6	Ag1G00701/Ag5G01270/Ag5G02504/Ag11G04372/Ag6G02145/Ag2G02689
		MF	GO:0000049	tRNA binding	2/1384	11/11375	0.394304	0.894126	Ag5G02759/Ag5G02068	Ag5G02759/Ag5G02068	2	0		2	Ag5G02759/Ag5G02068
		MF	GO:0003905	alkylbase DNA N-glycosylase activity	2/1384	11/11375	0.394304	0.894126	novel.1885/novel.1951	-/-	2	0		2	novel.1885/novel.1951
		MF	GO:0016843	amine-lyase activity	2/1384	11/11375	0.394304	0.894126	Ag3G00922/Ag3G01778	Ag3G00922/Ag3G01778	2	1	Ag3G01778	1	Ag3G00922
		MF	GO:0016844	strictosidine synthase activity	2/1384	11/11375	0.394304	0.894126	Ag3G00922/Ag3G01778	Ag3G00922/Ag3G01778	2	1	Ag3G01778	1	Ag3G00922
		MF	GO:0008378	galactosyltransferase activity	3/1384	19/11375	0.412313	0.899877	Ag1G01410/Ag5G02167/Ag3G00342	Ag1G01410/Ag5G02167/Ag3G00342	3	2	Ag1G01410/Ag3G00342	1	Ag5G02167
		MF	GO:0022853	active ion transmembrane transporter activity	3/1384	19/11375	0.412313	0.899877	Ag3G00447/Ag6G00903/Ag5G02719	Ag3G00447/Ag6G00903/Ag5G02719	3	0		3	Ag3G00447/Ag6G00903/Ag5G02719
		MF	GO:0005506	iron ion binding	33/1384	259/11375	0.416014	0.899877	novel.2230/novel.2214/Ag6G02704/novel.243/AgUnG01443/Ag2G01664/Ag8G00704/Ag9G01443/Ag2G01366/Ag4G00248/novel.1052/Ag9G00171/novel.1314/Ag11G03589/Ag4G02217/Ag6G02045/Ag4G02098/Ag10G01420/Ag4G02466/novel.754/Ag2G02689/Ag5G02251/Ag2G02328/Ag3G00607/Ag2G00772/novel.733/Ag2G02962/Ag6G02883/Ag5G01299/Ag2G02729/Ag8G00791/Ag8G02084/Ag5G01696	-/-/Ag6G02704/-/AgUnG01443/Ag2G01664/Ag8G00704/Ag9G01443/Ag2G01366/Ag4G00248/-/Ag9G00171/-/Ag11G03589/Ag4G02217/Ag6G02045/Ag4G02098/Ag10G01420/Ag4G02466/-/Ag2G02689/Ag5G02251/Ag2G02328/Ag3G00607/Ag2G00772/-/Ag2G02962/Ag6G02883/Ag5G01299/Ag2G02729/Ag8G00791/Ag8G02084/Ag5G01696	33	21	novel.2230/Ag6G02704/novel.243/AgUnG01443/Ag2G01664/Ag8G00704/Ag2G01366/Ag4G00248/novel.1052/Ag9G00171/novel.1314/Ag6G02045/Ag4G02098/Ag10G01420/Ag4G02466/novel.754/Ag3G00607/novel.733/Ag6G02883/Ag5G01299/Ag8G00791	12	novel.2214/Ag9G01443/Ag11G03589/Ag4G02217/Ag2G02689/Ag5G02251/Ag2G02328/Ag2G00772/Ag2G02962/Ag2G02729/Ag8G02084/Ag5G01696
		MF	GO:0005543	phospholipid binding	6/1384	43/11375	0.427161	0.899877	Ag3G01981/AgUnG01344/Ag9G02053/Ag9G00350/Ag2G00505/Ag11G04423	Ag3G01981/AgUnG01344/Ag9G02053/Ag9G00350/Ag2G00505/Ag11G04423	6	5	AgUnG01344/Ag9G02053/Ag9G00350/Ag2G00505/Ag11G04423	1	Ag3G01981
		MF	GO:0015267	channel activity	13/1384	99/11375	0.429369	0.899877	Ag3G00985/Ag7G01806/Ag6G01762/Ag10G02969/Ag3G00418/Ag11G04821/Ag6G01446/Ag4G01376/novel.291/Ag6G02474/Ag7G01183/Ag7G01575/Ag2G02719	Ag3G00985/Ag7G01806/Ag6G01762/Ag10G02969/Ag3G00418/Ag11G04821/Ag6G01446/Ag4G01376/-/Ag6G02474/Ag7G01183/Ag7G01575/Ag2G02719	13	9	Ag3G00985/Ag10G02969/Ag3G00418/Ag11G04821/Ag4G01376/novel.291/Ag6G02474/Ag7G01575/Ag2G02719	4	Ag7G01806/Ag6G01762/Ag6G01446/Ag7G01183
		MF	GO:0022803	passive transmembrane transporter activity	13/1384	99/11375	0.429369	0.899877	Ag3G00985/Ag7G01806/Ag6G01762/Ag10G02969/Ag3G00418/Ag11G04821/Ag6G01446/Ag4G01376/novel.291/Ag6G02474/Ag7G01183/Ag7G01575/Ag2G02719	Ag3G00985/Ag7G01806/Ag6G01762/Ag10G02969/Ag3G00418/Ag11G04821/Ag6G01446/Ag4G01376/-/Ag6G02474/Ag7G01183/Ag7G01575/Ag2G02719	13	9	Ag3G00985/Ag10G02969/Ag3G00418/Ag11G04821/Ag4G01376/novel.291/Ag6G02474/Ag7G01575/Ag2G02719	4	Ag7G01806/Ag6G01762/Ag6G01446/Ag7G01183
		MF	GO:0030170	pyridoxal phosphate binding	10/1384	75/11375	0.430017	0.899877	Ag5G01647/Ag7G00298/Ag11G03405/Ag6G01127/Ag4G00135/Ag8G01917/Ag10G01793/Ag6G01948/Ag2G02567/Ag3G01734	Ag5G01647/Ag7G00298/Ag11G03405/Ag6G01127/Ag4G00135/Ag8G01917/Ag10G01793/Ag6G01948/Ag2G02567/Ag3G01734	10	7	Ag5G01647/Ag7G00298/Ag11G03405/Ag6G01127/Ag4G00135/Ag8G01917/Ag2G02567	3	Ag10G01793/Ag6G01948/Ag3G01734
		MF	GO:0070279	vitamin B6 binding	10/1384	75/11375	0.430017	0.899877	Ag5G01647/Ag7G00298/Ag11G03405/Ag6G01127/Ag4G00135/Ag8G01917/Ag10G01793/Ag6G01948/Ag2G02567/Ag3G01734	Ag5G01647/Ag7G00298/Ag11G03405/Ag6G01127/Ag4G00135/Ag8G01917/Ag10G01793/Ag6G01948/Ag2G02567/Ag3G01734	10	7	Ag5G01647/Ag7G00298/Ag11G03405/Ag6G01127/Ag4G00135/Ag8G01917/Ag2G02567	3	Ag10G01793/Ag6G01948/Ag3G01734
		MF	GO:0003746	translation elongation factor activity	2/1384	12/11375	0.438827	0.899877	Ag5G02816/Ag10G01520	Ag5G02816/Ag10G01520	2	0		2	Ag5G02816/Ag10G01520
		MF	GO:0004402	histone acetyltransferase activity	2/1384	12/11375	0.438827	0.899877	Ag5G00727/Ag4G00246	Ag5G00727/Ag4G00246	2	2	Ag5G00727/Ag4G00246	0
		MF	GO:0016655	oxidoreductase activity, acting on NAD(P)H, quinone or similar compound as acceptor	2/1384	12/11375	0.438827	0.899877	Ag11G03245/Ag4G01334	Ag11G03245/Ag4G01334	2	0		2	Ag11G03245/Ag4G01334
		MF	GO:0034212	peptide N-acetyltransferase activity	2/1384	12/11375	0.438827	0.899877	Ag5G00727/Ag4G00246	Ag5G00727/Ag4G00246	2	2	Ag5G00727/Ag4G00246	0
		MF	GO:0061733	peptide-lysine-N-acetyltransferase activity	2/1384	12/11375	0.438827	0.899877	Ag5G00727/Ag4G00246	Ag5G00727/Ag4G00246	2	2	Ag5G00727/Ag4G00246	0
		MF	GO:0005198	structural molecule activity	34/1384	270/11375	0.442526	0.899877	Ag3G00097/Ag2G00230/Ag4G02213/Ag7G00752/Ag4G00147/Ag3G01343/Ag6G01057/Ag2G00806/Ag2G00171/Ag2G00040/Ag3G00215/Ag3G00911/Ag11G04710/Ag3G01692/Ag1G00369/Ag6G00723/Ag11G04788/AgUnG01381/Ag2G00301/Ag9G00891/Ag10G02281/Ag2G02758/Ag3G01380/Ag9G00472/novel.2511/Ag2G01227/Ag3G02353/Ag1G02132/Ag1G01229/novel.1367/Ag9G01961/Ag2G00648/Ag6G01996/Ag3G00860	Ag3G00097/Ag2G00230/Ag4G02213/Ag7G00752/Ag4G00147/Ag3G01343/Ag6G01057/Ag2G00806/Ag2G00171/Ag2G00040/Ag3G00215/Ag3G00911/Ag11G04710/Ag3G01692/Ag1G00369/Ag6G00723/Ag11G04788/AgUnG01381/Ag2G00301/Ag9G00891/Ag10G02281/Ag2G02758/Ag3G01380/Ag9G00472/-/Ag2G01227/Ag3G02353/Ag1G02132/Ag1G01229/-/Ag9G01961/Ag2G00648/Ag6G01996/Ag3G00860	34	2	Ag9G01961/Ag6G01996	32	Ag3G00097/Ag2G00230/Ag4G02213/Ag7G00752/Ag4G00147/Ag3G01343/Ag6G01057/Ag2G00806/Ag2G00171/Ag2G00040/Ag3G00215/Ag3G00911/Ag11G04710/Ag3G01692/Ag1G00369/Ag6G00723/Ag11G04788/AgUnG01381/Ag2G00301/Ag9G00891/Ag10G02281/Ag2G02758/Ag3G01380/Ag9G00472/novel.2511/Ag2G01227/Ag3G02353/Ag1G02132/Ag1G01229/novel.1367/Ag2G00648/Ag3G00860
		MF	GO:0042623	ATPase activity, coupled	12/1384	92/11375	0.445259	0.899877	Ag3G00447/Ag1G01277/Ag4G00869/Ag4G00184/Ag6G00903/Ag5G02719/Ag9G02366/Ag10G01974/Ag2G01797/Ag6G01240/Ag5G02280/Ag4G00829	Ag3G00447/Ag1G01277/Ag4G00869/Ag4G00184/Ag6G00903/Ag5G02719/Ag9G02366/Ag10G01974/Ag2G01797/Ag6G01240/Ag5G02280/Ag4G00829	12	5	Ag1G01277/Ag4G00184/Ag9G02366/Ag2G01797/Ag6G01240	7	Ag3G00447/Ag4G00869/Ag6G00903/Ag5G02719/Ag10G01974/Ag5G02280/Ag4G00829
		MF	GO:0016799	hydrolase activity, hydrolyzing N-glycosyl compounds	3/1384	20/11375	0.446286	0.899877	novel.1885/novel.1951/Ag4G01321	-/-/Ag4G01321	3	1	Ag4G01321	2	novel.1885/novel.1951
		MF	GO:0140640	catalytic activity, acting on a nucleic acid	3/1384	20/11375	0.446286	0.899877	novel.3070/novel.1885/novel.1951	-/-/-	3	1	novel.3070	2	novel.1885/novel.1951
		MF	GO:0015297	antiporter activity	10/1384	76/11375	0.447144	0.899877	Ag2G01974/Ag5G00117/AgUnG01644/Ag4G00124/novel.3092/Ag6G01283/novel.2692/Ag6G00907/Ag8G02232/Ag9G00826	Ag2G01974/Ag5G00117/AgUnG01644/Ag4G00124/-/Ag6G01283/-/Ag6G00907/Ag8G02232/Ag9G00826	10	7	Ag2G01974/Ag5G00117/AgUnG01644/novel.3092/novel.2692/Ag8G02232/Ag9G00826	3	Ag4G00124/Ag6G01283/Ag6G00907
		MF	GO:0004497	monooxygenase activity	11/1384	85/11375	0.462453	0.917397	novel.2230/novel.2214/novel.243/Ag5G01153/Ag6G02287/Ag10G00455/novel.1052/novel.1314/novel.754/novel.733/Ag1G00657	-/-/-/Ag5G01153/Ag6G02287/Ag10G00455/-/-/-/-/Ag1G00657	11	10	novel.2230/novel.243/Ag5G01153/Ag6G02287/Ag10G00455/novel.1052/novel.1314/novel.754/novel.733/Ag1G00657	1	novel.2214
		MF	GO:0004650	polygalacturonase activity	6/1384	45/11375	0.472187	0.917397	Ag10G02587/Ag6G01576/Ag6G00704/Ag8G02220/Ag1G00075/Ag11G03758	Ag10G02587/Ag6G01576/Ag6G00704/Ag8G02220/Ag1G00075/Ag11G03758	6	1	Ag10G02587	5	Ag6G01576/Ag6G00704/Ag8G02220/Ag1G00075/Ag11G03758
		MF	GO:0008324	cation transmembrane transporter activity	20/1384	159/11375	0.472981	0.917397	Ag1G01340/Ag3G00447/Ag9G02505/Ag10G02793/Ag3G02327/Ag6G02134/Ag4G02002/Ag7G00427/Ag6G00903/Ag6G02493/Ag11G04199/Ag5G02719/Ag10G00951/Ag5G00179/AgUnG01644/Ag9G02570/Ag6G01283/Ag7G00266/Ag6G01209/Ag8G00066	Ag1G01340/Ag3G00447/Ag9G02505/Ag10G02793/Ag3G02327/Ag6G02134/Ag4G02002/Ag7G00427/Ag6G00903/Ag6G02493/Ag11G04199/Ag5G02719/Ag10G00951/Ag5G00179/AgUnG01644/Ag9G02570/Ag6G01283/Ag7G00266/Ag6G01209/Ag8G00066	20	10	Ag1G01340/Ag9G02505/Ag10G02793/Ag3G02327/Ag7G00427/Ag11G04199/Ag5G00179/AgUnG01644/Ag9G02570/Ag6G01209	10	Ag3G00447/Ag6G02134/Ag4G02002/Ag6G00903/Ag6G02493/Ag5G02719/Ag10G00951/Ag6G01283/Ag7G00266/Ag8G00066
		MF	GO:0016614	oxidoreductase activity, acting on CH-OH group of donors	13/1384	102/11375	0.473986	0.917397	Ag8G00221/Ag6G02234/AgUnG00054/Ag11G03540/Ag2G02988/Ag9G02390/Ag2G02648/Ag8G01723/AgUnG00769/Ag4G00362/Ag3G00635/Ag2G01955/Ag9G01190	Ag8G00221/Ag6G02234/AgUnG00054/Ag11G03540/Ag2G02988/Ag9G02390/Ag2G02648/Ag8G01723/AgUnG00769/Ag4G00362/Ag3G00635/Ag2G01955/Ag9G01190	13	7	Ag8G00221/Ag6G02234/AgUnG00054/Ag8G01723/AgUnG00769/Ag3G00635/Ag2G01955	6	Ag11G03540/Ag2G02988/Ag9G02390/Ag2G02648/Ag4G00362/Ag9G01190
		MF	GO:0022836	gated channel activity	4/1384	29/11375	0.476935	0.917397	Ag3G00418/Ag11G04821/Ag7G01575/Ag2G02719	Ag3G00418/Ag11G04821/Ag7G01575/Ag2G02719	4	4	Ag3G00418/Ag11G04821/Ag7G01575/Ag2G02719	0
		MF	GO:0022839	ion gated channel activity	4/1384	29/11375	0.476935	0.917397	Ag3G00418/Ag11G04821/Ag7G01575/Ag2G02719	Ag3G00418/Ag11G04821/Ag7G01575/Ag2G02719	4	4	Ag3G00418/Ag11G04821/Ag7G01575/Ag2G02719	0
		MF	GO:0008080	N-acetyltransferase activity	2/1384	13/11375	0.481491	0.917397	Ag5G00727/Ag4G00246	Ag5G00727/Ag4G00246	2	2	Ag5G00727/Ag4G00246	0
		MF	GO:0008408	3'-5' exonuclease activity	2/1384	13/11375	0.481491	0.917397	Ag6G02027/Ag2G01792	Ag6G02027/Ag2G01792	2	1	Ag6G02027	1	Ag2G01792
		MF	GO:0019104	DNA N-glycosylase activity	2/1384	13/11375	0.481491	0.917397	novel.1885/novel.1951	-/-	2	0		2	novel.1885/novel.1951
		MF	GO:0004525	ribonuclease III activity	2/1384	14/11375	0.522088	0.939988	AgUnG00390/Ag1G00192	AgUnG00390/Ag1G00192	2	1	Ag1G00192	1	AgUnG00390
		MF	GO:0005048	signal sequence binding	2/1384	14/11375	0.522088	0.939988	Ag9G02893/Ag7G00842	Ag9G02893/Ag7G00842	2	2	Ag9G02893/Ag7G00842	0
		MF	GO:0016298	lipase activity	2/1384	14/11375	0.522088	0.939988	Ag2G00194/Ag10G02315	Ag2G00194/Ag10G02315	2	1	Ag10G02315	1	Ag2G00194
		MF	GO:0016307	phosphatidylinositol phosphate kinase activity	2/1384	14/11375	0.522088	0.939988	Ag1G00750/Ag8G01843	Ag1G00750/Ag8G01843	2	2	Ag1G00750/Ag8G01843	0
		MF	GO:0016410	N-acyltransferase activity	2/1384	14/11375	0.522088	0.939988	Ag5G00727/Ag4G00246	Ag5G00727/Ag4G00246	2	2	Ag5G00727/Ag4G00246	0
		MF	GO:0032296	double-stranded RNA-specific ribonuclease activity	2/1384	14/11375	0.522088	0.939988	AgUnG00390/Ag1G00192	AgUnG00390/Ag1G00192	2	1	Ag1G00192	1	AgUnG00390
		MF	GO:0042277	peptide binding	2/1384	14/11375	0.522088	0.939988	Ag9G02893/Ag7G00842	Ag9G02893/Ag7G00842	2	2	Ag9G02893/Ag7G00842	0
		MF	GO:0003712	transcription cofactor activity	4/1384	31/11375	0.531258	0.939988	Ag5G00727/Ag1G01468/novel.606/Ag4G00246	Ag5G00727/Ag1G01468/-/Ag4G00246	4	3	Ag5G00727/Ag1G01468/Ag4G00246	1	novel.606
		MF	GO:0015075	ion transmembrane transporter activity	29/1384	239/11375	0.536561	0.939988	Ag1G01340/Ag3G00447/Ag5G00117/Ag9G02505/Ag10G02793/Ag3G02327/Ag6G02134/Ag4G02002/Ag7G00427/Ag3G00418/Ag11G04821/Ag6G00903/Ag6G02493/Ag11G04199/Ag5G02719/Ag10G00951/Ag4G01376/Ag5G00179/AgUnG01644/Ag6G02474/Ag4G00124/Ag9G02570/Ag6G01452/Ag6G01283/Ag7G00266/Ag7G01575/Ag6G01209/Ag8G00066/Ag2G02719	Ag1G01340/Ag3G00447/Ag5G00117/Ag9G02505/Ag10G02793/Ag3G02327/Ag6G02134/Ag4G02002/Ag7G00427/Ag3G00418/Ag11G04821/Ag6G00903/Ag6G02493/Ag11G04199/Ag5G02719/Ag10G00951/Ag4G01376/Ag5G00179/AgUnG01644/Ag6G02474/Ag4G00124/Ag9G02570/Ag6G01452/Ag6G01283/Ag7G00266/Ag7G01575/Ag6G01209/Ag8G00066/Ag2G02719	29	18	Ag1G01340/Ag5G00117/Ag9G02505/Ag10G02793/Ag3G02327/Ag7G00427/Ag3G00418/Ag11G04821/Ag11G04199/Ag4G01376/Ag5G00179/AgUnG01644/Ag6G02474/Ag9G02570/Ag6G01452/Ag7G01575/Ag6G01209/Ag2G02719	11	Ag3G00447/Ag6G02134/Ag4G02002/Ag6G00903/Ag6G02493/Ag5G02719/Ag10G00951/Ag4G00124/Ag6G01283/Ag7G00266/Ag8G00066
		MF	GO:0003690	double-stranded DNA binding	6/1384	48/11375	0.53761	0.939988	Ag7G02397/Ag9G00411/Ag2G02134/Ag8G00759/Ag11G04932/Ag2G01503	Ag7G02397/Ag9G00411/Ag2G02134/Ag8G00759/Ag11G04932/Ag2G01503	6	1	Ag7G02397	5	Ag9G00411/Ag2G02134/Ag8G00759/Ag11G04932/Ag2G01503
		MF	GO:0003755	peptidyl-prolyl cis-trans isomerase activity	6/1384	48/11375	0.53761	0.939988	Ag3G00351/Ag3G02103/Ag4G00796/Ag8G02288/Ag5G01245/Ag9G02378	Ag3G00351/Ag3G02103/Ag4G00796/Ag8G02288/Ag5G01245/Ag9G02378	6	1	Ag5G01245	5	Ag3G00351/Ag3G02103/Ag4G00796/Ag8G02288/Ag9G02378
		MF	GO:0016859	cis-trans isomerase activity	6/1384	48/11375	0.53761	0.939988	Ag3G00351/Ag3G02103/Ag4G00796/Ag8G02288/Ag5G01245/Ag9G02378	Ag3G00351/Ag3G02103/Ag4G00796/Ag8G02288/Ag5G01245/Ag9G02378	6	1	Ag5G01245	5	Ag3G00351/Ag3G02103/Ag4G00796/Ag8G02288/Ag9G02378
		MF	GO:0016709	oxidoreductase activity, acting on paired donors, with incorporation or reduction of molecular oxygen, NAD(P)H as one donor, and incorporation of one atom of oxygen	3/1384	23/11375	0.542733	0.939988	Ag5G01153/Ag10G00455/Ag1G00657	Ag5G01153/Ag10G00455/Ag1G00657	3	3	Ag5G01153/Ag10G00455/Ag1G00657	0
		MF	GO:0050661	NADP binding	5/1384	40/11375	0.54626	0.939988	Ag10G02836/Ag4G01886/Ag5G01153/Ag10G01557/Ag10G00455	Ag10G02836/Ag4G01886/Ag5G01153/Ag10G01557/Ag10G00455	5	3	Ag5G01153/Ag10G01557/Ag10G00455	2	Ag10G02836/Ag4G01886
		MF	GO:0016741	transferase activity, transferring one-carbon groups	26/1384	216/11375	0.555262	0.939988	Ag7G00216/Ag6G00864/Ag10G02172/Ag5G01440/Ag5G00225/Ag7G00573/Ag10G02305/Ag1G00097/Ag8G01105/Ag5G02229/novel.505/Ag3G02315/Ag3G02511/Ag7G01747/Ag3G00329/Ag7G01543/novel.2555/Ag6G01710/Ag9G02881/Ag2G01981/Ag9G02509/Ag9G00914/Ag5G01301/AgUnG00327/Ag9G00159/novel.3617	Ag7G00216/Ag6G00864/Ag10G02172/Ag5G01440/Ag5G00225/Ag7G00573/Ag10G02305/Ag1G00097/Ag8G01105/Ag5G02229/-/Ag3G02315/Ag3G02511/Ag7G01747/Ag3G00329/Ag7G01543/-/Ag6G01710/Ag9G02881/Ag2G01981/Ag9G02509/Ag9G00914/Ag5G01301/AgUnG00327/Ag9G00159/-	26	5	Ag10G02172/novel.505/Ag7G01543/novel.2555/Ag9G00159	21	Ag7G00216/Ag6G00864/Ag5G01440/Ag5G00225/Ag7G00573/Ag10G02305/Ag1G00097/Ag8G01105/Ag5G02229/Ag3G02315/Ag3G02511/Ag7G01747/Ag3G00329/Ag6G01710/Ag9G02881/Ag2G01981/Ag9G02509/Ag9G00914/Ag5G01301/AgUnG00327/novel.3617
		MF	GO:0042578	phosphoric ester hydrolase activity	11/1384	91/11375	0.557491	0.939988	Ag10G00947/Ag3G00855/Ag3G02332/Ag3G02496/Ag5G01182/Ag1G01726/Ag6G00292/Ag9G01234/Ag8G02291/Ag6G01908/Ag2G00436	Ag10G00947/Ag3G00855/Ag3G02332/Ag3G02496/Ag5G01182/Ag1G01726/Ag6G00292/Ag9G01234/Ag8G02291/Ag6G01908/Ag2G00436	11	7	Ag3G02496/Ag5G01182/Ag1G01726/Ag6G00292/Ag9G01234/Ag8G02291/Ag6G01908	4	Ag10G00947/Ag3G00855/Ag3G02332/Ag2G00436
		MF	GO:0003993	acid phosphatase activity	2/1384	15/11375	0.56049	0.939988	Ag3G02496/Ag1G01726	Ag3G02496/Ag1G01726	2	2	Ag3G02496/Ag1G01726	0
		MF	GO:0004743	pyruvate kinase activity	2/1384	15/11375	0.56049	0.939988	Ag5G01878/Ag8G01942	Ag5G01878/Ag8G01942	2	2	Ag5G01878/Ag8G01942	0
		MF	GO:0005088	Ras guanyl-nucleotide exchange factor activity	2/1384	15/11375	0.56049	0.939988	Ag8G00143/Ag9G00839	Ag8G00143/Ag9G00839	2	1	Ag8G00143	1	Ag9G00839
		MF	GO:0005089	Rho guanyl-nucleotide exchange factor activity	2/1384	15/11375	0.56049	0.939988	Ag8G00143/Ag9G00839	Ag8G00143/Ag9G00839	2	1	Ag8G00143	1	Ag9G00839
		MF	GO:0017048	Rho GTPase binding	2/1384	15/11375	0.56049	0.939988	Ag8G00143/Ag9G00839	Ag8G00143/Ag9G00839	2	1	Ag8G00143	1	Ag9G00839
		MF	GO:0030955	potassium ion binding	2/1384	15/11375	0.56049	0.939988	Ag5G01878/Ag8G01942	Ag5G01878/Ag8G01942	2	2	Ag5G01878/Ag8G01942	0
		MF	GO:0031420	alkali metal ion binding	2/1384	15/11375	0.56049	0.939988	Ag5G01878/Ag8G01942	Ag5G01878/Ag8G01942	2	2	Ag5G01878/Ag8G01942	0
		MF	GO:0008168	methyltransferase activity	24/1384	203/11375	0.592814	0.960065	Ag7G00216/Ag6G00864/Ag10G02172/Ag5G01440/Ag5G00225/Ag7G00573/Ag10G02305/Ag1G00097/Ag8G01105/Ag5G02229/novel.505/Ag3G02315/Ag3G02511/Ag7G01747/Ag3G00329/Ag7G01543/novel.2555/Ag9G02881/Ag2G01981/Ag9G00914/Ag5G01301/AgUnG00327/Ag9G00159/novel.3617	Ag7G00216/Ag6G00864/Ag10G02172/Ag5G01440/Ag5G00225/Ag7G00573/Ag10G02305/Ag1G00097/Ag8G01105/Ag5G02229/-/Ag3G02315/Ag3G02511/Ag7G01747/Ag3G00329/Ag7G01543/-/Ag9G02881/Ag2G01981/Ag9G00914/Ag5G01301/AgUnG00327/Ag9G00159/-	24	5	Ag10G02172/novel.505/Ag7G01543/novel.2555/Ag9G00159	19	Ag7G00216/Ag6G00864/Ag5G01440/Ag5G00225/Ag7G00573/Ag10G02305/Ag1G00097/Ag8G01105/Ag5G02229/Ag3G02315/Ag3G02511/Ag7G01747/Ag3G00329/Ag9G02881/Ag2G01981/Ag9G00914/Ag5G01301/AgUnG00327/novel.3617
		MF	GO:0000155	phosphorelay sensor kinase activity	2/1384	16/11375	0.596629	0.960065	Ag9G01719/Ag3G02100	Ag9G01719/Ag3G02100	2	1	Ag9G01719	1	Ag3G02100
		MF	GO:0004144	diacylglycerol O-acyltransferase activity	2/1384	16/11375	0.596629	0.960065	Ag2G02093/Ag7G00622	Ag2G02093/Ag7G00622	2	2	Ag2G02093/Ag7G00622	0
		MF	GO:0004673	protein histidine kinase activity	2/1384	16/11375	0.596629	0.960065	Ag9G01719/Ag3G02100	Ag9G01719/Ag3G02100	2	1	Ag9G01719	1	Ag3G02100
		MF	GO:0016411	acylglycerol O-acyltransferase activity	2/1384	16/11375	0.596629	0.960065	Ag2G02093/Ag7G00622	Ag2G02093/Ag7G00622	2	2	Ag2G02093/Ag7G00622	0
		MF	GO:0016775	phosphotransferase activity, nitrogenous group as acceptor	2/1384	16/11375	0.596629	0.960065	Ag9G01719/Ag3G02100	Ag9G01719/Ag3G02100	2	1	Ag9G01719	1	Ag3G02100
		MF	GO:0016840	carbon-nitrogen lyase activity	2/1384	16/11375	0.596629	0.960065	Ag3G00922/Ag3G01778	Ag3G00922/Ag3G01778	2	1	Ag3G01778	1	Ag3G00922
		MF	GO:0033218	amide binding	2/1384	16/11375	0.596629	0.960065	Ag9G02893/Ag7G00842	Ag9G02893/Ag7G00842	2	2	Ag9G02893/Ag7G00842	0
		MF	GO:0004519	endonuclease activity	6/1384	51/11375	0.599295	0.960065	Ag7G01273/Ag4G02642/novel.3070/AgUnG00390/Ag9G02705/Ag1G00192	Ag7G01273/Ag4G02642/-/AgUnG00390/Ag9G02705/Ag1G00192	6	4	Ag4G02642/novel.3070/Ag9G02705/Ag1G00192	2	Ag7G01273/AgUnG00390
		MF	GO:0004499	N,N-dimethylaniline monooxygenase activity	2/1384	17/11375	0.630487	0.995181	Ag5G01153/Ag10G00455	Ag5G01153/Ag10G00455	2	2	Ag5G01153/Ag10G00455	0
		MF	GO:0051087	chaperone binding	2/1384	17/11375	0.630487	0.995181	Ag7G00031/Ag9G02839	Ag7G00031/Ag9G02839	2	0		2	Ag7G00031/Ag9G02839
		MF	GO:0140103	catalytic activity, acting on a glycoprotein	2/1384	17/11375	0.630487	0.995181	Ag6G00300/Ag9G01926	Ag6G00300/Ag9G01926	2	1	Ag9G01926	1	Ag6G00300
		MF	GO:0022890	inorganic cation transmembrane transporter activity	16/1384	140/11375	0.644815	0.999993	Ag1G01340/Ag3G00447/Ag9G02505/Ag10G02793/Ag7G00427/Ag6G00903/Ag6G02493/Ag11G04199/Ag5G02719/Ag5G00179/novel.291/AgUnG01644/Ag9G02570/Ag6G01283/Ag7G00266/Ag6G01209	Ag1G01340/Ag3G00447/Ag9G02505/Ag10G02793/Ag7G00427/Ag6G00903/Ag6G02493/Ag11G04199/Ag5G02719/Ag5G00179/-/AgUnG01644/Ag9G02570/Ag6G01283/Ag7G00266/Ag6G01209	16	10	Ag1G01340/Ag9G02505/Ag10G02793/Ag7G00427/Ag11G04199/Ag5G00179/novel.291/AgUnG01644/Ag9G02570/Ag6G01209	6	Ag3G00447/Ag6G00903/Ag6G02493/Ag5G02719/Ag6G01283/Ag7G00266
		MF	GO:0005516	calmodulin binding	3/1384	27/11375	0.654733	0.999993	Ag7G01722/Ag4G01146/Ag4G00924	Ag7G01722/Ag4G01146/Ag4G00924	3	2	Ag7G01722/Ag4G00924	1	Ag4G01146
		MF	GO:0016407	acetyltransferase activity	2/1384	18/11375	0.662085	0.999993	Ag5G00727/Ag4G00246	Ag5G00727/Ag4G00246	2	2	Ag5G00727/Ag4G00246	0
		MF	GO:0016616	oxidoreductase activity, acting on the CH-OH group of donors, NAD or NADP as acceptor	9/1384	81/11375	0.665481	0.999993	Ag8G00221/Ag6G02234/AgUnG00054/Ag11G03540/Ag2G02988/Ag2G02648/Ag8G01723/Ag4G00362/Ag9G01190	Ag8G00221/Ag6G02234/AgUnG00054/Ag11G03540/Ag2G02988/Ag2G02648/Ag8G01723/Ag4G00362/Ag9G01190	9	4	Ag8G00221/Ag6G02234/AgUnG00054/Ag8G01723	5	Ag11G03540/Ag2G02988/Ag2G02648/Ag4G00362/Ag9G01190
		MF	GO:0015077	monovalent inorganic cation transmembrane transporter activity	10/1384	90/11375	0.668907	0.999993	Ag1G01340/Ag3G00447/Ag9G02505/Ag6G00903/Ag6G02493/Ag5G02719/AgUnG01644/Ag6G01283/Ag7G00266/Ag6G01209	Ag1G01340/Ag3G00447/Ag9G02505/Ag6G00903/Ag6G02493/Ag5G02719/AgUnG01644/Ag6G01283/Ag7G00266/Ag6G01209	10	4	Ag1G01340/Ag9G02505/AgUnG01644/Ag6G01209	6	Ag3G00447/Ag6G00903/Ag6G02493/Ag5G02719/Ag6G01283/Ag7G00266
		MF	GO:0004812	aminoacyl-tRNA ligase activity	6/1384	56/11375	0.691332	0.999993	Ag6G01718/Ag7G01142/Ag9G01865/Ag6G00605/Ag10G01125/Ag5G02068	Ag6G01718/Ag7G01142/Ag9G01865/Ag6G00605/Ag10G01125/Ag5G02068	6	0		6	Ag6G01718/Ag7G01142/Ag9G01865/Ag6G00605/Ag10G01125/Ag5G02068
		MF	GO:0016875	ligase activity, forming carbon-oxygen bonds	6/1384	56/11375	0.691332	0.999993	Ag6G01718/Ag7G01142/Ag9G01865/Ag6G00605/Ag10G01125/Ag5G02068	Ag6G01718/Ag7G01142/Ag9G01865/Ag6G00605/Ag10G01125/Ag5G02068	6	0		6	Ag6G01718/Ag7G01142/Ag9G01865/Ag6G00605/Ag10G01125/Ag5G02068
		MF	GO:0004527	exonuclease activity	2/1384	19/11375	0.69147	0.999993	Ag6G02027/Ag2G01792	Ag6G02027/Ag2G01792	2	1	Ag6G02027	1	Ag2G01792
		MF	GO:0003779	actin binding	4/1384	38/11375	0.695585	0.999993	Ag7G01516/Ag10G02351/Ag10G00717/Ag1G01840	Ag7G01516/Ag10G02351/Ag10G00717/Ag1G01840	4	3	Ag7G01516/Ag10G02351/Ag10G00717	1	Ag1G01840
		MF	GO:0000988	transcription factor activity, protein binding	3/1384	29/11375	0.702801	0.999993	Ag5G00727/Ag1G01468/Ag4G00246	Ag5G00727/Ag1G01468/Ag4G00246	3	3	Ag5G00727/Ag1G01468/Ag4G00246	0
		MF	GO:0000989	transcription factor activity, transcription factor binding	3/1384	29/11375	0.702801	0.999993	Ag5G00727/Ag1G01468/Ag4G00246	Ag5G00727/Ag1G01468/Ag4G00246	3	3	Ag5G00727/Ag1G01468/Ag4G00246	0
		MF	GO:0008375	acetylglucosaminyltransferase activity	4/1384	39/11375	0.715329	0.999993	Ag11G03150/Ag6G00300/Ag4G02043/AgUnG01438	Ag11G03150/Ag6G00300/Ag4G02043/AgUnG01438	4	3	Ag11G03150/Ag4G02043/AgUnG01438	1	Ag6G00300
		MF	GO:0008509	anion transmembrane transporter activity	3/1384	30/11375	0.724843	0.999993	Ag5G00117/Ag4G00124/Ag6G01452	Ag5G00117/Ag4G00124/Ag6G01452	3	2	Ag5G00117/Ag6G01452	1	Ag4G00124
		MF	GO:0005544	calcium-dependent phospholipid binding	1/1384	10/11375	0.72689	0.999993	Ag3G01981	Ag3G01981	1	0		1	Ag3G01981
		MF	GO:0008146	sulfotransferase activity	1/1384	10/11375	0.72689	0.999993	Ag9G01979	Ag9G01979	1	1	Ag9G01979	0
		MF	GO:0016782	transferase activity, transferring sulfur-containing groups	1/1384	10/11375	0.72689	0.999993	Ag9G01979	Ag9G01979	1	1	Ag9G01979	0
		MF	GO:0016814	hydrolase activity, acting on carbon-nitrogen (but not peptide) bonds, in cyclic amidines	1/1384	10/11375	0.72689	0.999993	Ag9G02509	Ag9G02509	1	0		1	Ag9G02509
		MF	GO:0016868	intramolecular transferase activity, phosphotransferases	1/1384	10/11375	0.72689	0.999993	Ag3G00565	Ag3G00565	1	1	Ag3G00565	0
		MF	GO:0033926	glycopeptide alpha-N-acetylgalactosaminidase activity	1/1384	10/11375	0.72689	0.999993	Ag9G01926	Ag9G01926	1	1	Ag9G01926	0
		MF	GO:0044183	protein folding chaperone	1/1384	10/11375	0.72689	0.999993	novel.2962	-	1	1	novel.2962	0
		MF	GO:0051537	2 iron, 2 sulfur cluster binding	1/1384	10/11375	0.72689	0.999993	Ag6G02287	Ag6G02287	1	1	Ag6G02287	0
		MF	GO:0060590	ATPase regulator activity	1/1384	10/11375	0.72689	0.999993	Ag2G01797	Ag2G01797	1	1	Ag2G01797	0
		MF	GO:0140662	ATP-dependent protein folding chaperone	1/1384	10/11375	0.72689	0.999993	novel.2962	-	1	1	novel.2962	0
		MF	GO:0015318	inorganic molecular entity transmembrane transporter activity	24/1384	218/11375	0.731421	0.999993	Ag1G01340/Ag3G00447/Ag9G02505/Ag10G02793/Ag7G00427/Ag3G00418/Ag11G04821/Ag6G00903/Ag6G02493/Ag11G04199/Ag5G02719/Ag4G01376/Ag5G00179/novel.291/AgUnG01644/Ag6G02474/Ag9G02570/Ag6G01452/Ag8G02233/Ag6G01283/Ag7G00266/Ag7G01575/Ag6G01209/Ag2G02719	Ag1G01340/Ag3G00447/Ag9G02505/Ag10G02793/Ag7G00427/Ag3G00418/Ag11G04821/Ag6G00903/Ag6G02493/Ag11G04199/Ag5G02719/Ag4G01376/Ag5G00179/-/AgUnG01644/Ag6G02474/Ag9G02570/Ag6G01452/Ag8G02233/Ag6G01283/Ag7G00266/Ag7G01575/Ag6G01209/Ag2G02719	24	17	Ag1G01340/Ag9G02505/Ag10G02793/Ag7G00427/Ag3G00418/Ag11G04821/Ag11G04199/Ag4G01376/Ag5G00179/novel.291/AgUnG01644/Ag6G02474/Ag9G02570/Ag6G01452/Ag7G01575/Ag6G01209/Ag2G02719	7	Ag3G00447/Ag6G00903/Ag6G02493/Ag5G02719/Ag8G02233/Ag6G01283/Ag7G00266
		MF	GO:0005216	ion channel activity	6/1384	60/11375	0.754065	0.999993	Ag3G00418/Ag11G04821/Ag4G01376/Ag6G02474/Ag7G01575/Ag2G02719	Ag3G00418/Ag11G04821/Ag4G01376/Ag6G02474/Ag7G01575/Ag2G02719	6	6	Ag3G00418/Ag11G04821/Ag4G01376/Ag6G02474/Ag7G01575/Ag2G02719	0
		MF	GO:0022838	substrate-specific channel activity	6/1384	60/11375	0.754065	0.999993	Ag3G00418/Ag11G04821/Ag4G01376/Ag6G02474/Ag7G01575/Ag2G02719	Ag3G00418/Ag11G04821/Ag4G01376/Ag6G02474/Ag7G01575/Ag2G02719	6	6	Ag3G00418/Ag11G04821/Ag4G01376/Ag6G02474/Ag7G01575/Ag2G02719	0
		MF	GO:0003887	DNA-directed DNA polymerase activity	1/1384	11/11375	0.760149	0.999993	Ag5G01305	Ag5G01305	1	0		1	Ag5G01305
		MF	GO:0004843	thiol-dependent ubiquitin-specific protease activity	1/1384	11/11375	0.760149	0.999993	Ag7G00165	Ag7G00165	1	1	Ag7G00165	0
		MF	GO:0042393	histone binding	1/1384	11/11375	0.760149	0.999993	Ag8G01636	Ag8G01636	1	1	Ag8G01636	0
		MF	GO:0008374	O-acyltransferase activity	3/1384	32/11375	0.765057	0.999993	Ag9G02488/Ag2G02093/Ag7G00622	Ag9G02488/Ag2G02093/Ag7G00622	3	3	Ag9G02488/Ag2G02093/Ag7G00622	0
		MF	GO:0016759	cellulose synthase activity	3/1384	32/11375	0.765057	0.999993	Ag8G01092/Ag7G02140/Ag3G01143	Ag8G01092/Ag7G02140/Ag3G01143	3	1	Ag8G01092	2	Ag7G02140/Ag3G01143
		MF	GO:0016760	cellulose synthase (UDP-forming) activity	3/1384	32/11375	0.765057	0.999993	Ag8G01092/Ag7G02140/Ag3G01143	Ag8G01092/Ag7G02140/Ag3G01143	3	1	Ag8G01092	2	Ag7G02140/Ag3G01143
		MF	GO:0016278	lysine N-methyltransferase activity	2/1384	22/11375	0.767125	0.999993	Ag10G02172/Ag3G02315	Ag10G02172/Ag3G02315	2	1	Ag10G02172	1	Ag3G02315
		MF	GO:0016279	protein-lysine N-methyltransferase activity	2/1384	22/11375	0.767125	0.999993	Ag10G02172/Ag3G02315	Ag10G02172/Ag3G02315	2	1	Ag10G02172	1	Ag3G02315
		MF	GO:0018024	histone-lysine N-methyltransferase activity	2/1384	22/11375	0.767125	0.999993	Ag10G02172/Ag3G02315	Ag10G02172/Ag3G02315	2	1	Ag10G02172	1	Ag3G02315
		MF	GO:0042054	histone methyltransferase activity	2/1384	22/11375	0.767125	0.999993	Ag10G02172/Ag3G02315	Ag10G02172/Ag3G02315	2	1	Ag10G02172	1	Ag3G02315
		MF	GO:0036459	thiol-dependent ubiquitinyl hydrolase activity	4/1384	42/11375	0.768852	0.999993	Ag7G00165/Ag3G02449/Ag9G00070/Ag11G03863	Ag7G00165/Ag3G02449/Ag9G00070/Ag11G03863	4	1	Ag7G00165	3	Ag3G02449/Ag9G00070/Ag11G03863
		MF	GO:0051287	NAD binding	5/1384	52/11375	0.774847	0.999993	Ag6G02234/Ag10G01557/novel.846/Ag2G02648/Ag9G02070	Ag6G02234/Ag10G01557/-/Ag2G02648/Ag9G02070	5	3	Ag6G02234/Ag10G01557/novel.846	2	Ag2G02648/Ag9G02070
		MF	GO:0005085	guanyl-nucleotide exchange factor activity	2/1384	23/11375	0.788496	0.999993	Ag8G00143/Ag9G00839	Ag8G00143/Ag9G00839	2	1	Ag8G00143	1	Ag9G00839
		MF	GO:0004620	phospholipase activity	1/1384	12/11375	0.78936	0.999993	Ag2G00194	Ag2G00194	1	0		1	Ag2G00194
		MF	GO:0016780	phosphotransferase activity, for other substituted phosphate groups	1/1384	12/11375	0.78936	0.999993	Ag10G01063	Ag10G01063	1	1	Ag10G01063	0
		MF	GO:0019783	ubiquitin-like protein-specific protease activity	4/1384	44/11375	0.799928	0.999993	Ag7G00165/Ag3G02449/Ag9G00070/Ag11G03863	Ag7G00165/Ag3G02449/Ag9G00070/Ag11G03863	4	1	Ag7G00165	3	Ag3G02449/Ag9G00070/Ag11G03863
		MF	GO:0101005	ubiquitinyl hydrolase activity	4/1384	44/11375	0.799928	0.999993	Ag7G00165/Ag3G02449/Ag9G00070/Ag11G03863	Ag7G00165/Ag3G02449/Ag9G00070/Ag11G03863	4	1	Ag7G00165	3	Ag3G02449/Ag9G00070/Ag11G03863
		MF	GO:0008081	phosphoric diester hydrolase activity	3/1384	34/11375	0.800353	0.999993	Ag10G00947/Ag8G02291/Ag2G00436	Ag10G00947/Ag8G02291/Ag2G00436	3	1	Ag8G02291	2	Ag10G00947/Ag2G00436
		MF	GO:0008276	protein methyltransferase activity	2/1384	24/11375	0.808118	0.999993	Ag10G02172/Ag3G02315	Ag10G02172/Ag3G02315	2	1	Ag10G02172	1	Ag3G02315
		MF	GO:0008289	lipid binding	7/1384	74/11375	0.811979	0.999993	Ag3G01981/AgUnG01344/Ag4G02413/Ag9G02053/Ag9G00350/Ag2G00505/Ag11G04423	Ag3G01981/AgUnG01344/Ag4G02413/Ag9G02053/Ag9G00350/Ag2G00505/Ag11G04423	7	6	AgUnG01344/Ag4G02413/Ag9G02053/Ag9G00350/Ag2G00505/Ag11G04423	1	Ag3G01981
		MF	GO:0002161	aminoacyl-tRNA editing activity	1/1384	13/11375	0.815015	0.999993	Ag9G01865	Ag9G01865	1	0		1	Ag9G01865
		MF	GO:0003684	damaged DNA binding	1/1384	13/11375	0.815015	0.999993	Ag9G00042	Ag9G00042	1	1	Ag9G00042	0
		MF	GO:0003697	single-stranded DNA binding	1/1384	13/11375	0.815015	0.999993	Ag6G00368	Ag6G00368	1	0		1	Ag6G00368
		MF	GO:0016763	transferase activity, transferring pentosyl groups	1/1384	13/11375	0.815015	0.999993	Ag5G02230	Ag5G02230	1	1	Ag5G02230	0
		MF	GO:0034061	DNA polymerase activity	1/1384	13/11375	0.815015	0.999993	Ag5G01305	Ag5G01305	1	0		1	Ag5G01305
		MF	GO:0035091	phosphatidylinositol binding	1/1384	13/11375	0.815015	0.999993	Ag11G04423	Ag11G04423	1	1	Ag11G04423	0
		MF	GO:0003774	motor activity	8/1384	84/11375	0.817373	0.999993	Ag5G02885/Ag5G02067/AgUnG00978/Ag9G02288/Ag3G00073/Ag5G01549/Ag10G03003/Ag6G02324	Ag5G02885/Ag5G02067/AgUnG00978/Ag9G02288/Ag3G00073/Ag5G01549/Ag10G03003/Ag6G02324	8	4	Ag5G02885/AgUnG00978/Ag3G00073/Ag5G01549	4	Ag5G02067/Ag9G02288/Ag10G03003/Ag6G02324
		MF	GO:0003777	microtubule motor activity	6/1384	65/11375	0.818681	0.999993	Ag5G02067/AgUnG00978/Ag9G02288/Ag3G00073/Ag10G03003/Ag6G02324	Ag5G02067/AgUnG00978/Ag9G02288/Ag3G00073/Ag10G03003/Ag6G02324	6	2	AgUnG00978/Ag3G00073	4	Ag5G02067/Ag9G02288/Ag10G03003/Ag6G02324
		MF	GO:0008017	microtubule binding	7/1384	75/11375	0.822771	0.999993	Ag5G02067/AgUnG00978/Ag9G02288/Ag3G00073/AgUnG01015/Ag10G03003/Ag6G02324	Ag5G02067/AgUnG00978/Ag9G02288/Ag3G00073/AgUnG01015/Ag10G03003/Ag6G02324	7	2	AgUnG00978/Ag3G00073	5	Ag5G02067/Ag9G02288/AgUnG01015/Ag10G03003/Ag6G02324
		MF	GO:0016891	endoribonuclease activity, producing 5'-phosphomonoesters	3/1384	36/11375	0.83109	0.999993	novel.3070/AgUnG00390/Ag1G00192	-/AgUnG00390/Ag1G00192	3	2	novel.3070/Ag1G00192	1	AgUnG00390
		MF	GO:0016893	endonuclease activity, active with either ribo- or deoxyribonucleic acids and producing 5'-phosphomonoesters	3/1384	36/11375	0.83109	0.999993	novel.3070/AgUnG00390/Ag1G00192	-/AgUnG00390/Ag1G00192	3	2	novel.3070/Ag1G00192	1	AgUnG00390
		MF	GO:0140101	catalytic activity, acting on a tRNA	8/1384	86/11375	0.836918	0.999993	Ag10G02836/Ag4G01886/Ag6G01718/Ag7G01142/Ag9G01865/Ag6G00605/Ag10G01125/Ag5G02068	Ag10G02836/Ag4G01886/Ag6G01718/Ag7G01142/Ag9G01865/Ag6G00605/Ag10G01125/Ag5G02068	8	0		8	Ag10G02836/Ag4G01886/Ag6G01718/Ag7G01142/Ag9G01865/Ag6G00605/Ag10G01125/Ag5G02068
		MF	GO:0003843	1,3-beta-D-glucan synthase activity	1/1384	14/11375	0.837548	0.999993	Ag3G01810	Ag3G01810	1	0		1	Ag3G01810
		MF	GO:0015116	sulfate transmembrane transporter activity	1/1384	14/11375	0.837548	0.999993	Ag6G01452	Ag6G01452	1	1	Ag6G01452	0
		MF	GO:0016157	sucrose synthase activity	1/1384	14/11375	0.837548	0.999993	Ag8G00390	Ag8G00390	1	1	Ag8G00390	0
		MF	GO:1901682	sulfur compound transmembrane transporter activity	1/1384	14/11375	0.837548	0.999993	Ag6G01452	Ag6G01452	1	1	Ag6G01452	0
		MF	GO:0004518	nuclease activity	9/1384	96/11375	0.841109	0.999993	Ag6G02027/Ag3G01570/Ag7G01273/Ag4G02642/novel.3070/AgUnG00390/Ag2G01792/Ag9G02705/Ag1G00192	Ag6G02027/Ag3G01570/Ag7G01273/Ag4G02642/-/AgUnG00390/Ag2G01792/Ag9G02705/Ag1G00192	9	6	Ag6G02027/Ag3G01570/Ag4G02642/novel.3070/Ag9G02705/Ag1G00192	3	Ag7G01273/AgUnG00390/Ag2G01792
		MF	GO:0016874	ligase activity	11/1384	115/11375	0.842093	0.999993	Ag3G01417/Ag10G02309/Ag6G01718/Ag7G01142/Ag9G01865/Ag6G00605/Ag10G01125/Ag8G01658/Ag6G00075/Ag5G02068/Ag9G02796	Ag3G01417/Ag10G02309/Ag6G01718/Ag7G01142/Ag9G01865/Ag6G00605/Ag10G01125/Ag8G01658/Ag6G00075/Ag5G02068/Ag9G02796	11	0		11	Ag3G01417/Ag10G02309/Ag6G01718/Ag7G01142/Ag9G01865/Ag6G00605/Ag10G01125/Ag8G01658/Ag6G00075/Ag5G02068/Ag9G02796
		MF	GO:0008170	N-methyltransferase activity	2/1384	26/11375	0.842551	0.999993	Ag10G02172/Ag3G02315	Ag10G02172/Ag3G02315	2	1	Ag10G02172	1	Ag3G02315
		MF	GO:0016651	oxidoreductase activity, acting on NAD(P)H	2/1384	26/11375	0.842551	0.999993	Ag11G03245/Ag4G01334	Ag11G03245/Ag4G01334	2	0		2	Ag11G03245/Ag4G01334
		MF	GO:0008757	S-adenosylmethionine-dependent methyltransferase activity	3/1384	37/11375	0.844873	0.999993	Ag10G02172/Ag5G00225/Ag3G02315	Ag10G02172/Ag5G00225/Ag3G02315	3	1	Ag10G02172	2	Ag5G00225/Ag3G02315
		MF	GO:0010181	FMN binding	1/1384	15/11375	0.857338	0.999993	AgUnG00296	AgUnG00296	1	1	AgUnG00296	0
		MF	GO:0046983	protein dimerization activity	30/1384	292/11375	0.864013	0.999993	Ag8G00227/Ag11G04343/Ag5G02066/Ag5G00019/Ag4G02290/Ag6G00803/Ag8G00553/Ag7G00647/Ag1G00925/Ag2G00883/Ag6G01418/Ag6G02349/novel.505/Ag6G02575/Ag3G00950/novel.2555/Ag4G00386/Ag4G00815/AgUnG01118/Ag11G04242/Ag9G02070/Ag9G02094/Ag9G02881/Ag4G00871/novel.2720/Ag3G01958/Ag7G00140/Ag2G01912/Ag7G01069/Ag10G02345	Ag8G00227/Ag11G04343/Ag5G02066/Ag5G00019/Ag4G02290/Ag6G00803/Ag8G00553/Ag7G00647/Ag1G00925/Ag2G00883/Ag6G01418/Ag6G02349/-/Ag6G02575/Ag3G00950/-/Ag4G00386/Ag4G00815/AgUnG01118/Ag11G04242/Ag9G02070/Ag9G02094/Ag9G02881/Ag4G00871/-/Ag3G01958/Ag7G00140/Ag2G01912/Ag7G01069/Ag10G02345	30	10	Ag8G00227/Ag5G00019/Ag4G02290/Ag7G00647/Ag6G02349/novel.505/novel.2555/Ag4G00815/Ag4G00871/Ag7G00140	20	Ag11G04343/Ag5G02066/Ag6G00803/Ag8G00553/Ag1G00925/Ag2G00883/Ag6G01418/Ag6G02575/Ag3G00950/Ag4G00386/AgUnG01118/Ag11G04242/Ag9G02070/Ag9G02094/Ag9G02881/novel.2720/Ag3G01958/Ag2G01912/Ag7G01069/Ag10G02345
		MF	GO:0008047	enzyme activator activity	2/1384	28/11375	0.87128	0.999993	Ag10G02058/Ag2G01797	Ag10G02058/Ag2G01797	2	1	Ag2G01797	1	Ag10G02058
		MF	GO:0016879	ligase activity, forming carbon-nitrogen bonds	2/1384	28/11375	0.87128	0.999993	Ag8G01658/Ag6G00075	Ag8G01658/Ag6G00075	2	0		2	Ag8G01658/Ag6G00075
		MF	GO:0016887	ATPase activity	17/1384	176/11375	0.875539	0.999993	Ag3G00447/Ag1G01277/Ag6G02100/Ag4G00869/Ag4G02194/Ag4G00184/Ag6G00903/Ag5G02719/Ag9G01457/Ag5G00809/Ag9G02366/Ag10G01974/Ag2G01797/AgUnG01035/Ag6G01240/Ag5G02280/Ag4G00829	Ag3G00447/Ag1G01277/Ag6G02100/Ag4G00869/Ag4G02194/Ag4G00184/Ag6G00903/Ag5G02719/Ag9G01457/Ag5G00809/Ag9G02366/Ag10G01974/Ag2G01797/AgUnG01035/Ag6G01240/Ag5G02280/Ag4G00829	17	8	Ag1G01277/Ag6G02100/Ag4G02194/Ag4G00184/Ag5G00809/Ag9G02366/Ag2G01797/Ag6G01240	9	Ag3G00447/Ag4G00869/Ag6G00903/Ag5G02719/Ag9G01457/Ag10G01974/AgUnG01035/Ag5G02280/Ag4G00829
		MF	GO:0008092	cytoskeletal protein binding	11/1384	120/11375	0.878223	0.999993	Ag7G01516/Ag10G02351/Ag10G00717/Ag5G02067/AgUnG00978/Ag9G02288/Ag3G00073/AgUnG01015/Ag10G03003/Ag6G02324/Ag1G01840	Ag7G01516/Ag10G02351/Ag10G00717/Ag5G02067/AgUnG00978/Ag9G02288/Ag3G00073/AgUnG01015/Ag10G03003/Ag6G02324/Ag1G01840	11	5	Ag7G01516/Ag10G02351/Ag10G00717/AgUnG00978/Ag3G00073	6	Ag5G02067/Ag9G02288/AgUnG01015/Ag10G03003/Ag6G02324/Ag1G01840
		MF	GO:0035251	UDP-glucosyltransferase activity	5/1384	61/11375	0.879111	0.999993	Ag8G01092/Ag8G00390/Ag7G02140/Ag3G01143/Ag3G01810	Ag8G01092/Ag8G00390/Ag7G02140/Ag3G01143/Ag3G01810	5	2	Ag8G01092/Ag8G00390	3	Ag7G02140/Ag3G01143/Ag3G01810
		MF	GO:0015631	tubulin binding	7/1384	82/11375	0.885234	0.999993	Ag5G02067/AgUnG00978/Ag9G02288/Ag3G00073/AgUnG01015/Ag10G03003/Ag6G02324	Ag5G02067/AgUnG00978/Ag9G02288/Ag3G00073/AgUnG01015/Ag10G03003/Ag6G02324	7	2	AgUnG00978/Ag3G00073	5	Ag5G02067/Ag9G02288/AgUnG01015/Ag10G03003/Ag6G02324
		MF	GO:0008194	UDP-glycosyltransferase activity	10/1384	112/11375	0.888665	0.999993	Ag8G01092/Ag11G03150/Ag6G00300/Ag8G00390/Ag7G02140/Ag4G02043/Ag3G01143/Ag3G01810/novel.982/AgUnG01438	Ag8G01092/Ag11G03150/Ag6G00300/Ag8G00390/Ag7G02140/Ag4G02043/Ag3G01143/Ag3G01810/-/AgUnG01438	10	5	Ag8G01092/Ag11G03150/Ag8G00390/Ag4G02043/AgUnG01438	5	Ag6G00300/Ag7G02140/Ag3G01143/Ag3G01810/novel.982
		MF	GO:0016645	oxidoreductase activity, acting on the CH-NH group of donors	1/1384	17/11375	0.889983	0.999993	Ag10G01447	Ag10G01447	1	1	Ag10G01447	0
		MF	GO:0004540	ribonuclease activity	4/1384	52/11375	0.891942	0.999993	Ag3G01570/novel.3070/AgUnG00390/Ag1G00192	Ag3G01570/-/AgUnG00390/Ag1G00192	4	3	Ag3G01570/novel.3070/Ag1G00192	1	AgUnG00390
		MF	GO:0043531	ADP binding	11/1384	123/11375	0.896489	0.999993	novel.1014/novel.695/novel.107/novel.2768/Ag9G01260/novel.782/Ag8G00208/Ag10G01851/novel.1170/novel.2761/Ag6G00134	-/-/-/-/Ag9G01260/-/Ag8G00208/Ag10G01851/-/-/Ag6G00134	11	10	novel.1014/novel.695/novel.107/novel.2768/novel.782/Ag8G00208/Ag10G01851/novel.1170/novel.2761/Ag6G00134	1	Ag9G01260
		MF	GO:0004674	protein serine/threonine kinase activity	1/1384	18/11375	0.903389	0.999993	novel.284	-	1	1	novel.284	0
		MF	GO:0140657	ATP-dependent activity	1/1384	18/11375	0.903389	0.999993	novel.2962	-	1	1	novel.2962	0
		MF	GO:0016866	intramolecular transferase activity	2/1384	31/11375	0.905423	0.999993	Ag11G03046/Ag3G00565	Ag11G03046/Ag3G00565	2	1	Ag3G00565	1	Ag11G03046
		MF	GO:0019899	enzyme binding	4/1384	54/11375	0.908149	0.999993	Ag8G00143/Ag9G00839/novel.3301/Ag11G03317	Ag8G00143/Ag9G00839/-/Ag11G03317	4	2	Ag8G00143/novel.3301	2	Ag9G00839/Ag11G03317
		MF	GO:0004521	endoribonuclease activity	3/1384	43/11375	0.908669	0.999993	novel.3070/AgUnG00390/Ag1G00192	-/AgUnG00390/Ag1G00192	3	2	novel.3070/Ag1G00192	1	AgUnG00390
		MF	GO:0003682	chromatin binding	2/1384	32/11375	0.914781	0.999993	Ag8G01105/Ag9G01127	Ag8G01105/Ag9G01127	2	0		2	Ag8G01105/Ag9G01127
		MF	GO:0017016	Ras GTPase binding	2/1384	32/11375	0.914781	0.999993	Ag8G00143/Ag9G00839	Ag8G00143/Ag9G00839	2	1	Ag8G00143	1	Ag9G00839
		MF	GO:0031267	small GTPase binding	2/1384	32/11375	0.914781	0.999993	Ag8G00143/Ag9G00839	Ag8G00143/Ag9G00839	2	1	Ag8G00143	1	Ag9G00839
		MF	GO:0008135	translation factor activity, RNA binding	4/1384	55/11375	0.915413	0.999993	Ag8G02239/Ag5G02816/Ag5G01010/Ag10G01520	Ag8G02239/Ag5G02816/Ag5G01010/Ag10G01520	4	1	Ag5G01010	3	Ag8G02239/Ag5G02816/Ag10G01520
		MF	GO:0015298	solute:cation antiporter activity	2/1384	33/11375	0.923263	0.999993	AgUnG01644/Ag6G01283	AgUnG01644/Ag6G01283	2	1	AgUnG01644	1	Ag6G01283
		MF	GO:0015299	solute:proton antiporter activity	2/1384	33/11375	0.923263	0.999993	AgUnG01644/Ag6G01283	AgUnG01644/Ag6G01283	2	1	AgUnG01644	1	Ag6G01283
		MF	GO:0004523	RNA-DNA hybrid ribonuclease activity	1/1384	21/11375	0.934582	0.999993	novel.3070	-	1	1	novel.3070	0
		MF	GO:0009982	pseudouridine synthase activity	1/1384	21/11375	0.934582	0.999993	Ag11G03046	Ag11G03046	1	0		1	Ag11G03046
		MF	GO:0015078	proton transmembrane transporter activity	6/1384	80/11375	0.935383	0.999993	Ag3G00447/Ag6G00903/Ag6G02493/Ag5G02719/AgUnG01644/Ag6G01283	Ag3G00447/Ag6G00903/Ag6G02493/Ag5G02719/AgUnG01644/Ag6G01283	6	1	AgUnG01644	5	Ag3G00447/Ag6G00903/Ag6G02493/Ag5G02719/Ag6G01283
		MF	GO:0003743	translation initiation factor activity	2/1384	36/11375	0.944178	0.999993	Ag8G02239/Ag5G01010	Ag8G02239/Ag5G01010	2	1	Ag5G01010	1	Ag8G02239
		MF	GO:0060589	nucleoside-triphosphatase regulator activity	2/1384	36/11375	0.944178	0.999993	Ag1G01184/Ag2G01797	Ag1G01184/Ag2G01797	2	1	Ag2G01797	1	Ag1G01184
		MF	GO:0051020	GTPase binding	2/1384	40/11375	0.963755	0.999993	Ag8G00143/Ag9G00839	Ag8G00143/Ag9G00839	2	1	Ag8G00143	1	Ag9G00839
		MF	GO:0030695	GTPase regulator activity	1/1384	26/11375	0.965851	0.999993	Ag1G01184	Ag1G01184	1	0		1	Ag1G01184
		MF	GO:0051082	unfolded protein binding	2/1384	41/11375	0.967503	0.999993	Ag6G02729/Ag3G01867	Ag6G02729/Ag3G01867	2	1	Ag3G01867	1	Ag6G02729
		MF	GO:0015103	inorganic anion transmembrane transporter activity	1/1384	27/11375	0.970016	0.999993	Ag6G01452	Ag6G01452	1	1	Ag6G01452	0
		MF	GO:0140097	catalytic activity, acting on DNA	3/1384	56/11375	0.973463	0.999993	Ag5G01305/novel.1885/novel.1951	Ag5G01305/-/-	3	0		3	Ag5G01305/novel.1885/novel.1951
		MF	GO:0016810	hydrolase activity, acting on carbon-nitrogen (but not peptide) bonds	1/1384	28/11375	0.973673	0.999993	Ag9G02509	Ag9G02509	1	0		1	Ag9G02509
		MF	GO:0008270	zinc ion binding	35/1384	406/11375	0.991692	0.999993	Ag1G01612/Ag10G02172/Ag8G01833/Ag2G00955/Ag11G03982/Ag4G01251/Ag11G04626/novel.2636/Ag6G02234/Ag5G00727/Ag8G01078/Ag6G00027/Ag9G02756/Ag10G01557/Ag11G05016/Ag3G02615/AgUnG01011/Ag11G03322/Ag1G01017/Ag1G00095/Ag3G02315/Ag9G00070/Ag7G00325/Ag3G00946/Ag4G02475/novel.768/Ag4G00246/Ag2G00966/Ag4G01452/Ag11G03319/AgUnG00475/Ag10G02807/Ag9G00479/AgUnG01107/AgUnG00283	Ag1G01612/Ag10G02172/Ag8G01833/Ag2G00955/Ag11G03982/Ag4G01251/Ag11G04626/-/Ag6G02234/Ag5G00727/Ag8G01078/Ag6G00027/Ag9G02756/Ag10G01557/Ag11G05016/Ag3G02615/AgUnG01011/Ag11G03322/Ag1G01017/Ag1G00095/Ag3G02315/Ag9G00070/Ag7G00325/Ag3G00946/Ag4G02475/-/Ag4G00246/Ag2G00966/Ag4G01452/Ag11G03319/AgUnG00475/Ag10G02807/Ag9G00479/AgUnG01107/AgUnG00283	35	17	Ag1G01612/Ag10G02172/Ag8G01833/Ag2G00955/Ag11G03982/novel.2636/Ag6G02234/Ag5G00727/Ag6G00027/Ag9G02756/Ag10G01557/Ag11G05016/Ag3G02615/Ag4G02475/novel.768/Ag4G00246/Ag4G01452	18	Ag4G01251/Ag11G04626/Ag8G01078/AgUnG01011/Ag11G03322/Ag1G01017/Ag1G00095/Ag3G02315/Ag9G00070/Ag7G00325/Ag3G00946/Ag2G00966/Ag11G03319/AgUnG00475/Ag10G02807/Ag9G00479/AgUnG01107/AgUnG00283
		MF	GO:0003924	GTPase activity	11/1384	177/11375	0.997191	0.999993	Ag10G01641/AgUnG00920/Ag9G00997/Ag2G00218/Ag6G01817/Ag6G02911/Ag10G02040/Ag2G00728/Ag3G02815/novel.40/Ag4G01950	Ag10G01641/AgUnG00920/Ag9G00997/Ag2G00218/Ag6G01817/Ag6G02911/Ag10G02040/Ag2G00728/Ag3G02815/-/Ag4G01950	11	3	Ag2G00728/novel.40/Ag4G01950	8	Ag10G01641/AgUnG00920/Ag9G00997/Ag2G00218/Ag6G01817/Ag6G02911/Ag10G02040/Ag3G02815
		MF	GO:0004386	helicase activity	1/1384	46/11375	0.997472	0.999993	Ag5G00873	Ag5G00873	1	1	Ag5G00873	0
		MF	GO:0016818	hydrolase activity, acting on acid anhydrides, in phosphorus-containing anhydrides	41/1384	498/11375	0.998411	0.999993	Ag10G01641/Ag3G00447/Ag5G02885/AgUnG00920/Ag1G01277/Ag6G02100/Ag5G00873/Ag5G02067/Ag9G00997/Ag2G00218/AgUnG00978/Ag9G02288/Ag10G01939/Ag3G00073/Ag5G01549/Ag4G00869/Ag6G01817/Ag4G02194/Ag4G00184/Ag9G00256/Ag6G02911/Ag6G00903/Ag10G02040/Ag2G00728/Ag3G02815/Ag5G02719/Ag9G01457/Ag6G02031/Ag10G03003/Ag6G02324/novel.40/Ag5G00809/Ag9G02366/Ag4G01950/Ag10G01974/Ag4G01452/Ag2G01797/AgUnG01035/Ag6G01240/Ag…	Ag10G01641/Ag3G00447/Ag5G02885/AgUnG00920/Ag1G01277/Ag6G02100/Ag5G00873/Ag5G02067/Ag9G00997/Ag2G00218/AgUnG00978/Ag9G02288/Ag10G01939/Ag3G00073/Ag5G01549/Ag4G00869/Ag6G01817/Ag4G02194/Ag4G00184/Ag9G00256/Ag6G02911/Ag6G00903/Ag10G02040/Ag2G00728/Ag3G02815/Ag5G02719/Ag9G01457/Ag6G02031/Ag10G03003/Ag6G02324/-/Ag5G00809/Ag9G02366/Ag4G01950/Ag10G01974/Ag4G01452/Ag2G01797/AgUnG01035/Ag6G01240/Ag5G02280…	41	19	Ag5G02885/Ag1G01277/Ag6G02100/Ag5G00873/AgUnG00978/Ag10G01939/Ag3G00073/Ag5G01549/Ag4G02194/Ag4G00184/Ag2G00728/Ag6G02031/novel.40/Ag5G00809/Ag9G02366/Ag4G01950/Ag4G01452/Ag2G01797/Ag6G01240	22	Ag10G01641/Ag3G00447/AgUnG00920/Ag5G02067/Ag9G00997/Ag2G00218/Ag9G02288/Ag4G00869/Ag6G01817/Ag9G00256/Ag6G02911/Ag6G00903/Ag10G02040/Ag3G02815/Ag5G02719/Ag9G01457/Ag10G03003/Ag6G02324/Ag10G01974/AgUnG01035/Ag5G02280/Ag4G00829
		MF	GO:0016462	pyrophosphatase activity	40/1384	489/11375	0.998482	0.999993	Ag10G01641/Ag3G00447/Ag5G02885/AgUnG00920/Ag1G01277/Ag6G02100/Ag5G00873/Ag5G02067/Ag9G00997/Ag2G00218/AgUnG00978/Ag9G02288/Ag10G01939/Ag3G00073/Ag5G01549/Ag4G00869/Ag6G01817/Ag4G02194/Ag4G00184/Ag9G00256/Ag6G02911/Ag6G00903/Ag10G02040/Ag2G00728/Ag3G02815/Ag5G02719/Ag9G01457/Ag6G02031/Ag10G03003/Ag6G02324/novel.40/Ag5G00809/Ag9G02366/Ag4G01950/Ag10G01974/Ag2G01797/AgUnG01035/Ag6G01240/Ag5G02280/Ag…	Ag10G01641/Ag3G00447/Ag5G02885/AgUnG00920/Ag1G01277/Ag6G02100/Ag5G00873/Ag5G02067/Ag9G00997/Ag2G00218/AgUnG00978/Ag9G02288/Ag10G01939/Ag3G00073/Ag5G01549/Ag4G00869/Ag6G01817/Ag4G02194/Ag4G00184/Ag9G00256/Ag6G02911/Ag6G00903/Ag10G02040/Ag2G00728/Ag3G02815/Ag5G02719/Ag9G01457/Ag6G02031/Ag10G03003/Ag6G02324/-/Ag5G00809/Ag9G02366/Ag4G01950/Ag10G01974/Ag2G01797/AgUnG01035/Ag6G01240/Ag5G02280/Ag4G00829	40	18	Ag5G02885/Ag1G01277/Ag6G02100/Ag5G00873/AgUnG00978/Ag10G01939/Ag3G00073/Ag5G01549/Ag4G02194/Ag4G00184/Ag2G00728/Ag6G02031/novel.40/Ag5G00809/Ag9G02366/Ag4G01950/Ag2G01797/Ag6G01240	22	Ag10G01641/Ag3G00447/AgUnG00920/Ag5G02067/Ag9G00997/Ag2G00218/Ag9G02288/Ag4G00869/Ag6G01817/Ag9G00256/Ag6G02911/Ag6G00903/Ag10G02040/Ag3G02815/Ag5G02719/Ag9G01457/Ag10G03003/Ag6G02324/Ag10G01974/AgUnG01035/Ag5G02280/Ag4G00829
		MF	GO:0016817	hydrolase activity, acting on acid anhydrides	41/1384	500/11375	0.998567	0.999993	Ag10G01641/Ag3G00447/Ag5G02885/AgUnG00920/Ag1G01277/Ag6G02100/Ag5G00873/Ag5G02067/Ag9G00997/Ag2G00218/AgUnG00978/Ag9G02288/Ag10G01939/Ag3G00073/Ag5G01549/Ag4G00869/Ag6G01817/Ag4G02194/Ag4G00184/Ag9G00256/Ag6G02911/Ag6G00903/Ag10G02040/Ag2G00728/Ag3G02815/Ag5G02719/Ag9G01457/Ag6G02031/Ag10G03003/Ag6G02324/novel.40/Ag5G00809/Ag9G02366/Ag4G01950/Ag10G01974/Ag4G01452/Ag2G01797/AgUnG01035/Ag6G01240/Ag…	Ag10G01641/Ag3G00447/Ag5G02885/AgUnG00920/Ag1G01277/Ag6G02100/Ag5G00873/Ag5G02067/Ag9G00997/Ag2G00218/AgUnG00978/Ag9G02288/Ag10G01939/Ag3G00073/Ag5G01549/Ag4G00869/Ag6G01817/Ag4G02194/Ag4G00184/Ag9G00256/Ag6G02911/Ag6G00903/Ag10G02040/Ag2G00728/Ag3G02815/Ag5G02719/Ag9G01457/Ag6G02031/Ag10G03003/Ag6G02324/-/Ag5G00809/Ag9G02366/Ag4G01950/Ag10G01974/Ag4G01452/Ag2G01797/AgUnG01035/Ag6G01240/Ag5G02280…	41	19	Ag5G02885/Ag1G01277/Ag6G02100/Ag5G00873/AgUnG00978/Ag10G01939/Ag3G00073/Ag5G01549/Ag4G02194/Ag4G00184/Ag2G00728/Ag6G02031/novel.40/Ag5G00809/Ag9G02366/Ag4G01950/Ag4G01452/Ag2G01797/Ag6G01240	22	Ag10G01641/Ag3G00447/AgUnG00920/Ag5G02067/Ag9G00997/Ag2G00218/Ag9G02288/Ag4G00869/Ag6G01817/Ag9G00256/Ag6G02911/Ag6G00903/Ag10G02040/Ag3G02815/Ag5G02719/Ag9G01457/Ag10G03003/Ag6G02324/Ag10G01974/AgUnG01035/Ag5G02280/Ag4G00829
		MF	GO:0140098	catalytic activity, acting on RNA	13/1384	213/11375	0.998977	0.999993	Ag10G02836/Ag3G01570/Ag4G01886/Ag6G01718/Ag7G01142/Ag9G01865/Ag6G00605/Ag10G01125/novel.3070/AgUnG00390/Ag5G02068/Ag4G01321/Ag1G00192	Ag10G02836/Ag3G01570/Ag4G01886/Ag6G01718/Ag7G01142/Ag9G01865/Ag6G00605/Ag10G01125/-/AgUnG00390/Ag5G02068/Ag4G01321/Ag1G00192	13	4	Ag3G01570/novel.3070/Ag4G01321/Ag1G00192	9	Ag10G02836/Ag4G01886/Ag6G01718/Ag7G01142/Ag9G01865/Ag6G00605/Ag10G01125/AgUnG00390/Ag5G02068
		MF	GO:0017111	nucleoside-triphosphatase activity	37/1384	471/11375	0.999202	0.999993	Ag10G01641/Ag3G00447/Ag5G02885/AgUnG00920/Ag1G01277/Ag6G02100/Ag5G00873/Ag5G02067/Ag9G00997/Ag2G00218/AgUnG00978/Ag9G02288/Ag3G00073/Ag5G01549/Ag4G00869/Ag6G01817/Ag4G02194/Ag4G00184/Ag6G02911/Ag6G00903/Ag10G02040/Ag2G00728/Ag3G02815/Ag5G02719/Ag9G01457/Ag10G03003/Ag6G02324/novel.40/Ag5G00809/Ag9G02366/Ag4G01950/Ag10G01974/Ag2G01797/AgUnG01035/Ag6G01240/Ag5G02280/Ag4G00829	Ag10G01641/Ag3G00447/Ag5G02885/AgUnG00920/Ag1G01277/Ag6G02100/Ag5G00873/Ag5G02067/Ag9G00997/Ag2G00218/AgUnG00978/Ag9G02288/Ag3G00073/Ag5G01549/Ag4G00869/Ag6G01817/Ag4G02194/Ag4G00184/Ag6G02911/Ag6G00903/Ag10G02040/Ag2G00728/Ag3G02815/Ag5G02719/Ag9G01457/Ag10G03003/Ag6G02324/-/Ag5G00809/Ag9G02366/Ag4G01950/Ag10G01974/Ag2G01797/AgUnG01035/Ag6G01240/Ag5G02280/Ag4G00829	37	16	Ag5G02885/Ag1G01277/Ag6G02100/Ag5G00873/AgUnG00978/Ag3G00073/Ag5G01549/Ag4G02194/Ag4G00184/Ag2G00728/novel.40/Ag5G00809/Ag9G02366/Ag4G01950/Ag2G01797/Ag6G01240	21	Ag10G01641/Ag3G00447/AgUnG00920/Ag5G02067/Ag9G00997/Ag2G00218/Ag9G02288/Ag4G00869/Ag6G01817/Ag6G02911/Ag6G00903/Ag10G02040/Ag3G02815/Ag5G02719/Ag9G01457/Ag10G03003/Ag6G02324/Ag10G01974/AgUnG01035/Ag5G02280/Ag4G00829
		MF	GO:0003723	RNA binding	21/1384	329/11375	0.99985	0.999993	Ag3G00097/Ag2G00230/Ag3G01570/Ag7G00752/Ag3G01343/Ag8G02239/Ag2G00171/Ag11G04710/Ag5G02816/Ag5G01010/Ag3G02353/Ag10G01520/Ag5G02759/Ag11G03046/Ag2G00368/novel.1367/Ag2G01587/Ag4G00700/Ag10G01612/Ag5G02068/novel.3617	Ag3G00097/Ag2G00230/Ag3G01570/Ag7G00752/Ag3G01343/Ag8G02239/Ag2G00171/Ag11G04710/Ag5G02816/Ag5G01010/Ag3G02353/Ag10G01520/Ag5G02759/Ag11G03046/Ag2G00368/-/Ag2G01587/Ag4G00700/Ag10G01612/Ag5G02068/-	21	2	Ag3G01570/Ag5G01010	19	Ag3G00097/Ag2G00230/Ag7G00752/Ag3G01343/Ag8G02239/Ag2G00171/Ag11G04710/Ag5G02816/Ag3G02353/Ag10G01520/Ag5G02759/Ag11G03046/Ag2G00368/novel.1367/Ag2G01587/Ag4G00700/Ag10G01612/Ag5G02068/novel.3617
		MF	GO:0016779	nucleotidyltransferase activity	3/1384	117/11375	0.999965	0.999993	Ag1G01890/Ag11G03210/Ag5G01305	Ag1G01890/Ag11G03210/Ag5G01305	3	0		3	Ag1G01890/Ag11G03210/Ag5G01305
		MF	GO:0001883	purine nucleoside binding	8/1384	193/11375	0.999972	0.999993	Ag2G00218/Ag10G02311/Ag2G00728/Ag9G02499/Ag10G00974/Ag3G02395/Ag4G01950/Ag2G02210	Ag2G00218/Ag10G02311/Ag2G00728/Ag9G02499/Ag10G00974/Ag3G02395/Ag4G01950/Ag2G02210	8	3	Ag2G00728/Ag9G02499/Ag4G01950	5	Ag2G00218/Ag10G02311/Ag10G00974/Ag3G02395/Ag2G02210
		MF	GO:0032549	ribonucleoside binding	8/1384	193/11375	0.999972	0.999993	Ag2G00218/Ag10G02311/Ag2G00728/Ag9G02499/Ag10G00974/Ag3G02395/Ag4G01950/Ag2G02210	Ag2G00218/Ag10G02311/Ag2G00728/Ag9G02499/Ag10G00974/Ag3G02395/Ag4G01950/Ag2G02210	8	3	Ag2G00728/Ag9G02499/Ag4G01950	5	Ag2G00218/Ag10G02311/Ag10G00974/Ag3G02395/Ag2G02210
		MF	GO:0032550	purine ribonucleoside binding	8/1384	193/11375	0.999972	0.999993	Ag2G00218/Ag10G02311/Ag2G00728/Ag9G02499/Ag10G00974/Ag3G02395/Ag4G01950/Ag2G02210	Ag2G00218/Ag10G02311/Ag2G00728/Ag9G02499/Ag10G00974/Ag3G02395/Ag4G01950/Ag2G02210	8	3	Ag2G00728/Ag9G02499/Ag4G01950	5	Ag2G00218/Ag10G02311/Ag10G00974/Ag3G02395/Ag2G02210
		MF	GO:0001882	nucleoside binding	8/1384	194/11375	0.999975	0.999993	Ag2G00218/Ag10G02311/Ag2G00728/Ag9G02499/Ag10G00974/Ag3G02395/Ag4G01950/Ag2G02210	Ag2G00218/Ag10G02311/Ag2G00728/Ag9G02499/Ag10G00974/Ag3G02395/Ag4G01950/Ag2G02210	8	3	Ag2G00728/Ag9G02499/Ag4G01950	5	Ag2G00218/Ag10G02311/Ag10G00974/Ag3G02395/Ag2G02210
		MF	GO:0005525	GTP binding	9/1384	213/11375	0.999985	0.999993	Ag2G00218/Ag10G02311/Ag2G00728/Ag9G02499/Ag10G00974/novel.40/Ag3G02395/Ag4G01950/Ag2G02210	Ag2G00218/Ag10G02311/Ag2G00728/Ag9G02499/Ag10G00974/-/Ag3G02395/Ag4G01950/Ag2G02210	9	4	Ag2G00728/Ag9G02499/novel.40/Ag4G01950	5	Ag2G00218/Ag10G02311/Ag10G00974/Ag3G02395/Ag2G02210
		MF	GO:0032561	guanyl ribonucleotide binding	9/1384	213/11375	0.999985	0.999993	Ag2G00218/Ag10G02311/Ag2G00728/Ag9G02499/Ag10G00974/novel.40/Ag3G02395/Ag4G01950/Ag2G02210	Ag2G00218/Ag10G02311/Ag2G00728/Ag9G02499/Ag10G00974/-/Ag3G02395/Ag4G01950/Ag2G02210	9	4	Ag2G00728/Ag9G02499/novel.40/Ag4G01950	5	Ag2G00218/Ag10G02311/Ag10G00974/Ag3G02395/Ag2G02210
		MF	GO:0019001	guanyl nucleotide binding	9/1384	221/11375	0.999993	0.999993	Ag2G00218/Ag10G02311/Ag2G00728/Ag9G02499/Ag10G00974/novel.40/Ag3G02395/Ag4G01950/Ag2G02210	Ag2G00218/Ag10G02311/Ag2G00728/Ag9G02499/Ag10G00974/-/Ag3G02395/Ag4G01950/Ag2G02210	9	4	Ag2G00728/Ag9G02499/novel.40/Ag4G01950	5	Ag2G00218/Ag10G02311/Ag10G00974/Ag3G02395/Ag2G02210
	MTSalt vs Salt	BP	GO:0015979	photosynthesis	36/1408	64/6937	2.23e-10	9.74e-08	Ag2G02340/Ag3G00217/Ag11G04112/Ag5G01537/Ag8G00742/Ag2G01273/Ag6G00406/Ag10G00836/Ag8G01016/Ag7G00636/Ag3G02411/Ag4G01919/Ag3G01171/Ag9G02855/Ag9G01251/Ag6G02088/Ag1G01867/Ag10G01106/Ag7G02203/Ag6G01195/Ag11G03063/Ag11G03633/Ag2G00611/Ag11G04941/Ag9G01140/Ag4G02115/Ag9G01486/Ag10G02221/Ag2G00601/Ag11G04497/Ag1G01250/Ag4G01042/Ag3G02586/Ag6G02956/AgUnG01592/Ag3G00251	Ag2G02340/Ag3G00217/Ag11G04112/Ag5G01537/Ag8G00742/Ag2G01273/Ag6G00406/Ag10G00836/Ag8G01016/Ag7G00636/Ag3G02411/Ag4G01919/Ag3G01171/Ag9G02855/Ag9G01251/Ag6G02088/Ag1G01867/Ag10G01106/Ag7G02203/Ag6G01195/Ag11G03063/Ag11G03633/Ag2G00611/Ag11G04941/Ag9G01140/Ag4G02115/Ag9G01486/Ag10G02221/Ag2G00601/Ag11G04497/Ag1G01250/Ag4G01042/Ag3G02586/Ag6G02956/AgUnG01592/Ag3G00251	36	35	Ag2G02340/Ag3G00217/Ag11G04112/Ag5G01537/Ag8G00742/Ag2G01273/Ag6G00406/Ag10G00836/Ag8G01016/Ag7G00636/Ag3G02411/Ag4G01919/Ag3G01171/Ag9G02855/Ag9G01251/Ag6G02088/Ag10G01106/Ag7G02203/Ag6G01195/Ag11G03063/Ag11G03633/Ag2G00611/Ag11G04941/Ag9G01140/Ag4G02115/Ag9G01486/Ag10G02221/Ag2G00601/Ag11G04497/Ag1G01250/Ag4G01042/Ag3G02586/Ag6G02956/AgUnG01592/Ag3G00251	1	Ag1G01867
		BP	GO:0005975	carbohydrate metabolic process	140/1408	492/6937	4.45e-06	0.000972692	Ag9G00892/Ag5G00400/Ag8G02208/Ag5G02340/Ag10G02248/Ag8G00390/Ag2G02723/novel.2266/Ag1G01590/Ag6G01832/Ag7G01762/Ag1G01709/Ag10G02587/Ag10G02491/Ag7G00335/novel.480/Ag9G02275/Ag8G02244/Ag10G00995/Ag1G00281/Ag10G02171/Ag8G00682/Ag11G05047/Ag4G02093/Ag10G01557/Ag6G01910/Ag4G02727/Ag10G02127/Ag2G02180/Ag3G01143/novel.3473/Ag1G00061/Ag2G00276/Ag3G00984/Ag10G02531/Ag2G01414/Ag1G00280/Ag9G02287/novel.75…	Ag9G00892/Ag5G00400/Ag8G02208/Ag5G02340/Ag10G02248/Ag8G00390/Ag2G02723/-/Ag1G01590/Ag6G01832/Ag7G01762/Ag1G01709/Ag10G02587/Ag10G02491/Ag7G00335/-/Ag9G02275/Ag8G02244/Ag10G00995/Ag1G00281/Ag10G02171/Ag8G00682/Ag11G05047/Ag4G02093/Ag10G01557/Ag6G01910/Ag4G02727/Ag10G02127/Ag2G02180/Ag3G01143/-/Ag1G00061/Ag2G00276/Ag3G00984/Ag10G02531/Ag2G01414/Ag1G00280/Ag9G02287/-/Ag2G00149/Ag7G01702/Ag2G02648/Ag…	140	86	Ag5G00400/Ag8G02208/Ag6G01832/Ag7G01762/novel.480/Ag10G00995/Ag1G00281/Ag10G02171/Ag4G02727/Ag10G02127/Ag2G02180/Ag3G01143/Ag1G00280/Ag9G02287/novel.757/Ag2G00149/Ag2G02648/Ag2G01947/Ag6G00704/Ag7G01236/Ag7G00593/Ag1G00075/Ag4G02017/Ag5G00383/Ag7G00089/Ag2G02226/Ag3G02516/Ag3G02855/Ag3G01810/Ag2G02531/novel.383/Ag7G02139/Ag9G00724/Ag6G01576/Ag7G01439/novel.2595/Ag11G04786/Ag6G02109/Ag9G00008/Ag9G…	54	Ag9G00892/Ag5G02340/Ag10G02248/Ag8G00390/Ag2G02723/novel.2266/Ag1G01590/Ag1G01709/Ag10G02587/Ag10G02491/Ag7G00335/Ag9G02275/Ag8G02244/Ag8G00682/Ag11G05047/Ag4G02093/Ag10G01557/Ag6G01910/novel.3473/Ag1G00061/Ag2G00276/Ag3G00984/Ag10G02531/Ag2G01414/Ag7G01702/Ag11G03826/Ag2G02600/Ag2G01639/Ag10G00973/Ag3G00565/Ag11G03198/Ag4G02723/Ag10G02998/AgUnG01390/Ag8G01942/Ag10G00615/Ag8G02207/Ag4G01181/Ag3G0…
		BP	GO:0032446	protein modification by small protein conjugation	25/1408	72/6937	0.0029575	0.373816	Ag8G01841/Ag3G00818/Ag6G00551/Ag5G01558/Ag8G00030/Ag4G00928/Ag10G02693/Ag1G00294/Ag4G02861/AgUnG01106/Ag6G00182/Ag2G01176/Ag8G00428/Ag1G00349/Ag10G02093/Ag7G02215/AgUnG01431/Ag9G00162/Ag8G02271/Ag3G01626/Ag10G01048/Ag8G02209/Ag9G02067/novel.3443/Ag3G01898	Ag8G01841/Ag3G00818/Ag6G00551/Ag5G01558/Ag8G00030/Ag4G00928/Ag10G02693/Ag1G00294/Ag4G02861/AgUnG01106/Ag6G00182/Ag2G01176/Ag8G00428/Ag1G00349/Ag10G02093/Ag7G02215/AgUnG01431/Ag9G00162/Ag8G02271/Ag3G01626/Ag10G01048/Ag8G02209/Ag9G02067/-/Ag3G01898	25	10	Ag8G01841/Ag3G00818/Ag6G00551/Ag1G00294/Ag4G02861/Ag6G00182/Ag2G01176/Ag9G00162/Ag8G02271/Ag8G02209	15	Ag5G01558/Ag8G00030/Ag4G00928/Ag10G02693/AgUnG01106/Ag8G00428/Ag1G00349/Ag10G02093/Ag7G02215/AgUnG01431/Ag3G01626/Ag10G01048/Ag9G02067/novel.3443/Ag3G01898
		BP	GO:1901700	response to oxygen-containing compound	7/1408	12/6937	0.00422698	0.373816	Ag1G00951/Ag9G00669/novel.1066/novel.1067/novel.891/novel.1077/novel.2647	Ag1G00951/Ag9G00669/-/-/-/-/-	7	0		7	Ag1G00951/Ag9G00669/novel.1066/novel.1067/novel.891/novel.1077/novel.2647
		BP	GO:0016567	protein ubiquitination	24/1408	70/6937	0.00427707	0.373816	Ag8G01841/Ag3G00818/Ag6G00551/Ag5G01558/Ag8G00030/Ag4G00928/Ag10G02693/Ag4G02861/AgUnG01106/Ag6G00182/Ag2G01176/Ag8G00428/Ag1G00349/Ag10G02093/Ag7G02215/AgUnG01431/Ag9G00162/Ag8G02271/Ag3G01626/Ag10G01048/Ag8G02209/Ag9G02067/novel.3443/Ag3G01898	Ag8G01841/Ag3G00818/Ag6G00551/Ag5G01558/Ag8G00030/Ag4G00928/Ag10G02693/Ag4G02861/AgUnG01106/Ag6G00182/Ag2G01176/Ag8G00428/Ag1G00349/Ag10G02093/Ag7G02215/AgUnG01431/Ag9G00162/Ag8G02271/Ag3G01626/Ag10G01048/Ag8G02209/Ag9G02067/-/Ag3G01898	24	9	Ag8G01841/Ag3G00818/Ag6G00551/Ag4G02861/Ag6G00182/Ag2G01176/Ag9G00162/Ag8G02271/Ag8G02209	15	Ag5G01558/Ag8G00030/Ag4G00928/Ag10G02693/AgUnG01106/Ag8G00428/Ag1G00349/Ag10G02093/Ag7G02215/AgUnG01431/Ag3G01626/Ag10G01048/Ag9G02067/novel.3443/Ag3G01898
		BP	GO:0005976	polysaccharide metabolic process	24/1408	74/6937	0.00929709	0.454269	Ag5G00400/Ag8G02208/Ag1G00281/Ag3G01143/Ag1G00280/novel.757/Ag11G03826/Ag4G02017/Ag2G01639/Ag3G01810/novel.383/Ag7G02139/novel.2595/Ag4G02723/novel.758/Ag7G02140/Ag3G02443/Ag8G01092/novel.3099/Ag9G02063/Ag2G00160/Ag6G02695/Ag11G04711/Ag6G00749	Ag5G00400/Ag8G02208/Ag1G00281/Ag3G01143/Ag1G00280/-/Ag11G03826/Ag4G02017/Ag2G01639/Ag3G01810/-/Ag7G02139/-/Ag4G02723/-/Ag7G02140/Ag3G02443/Ag8G01092/-/Ag9G02063/Ag2G00160/Ag6G02695/Ag11G04711/Ag6G00749	24	17	Ag5G00400/Ag8G02208/Ag1G00281/Ag3G01143/Ag1G00280/novel.757/Ag4G02017/Ag3G01810/novel.383/Ag7G02139/novel.2595/novel.758/Ag7G02140/novel.3099/Ag9G02063/Ag6G02695/Ag6G00749	7	Ag11G03826/Ag2G01639/Ag4G02723/Ag3G02443/Ag8G01092/Ag2G00160/Ag11G04711
		BP	GO:0044042	glucan metabolic process	22/1408	67/6937	0.0106705	0.454269	Ag5G00400/Ag8G02208/Ag1G00281/Ag3G01143/Ag1G00280/novel.757/Ag4G02017/Ag2G01639/Ag3G01810/novel.383/Ag7G02139/novel.2595/Ag4G02723/novel.758/Ag7G02140/Ag3G02443/Ag8G01092/novel.3099/Ag9G02063/Ag2G00160/Ag6G02695/Ag11G04711	Ag5G00400/Ag8G02208/Ag1G00281/Ag3G01143/Ag1G00280/-/Ag4G02017/Ag2G01639/Ag3G01810/-/Ag7G02139/-/Ag4G02723/-/Ag7G02140/Ag3G02443/Ag8G01092/-/Ag9G02063/Ag2G00160/Ag6G02695/Ag11G04711	22	16	Ag5G00400/Ag8G02208/Ag1G00281/Ag3G01143/Ag1G00280/novel.757/Ag4G02017/Ag3G01810/novel.383/Ag7G02139/novel.2595/novel.758/Ag7G02140/novel.3099/Ag9G02063/Ag6G02695	6	Ag2G01639/Ag4G02723/Ag3G02443/Ag8G01092/Ag2G00160/Ag11G04711
		BP	GO:0010035	response to inorganic substance	7/1408	14/6937	0.012515	0.454269	Ag1G00951/Ag9G00669/novel.1066/novel.1067/novel.891/novel.1077/novel.2647	Ag1G00951/Ag9G00669/-/-/-/-/-	7	0		7	Ag1G00951/Ag9G00669/novel.1066/novel.1067/novel.891/novel.1077/novel.2647
		BP	GO:0006091	generation of precursor metabolites and energy	25/1408	81/6937	0.015627	0.454269	Ag3G00433/Ag1G01590/Ag1G01709/Ag7G00335/novel.480/Ag2G00276/Ag2G02600/Ag10G00973/Ag9G01251/Ag2G00015/Ag1G01867/Ag10G02998/Ag9G00008/Ag2G00611/Ag8G01942/Ag3G02378/Ag2G00601/Ag5G01878/Ag7G01194/Ag4G01042/Ag8G00724/AgUnG01592/Ag3G00251/Ag5G00547/Ag9G01596	Ag3G00433/Ag1G01590/Ag1G01709/Ag7G00335/-/Ag2G00276/Ag2G02600/Ag10G00973/Ag9G01251/Ag2G00015/Ag1G01867/Ag10G02998/Ag9G00008/Ag2G00611/Ag8G01942/Ag3G02378/Ag2G00601/Ag5G01878/Ag7G01194/Ag4G01042/Ag8G00724/AgUnG01592/Ag3G00251/Ag5G00547/Ag9G01596	25	13	novel.480/Ag9G01251/Ag9G00008/Ag2G00611/Ag3G02378/Ag2G00601/Ag7G01194/Ag4G01042/Ag8G00724/AgUnG01592/Ag3G00251/Ag5G00547/Ag9G01596	12	Ag3G00433/Ag1G01590/Ag1G01709/Ag7G00335/Ag2G00276/Ag2G02600/Ag10G00973/Ag2G00015/Ag1G01867/Ag10G02998/Ag8G01942/Ag5G01878
		BP	GO:0033013	tetrapyrrole metabolic process	10/1408	25/6937	0.0189607	0.454269	Ag3G02761/Ag10G02836/Ag5G01906/Ag11G04086/Ag11G03185/Ag4G01886/Ag5G00225/Ag7G00356/Ag3G02391/Ag5G02729	Ag3G02761/Ag10G02836/Ag5G01906/Ag11G04086/Ag11G03185/Ag4G01886/Ag5G00225/Ag7G00356/Ag3G02391/Ag5G02729	10	7	Ag10G02836/Ag5G01906/Ag11G03185/Ag4G01886/Ag5G00225/Ag3G02391/Ag5G02729	3	Ag3G02761/Ag11G04086/Ag7G00356
		BP	GO:0019684	photosynthesis, light reaction	7/1408	15/6937	0.0194215	0.454269	Ag9G01251/Ag1G01867/Ag2G00611/Ag2G00601/Ag4G01042/AgUnG01592/Ag3G00251	Ag9G01251/Ag1G01867/Ag2G00611/Ag2G00601/Ag4G01042/AgUnG01592/Ag3G00251	7	6	Ag9G01251/Ag2G00611/Ag2G00601/Ag4G01042/AgUnG01592/Ag3G00251	1	Ag1G01867
		BP	GO:0032787	monocarboxylic acid metabolic process	31/1408	107/6937	0.0197008	0.454269	Ag8G00221/AgUnG00054/Ag8G01723/Ag1G01590/Ag1G01709/Ag3G00453/Ag7G00335/novel.480/Ag4G02068/Ag3G01286/Ag6G01606/Ag3G02397/Ag2G00276/Ag2G02600/Ag10G00973/Ag10G02998/Ag9G00008/Ag8G01942/Ag10G00797/Ag10G00214/Ag5G00497/Ag3G02378/Ag5G01878/Ag7G01194/Ag7G00446/Ag8G00724/Ag11G03414/Ag3G02398/Ag5G00547/Ag9G01596/Ag9G02562	Ag8G00221/AgUnG00054/Ag8G01723/Ag1G01590/Ag1G01709/Ag3G00453/Ag7G00335/-/Ag4G02068/Ag3G01286/Ag6G01606/Ag3G02397/Ag2G00276/Ag2G02600/Ag10G00973/Ag10G02998/Ag9G00008/Ag8G01942/Ag10G00797/Ag10G00214/Ag5G00497/Ag3G02378/Ag5G01878/Ag7G01194/Ag7G00446/Ag8G00724/Ag11G03414/Ag3G02398/Ag5G00547/Ag9G01596/Ag9G02562	31	12	novel.480/Ag6G01606/Ag9G00008/Ag10G00797/Ag3G02378/Ag7G01194/Ag7G00446/Ag8G00724/Ag3G02398/Ag5G00547/Ag9G01596/Ag9G02562	19	Ag8G00221/AgUnG00054/Ag8G01723/Ag1G01590/Ag1G01709/Ag3G00453/Ag7G00335/Ag4G02068/Ag3G01286/Ag3G02397/Ag2G00276/Ag2G02600/Ag10G00973/Ag10G02998/Ag8G01942/Ag10G00214/Ag5G00497/Ag5G01878/Ag11G03414
		BP	GO:0006165	nucleoside diphosphate phosphorylation	15/1408	44/6937	0.022694	0.454269	Ag1G01590/Ag1G01709/Ag7G00335/Ag2G00276/Ag2G02600/Ag10G00973/Ag10G02998/Ag9G00008/Ag8G01942/Ag3G02378/Ag5G01878/Ag7G01194/Ag8G00724/Ag5G00547/Ag9G01596	Ag1G01590/Ag1G01709/Ag7G00335/Ag2G00276/Ag2G02600/Ag10G00973/Ag10G02998/Ag9G00008/Ag8G01942/Ag3G02378/Ag5G01878/Ag7G01194/Ag8G00724/Ag5G00547/Ag9G01596	15	6	Ag9G00008/Ag3G02378/Ag7G01194/Ag8G00724/Ag5G00547/Ag9G01596	9	Ag1G01590/Ag1G01709/Ag7G00335/Ag2G00276/Ag2G02600/Ag10G00973/Ag10G02998/Ag8G01942/Ag5G01878
		BP	GO:0006757	ATP generation from ADP	15/1408	44/6937	0.022694	0.454269	Ag1G01590/Ag1G01709/Ag7G00335/Ag2G00276/Ag2G02600/Ag10G00973/Ag10G02998/Ag9G00008/Ag8G01942/Ag3G02378/Ag5G01878/Ag7G01194/Ag8G00724/Ag5G00547/Ag9G01596	Ag1G01590/Ag1G01709/Ag7G00335/Ag2G00276/Ag2G02600/Ag10G00973/Ag10G02998/Ag9G00008/Ag8G01942/Ag3G02378/Ag5G01878/Ag7G01194/Ag8G00724/Ag5G00547/Ag9G01596	15	6	Ag9G00008/Ag3G02378/Ag7G01194/Ag8G00724/Ag5G00547/Ag9G01596	9	Ag1G01590/Ag1G01709/Ag7G00335/Ag2G00276/Ag2G02600/Ag10G00973/Ag10G02998/Ag8G01942/Ag5G01878
		BP	GO:0009132	nucleoside diphosphate metabolic process	15/1408	44/6937	0.022694	0.454269	Ag1G01590/Ag1G01709/Ag7G00335/Ag2G00276/Ag2G02600/Ag10G00973/Ag10G02998/Ag9G00008/Ag8G01942/Ag3G02378/Ag5G01878/Ag7G01194/Ag8G00724/Ag5G00547/Ag9G01596	Ag1G01590/Ag1G01709/Ag7G00335/Ag2G00276/Ag2G02600/Ag10G00973/Ag10G02998/Ag9G00008/Ag8G01942/Ag3G02378/Ag5G01878/Ag7G01194/Ag8G00724/Ag5G00547/Ag9G01596	15	6	Ag9G00008/Ag3G02378/Ag7G01194/Ag8G00724/Ag5G00547/Ag9G01596	9	Ag1G01590/Ag1G01709/Ag7G00335/Ag2G00276/Ag2G02600/Ag10G00973/Ag10G02998/Ag8G01942/Ag5G01878
		BP	GO:0009135	purine nucleoside diphosphate metabolic process	15/1408	44/6937	0.022694	0.454269	Ag1G01590/Ag1G01709/Ag7G00335/Ag2G00276/Ag2G02600/Ag10G00973/Ag10G02998/Ag9G00008/Ag8G01942/Ag3G02378/Ag5G01878/Ag7G01194/Ag8G00724/Ag5G00547/Ag9G01596	Ag1G01590/Ag1G01709/Ag7G00335/Ag2G00276/Ag2G02600/Ag10G00973/Ag10G02998/Ag9G00008/Ag8G01942/Ag3G02378/Ag5G01878/Ag7G01194/Ag8G00724/Ag5G00547/Ag9G01596	15	6	Ag9G00008/Ag3G02378/Ag7G01194/Ag8G00724/Ag5G00547/Ag9G01596	9	Ag1G01590/Ag1G01709/Ag7G00335/Ag2G00276/Ag2G02600/Ag10G00973/Ag10G02998/Ag8G01942/Ag5G01878
		BP	GO:0009179	purine ribonucleoside diphosphate metabolic process	15/1408	44/6937	0.022694	0.454269	Ag1G01590/Ag1G01709/Ag7G00335/Ag2G00276/Ag2G02600/Ag10G00973/Ag10G02998/Ag9G00008/Ag8G01942/Ag3G02378/Ag5G01878/Ag7G01194/Ag8G00724/Ag5G00547/Ag9G01596	Ag1G01590/Ag1G01709/Ag7G00335/Ag2G00276/Ag2G02600/Ag10G00973/Ag10G02998/Ag9G00008/Ag8G01942/Ag3G02378/Ag5G01878/Ag7G01194/Ag8G00724/Ag5G00547/Ag9G01596	15	6	Ag9G00008/Ag3G02378/Ag7G01194/Ag8G00724/Ag5G00547/Ag9G01596	9	Ag1G01590/Ag1G01709/Ag7G00335/Ag2G00276/Ag2G02600/Ag10G00973/Ag10G02998/Ag8G01942/Ag5G01878
		BP	GO:0009185	ribonucleoside diphosphate metabolic process	15/1408	44/6937	0.022694	0.454269	Ag1G01590/Ag1G01709/Ag7G00335/Ag2G00276/Ag2G02600/Ag10G00973/Ag10G02998/Ag9G00008/Ag8G01942/Ag3G02378/Ag5G01878/Ag7G01194/Ag8G00724/Ag5G00547/Ag9G01596	Ag1G01590/Ag1G01709/Ag7G00335/Ag2G00276/Ag2G02600/Ag10G00973/Ag10G02998/Ag9G00008/Ag8G01942/Ag3G02378/Ag5G01878/Ag7G01194/Ag8G00724/Ag5G00547/Ag9G01596	15	6	Ag9G00008/Ag3G02378/Ag7G01194/Ag8G00724/Ag5G00547/Ag9G01596	9	Ag1G01590/Ag1G01709/Ag7G00335/Ag2G00276/Ag2G02600/Ag10G00973/Ag10G02998/Ag8G01942/Ag5G01878
		BP	GO:0042866	pyruvate biosynthetic process	15/1408	44/6937	0.022694	0.454269	Ag1G01590/Ag1G01709/Ag7G00335/Ag2G00276/Ag2G02600/Ag10G00973/Ag10G02998/Ag9G00008/Ag8G01942/Ag3G02378/Ag5G01878/Ag7G01194/Ag8G00724/Ag5G00547/Ag9G01596	Ag1G01590/Ag1G01709/Ag7G00335/Ag2G00276/Ag2G02600/Ag10G00973/Ag10G02998/Ag9G00008/Ag8G01942/Ag3G02378/Ag5G01878/Ag7G01194/Ag8G00724/Ag5G00547/Ag9G01596	15	6	Ag9G00008/Ag3G02378/Ag7G01194/Ag8G00724/Ag5G00547/Ag9G01596	9	Ag1G01590/Ag1G01709/Ag7G00335/Ag2G00276/Ag2G02600/Ag10G00973/Ag10G02998/Ag8G01942/Ag5G01878
		BP	GO:0046031	ADP metabolic process	15/1408	44/6937	0.022694	0.454269	Ag1G01590/Ag1G01709/Ag7G00335/Ag2G00276/Ag2G02600/Ag10G00973/Ag10G02998/Ag9G00008/Ag8G01942/Ag3G02378/Ag5G01878/Ag7G01194/Ag8G00724/Ag5G00547/Ag9G01596	Ag1G01590/Ag1G01709/Ag7G00335/Ag2G00276/Ag2G02600/Ag10G00973/Ag10G02998/Ag9G00008/Ag8G01942/Ag3G02378/Ag5G01878/Ag7G01194/Ag8G00724/Ag5G00547/Ag9G01596	15	6	Ag9G00008/Ag3G02378/Ag7G01194/Ag8G00724/Ag5G00547/Ag9G01596	9	Ag1G01590/Ag1G01709/Ag7G00335/Ag2G00276/Ag2G02600/Ag10G00973/Ag10G02998/Ag8G01942/Ag5G01878
		BP	GO:0046939	nucleotide phosphorylation	15/1408	44/6937	0.022694	0.454269	Ag1G01590/Ag1G01709/Ag7G00335/Ag2G00276/Ag2G02600/Ag10G00973/Ag10G02998/Ag9G00008/Ag8G01942/Ag3G02378/Ag5G01878/Ag7G01194/Ag8G00724/Ag5G00547/Ag9G01596	Ag1G01590/Ag1G01709/Ag7G00335/Ag2G00276/Ag2G02600/Ag10G00973/Ag10G02998/Ag9G00008/Ag8G01942/Ag3G02378/Ag5G01878/Ag7G01194/Ag8G00724/Ag5G00547/Ag9G01596	15	6	Ag9G00008/Ag3G02378/Ag7G01194/Ag8G00724/Ag5G00547/Ag9G01596	9	Ag1G01590/Ag1G01709/Ag7G00335/Ag2G00276/Ag2G02600/Ag10G00973/Ag10G02998/Ag8G01942/Ag5G01878
		BP	GO:0006096	glycolytic process	16/1408	48/6937	0.0235478	0.454269	Ag1G01590/Ag1G01709/Ag7G00335/novel.480/Ag2G00276/Ag2G02600/Ag10G00973/Ag10G02998/Ag9G00008/Ag8G01942/Ag3G02378/Ag5G01878/Ag7G01194/Ag8G00724/Ag5G00547/Ag9G01596	Ag1G01590/Ag1G01709/Ag7G00335/-/Ag2G00276/Ag2G02600/Ag10G00973/Ag10G02998/Ag9G00008/Ag8G01942/Ag3G02378/Ag5G01878/Ag7G01194/Ag8G00724/Ag5G00547/Ag9G01596	16	7	novel.480/Ag9G00008/Ag3G02378/Ag7G01194/Ag8G00724/Ag5G00547/Ag9G01596	9	Ag1G01590/Ag1G01709/Ag7G00335/Ag2G00276/Ag2G02600/Ag10G00973/Ag10G02998/Ag8G01942/Ag5G01878
		BP	GO:0046434	organophosphate catabolic process	17/1408	52/6937	0.0241878	0.454269	Ag1G01590/Ag1G01709/Ag7G00335/Ag2G00276/Ag2G02648/Ag2G02600/Ag10G00973/Ag10G02998/Ag9G00008/Ag8G01942/Ag3G02378/Ag5G01878/Ag7G01194/Ag4G00736/Ag8G00724/Ag5G00547/Ag9G01596	Ag1G01590/Ag1G01709/Ag7G00335/Ag2G00276/Ag2G02648/Ag2G02600/Ag10G00973/Ag10G02998/Ag9G00008/Ag8G01942/Ag3G02378/Ag5G01878/Ag7G01194/Ag4G00736/Ag8G00724/Ag5G00547/Ag9G01596	17	8	Ag2G02648/Ag9G00008/Ag3G02378/Ag7G01194/Ag4G00736/Ag8G00724/Ag5G00547/Ag9G01596	9	Ag1G01590/Ag1G01709/Ag7G00335/Ag2G00276/Ag2G02600/Ag10G00973/Ag10G02998/Ag8G01942/Ag5G01878
		BP	GO:0016052	carbohydrate catabolic process	19/1408	60/6937	0.0249484	0.454269	Ag1G01590/Ag1G01709/Ag7G00335/novel.480/Ag2G00276/Ag11G03826/Ag2G02600/Ag10G00973/Ag3G00565/Ag10G02998/Ag9G00008/Ag8G01942/Ag3G02378/Ag5G01878/Ag7G01194/Ag8G00724/Ag5G00547/Ag9G01596/Ag6G00749	Ag1G01590/Ag1G01709/Ag7G00335/-/Ag2G00276/Ag11G03826/Ag2G02600/Ag10G00973/Ag3G00565/Ag10G02998/Ag9G00008/Ag8G01942/Ag3G02378/Ag5G01878/Ag7G01194/Ag8G00724/Ag5G00547/Ag9G01596/Ag6G00749	19	8	novel.480/Ag9G00008/Ag3G02378/Ag7G01194/Ag8G00724/Ag5G00547/Ag9G01596/Ag6G00749	11	Ag1G01590/Ag1G01709/Ag7G00335/Ag2G00276/Ag11G03826/Ag2G02600/Ag10G00973/Ag3G00565/Ag10G02998/Ag8G01942/Ag5G01878
		BP	GO:0009166	nucleotide catabolic process	15/1408	45/6937	0.0278419	0.486676	Ag1G01590/Ag1G01709/Ag7G00335/Ag2G00276/Ag2G02600/Ag10G00973/Ag10G02998/Ag9G00008/Ag8G01942/Ag3G02378/Ag5G01878/Ag7G01194/Ag8G00724/Ag5G00547/Ag9G01596	Ag1G01590/Ag1G01709/Ag7G00335/Ag2G00276/Ag2G02600/Ag10G00973/Ag10G02998/Ag9G00008/Ag8G01942/Ag3G02378/Ag5G01878/Ag7G01194/Ag8G00724/Ag5G00547/Ag9G01596	15	6	Ag9G00008/Ag3G02378/Ag7G01194/Ag8G00724/Ag5G00547/Ag9G01596	9	Ag1G01590/Ag1G01709/Ag7G00335/Ag2G00276/Ag2G02600/Ag10G00973/Ag10G02998/Ag8G01942/Ag5G01878
		BP	GO:0044262	cellular carbohydrate metabolic process	29/1408	102/6937	0.0300741	0.505476	Ag5G00400/Ag8G02208/Ag8G00390/Ag2G02723/Ag9G02275/Ag1G00281/Ag8G00682/Ag4G02093/Ag3G01143/Ag1G00061/Ag1G00280/Ag4G02017/Ag2G01639/Ag3G01810/Ag7G02139/Ag11G03198/Ag4G02723/Ag8G02207/Ag7G02140/Ag3G02443/Ag8G01092/Ag5G02141/Ag4G01776/Ag9G02063/Ag2G00160/Ag6G02695/Ag11G04711/Ag3G00687/Ag4G02219	Ag5G00400/Ag8G02208/Ag8G00390/Ag2G02723/Ag9G02275/Ag1G00281/Ag8G00682/Ag4G02093/Ag3G01143/Ag1G00061/Ag1G00280/Ag4G02017/Ag2G01639/Ag3G01810/Ag7G02139/Ag11G03198/Ag4G02723/Ag8G02207/Ag7G02140/Ag3G02443/Ag8G01092/Ag5G02141/Ag4G01776/Ag9G02063/Ag2G00160/Ag6G02695/Ag11G04711/Ag3G00687/Ag4G02219	29	13	Ag5G00400/Ag8G02208/Ag1G00281/Ag3G01143/Ag1G00280/Ag4G02017/Ag3G01810/Ag7G02139/Ag7G02140/Ag4G01776/Ag9G02063/Ag6G02695/Ag3G00687	16	Ag8G00390/Ag2G02723/Ag9G02275/Ag8G00682/Ag4G02093/Ag1G00061/Ag2G01639/Ag11G03198/Ag4G02723/Ag8G02207/Ag3G02443/Ag8G01092/Ag5G02141/Ag2G00160/Ag11G04711/Ag4G02219
		BP	GO:0006090	pyruvate metabolic process	16/1408	50/6937	0.0343573	0.540647	Ag1G01590/Ag1G01709/Ag7G00335/novel.480/Ag2G00276/Ag2G02600/Ag10G00973/Ag10G02998/Ag9G00008/Ag8G01942/Ag3G02378/Ag5G01878/Ag7G01194/Ag8G00724/Ag5G00547/Ag9G01596	Ag1G01590/Ag1G01709/Ag7G00335/-/Ag2G00276/Ag2G02600/Ag10G00973/Ag10G02998/Ag9G00008/Ag8G01942/Ag3G02378/Ag5G01878/Ag7G01194/Ag8G00724/Ag5G00547/Ag9G01596	16	7	novel.480/Ag9G00008/Ag3G02378/Ag7G01194/Ag8G00724/Ag5G00547/Ag9G01596	9	Ag1G01590/Ag1G01709/Ag7G00335/Ag2G00276/Ag2G02600/Ag10G00973/Ag10G02998/Ag8G01942/Ag5G01878
		BP	GO:0033014	tetrapyrrole biosynthetic process	8/1408	20/6937	0.034641	0.540647	Ag10G02836/Ag5G01906/Ag11G03185/Ag4G01886/Ag5G00225/Ag7G00356/Ag3G02391/Ag5G02729	Ag10G02836/Ag5G01906/Ag11G03185/Ag4G01886/Ag5G00225/Ag7G00356/Ag3G02391/Ag5G02729	8	7	Ag10G02836/Ag5G01906/Ag11G03185/Ag4G01886/Ag5G00225/Ag3G02391/Ag5G02729	1	Ag7G00356
		BP	GO:0034655	nucleobase-containing compound catabolic process	19/1408	63/6937	0.0406347	0.548862	Ag4G02642/Ag1G01590/Ag1G01709/Ag7G00335/Ag2G00276/Ag2G02600/Ag10G00973/Ag10G02998/Ag9G00008/Ag8G01942/Ag3G02378/Ag11G03830/Ag5G01878/AgUnG00805/Ag7G01194/Ag10G02058/Ag8G00724/Ag5G00547/Ag9G01596	Ag4G02642/Ag1G01590/Ag1G01709/Ag7G00335/Ag2G00276/Ag2G02600/Ag10G00973/Ag10G02998/Ag9G00008/Ag8G01942/Ag3G02378/Ag11G03830/Ag5G01878/AgUnG00805/Ag7G01194/Ag10G02058/Ag8G00724/Ag5G00547/Ag9G01596	19	7	Ag9G00008/Ag3G02378/Ag7G01194/Ag10G02058/Ag8G00724/Ag5G00547/Ag9G01596	12	Ag4G02642/Ag1G01590/Ag1G01709/Ag7G00335/Ag2G00276/Ag2G02600/Ag10G00973/Ag10G02998/Ag8G01942/Ag11G03830/Ag5G01878/AgUnG00805
		BP	GO:1901292	nucleoside phosphate catabolic process	15/1408	47/6937	0.0406424	0.548862	Ag1G01590/Ag1G01709/Ag7G00335/Ag2G00276/Ag2G02600/Ag10G00973/Ag10G02998/Ag9G00008/Ag8G01942/Ag3G02378/Ag5G01878/Ag7G01194/Ag8G00724/Ag5G00547/Ag9G01596	Ag1G01590/Ag1G01709/Ag7G00335/Ag2G00276/Ag2G02600/Ag10G00973/Ag10G02998/Ag9G00008/Ag8G01942/Ag3G02378/Ag5G01878/Ag7G01194/Ag8G00724/Ag5G00547/Ag9G01596	15	6	Ag9G00008/Ag3G02378/Ag7G01194/Ag8G00724/Ag5G00547/Ag9G01596	9	Ag1G01590/Ag1G01709/Ag7G00335/Ag2G00276/Ag2G02600/Ag10G00973/Ag10G02998/Ag8G01942/Ag5G01878
		BP	GO:0070647	protein modification by small protein conjugation or removal	30/1408	109/6937	0.0418737	0.548862	Ag8G01841/Ag3G00818/Ag2G01212/AgUnG00047/Ag6G00551/Ag5G01558/Ag8G00030/Ag9G00322/Ag4G00928/Ag10G02693/Ag3G00677/Ag1G00294/Ag4G02861/AgUnG01106/Ag6G00182/Ag2G01176/Ag8G00428/Ag1G00349/Ag10G02093/Ag7G02215/Ag6G02133/AgUnG01431/Ag9G00162/Ag8G02271/Ag3G01626/Ag10G01048/Ag8G02209/Ag9G02067/novel.3443/Ag3G01898	Ag8G01841/Ag3G00818/Ag2G01212/AgUnG00047/Ag6G00551/Ag5G01558/Ag8G00030/Ag9G00322/Ag4G00928/Ag10G02693/Ag3G00677/Ag1G00294/Ag4G02861/AgUnG01106/Ag6G00182/Ag2G01176/Ag8G00428/Ag1G00349/Ag10G02093/Ag7G02215/Ag6G02133/AgUnG01431/Ag9G00162/Ag8G02271/Ag3G01626/Ag10G01048/Ag8G02209/Ag9G02067/-/Ag3G01898	30	11	Ag8G01841/Ag3G00818/Ag6G00551/Ag1G00294/Ag4G02861/Ag6G00182/Ag2G01176/Ag6G02133/Ag9G00162/Ag8G02271/Ag8G02209	19	Ag2G01212/AgUnG00047/Ag5G01558/Ag8G00030/Ag9G00322/Ag4G00928/Ag10G02693/Ag3G00677/AgUnG01106/Ag8G00428/Ag1G00349/Ag10G02093/Ag7G02215/AgUnG01431/Ag3G01626/Ag10G01048/Ag9G02067/novel.3443/Ag3G01898
		BP	GO:0019439	aromatic compound catabolic process	22/1408	76/6937	0.0449442	0.548862	Ag4G02642/Ag1G01590/Ag1G01709/Ag11G04380/Ag7G00335/Ag3G02761/Ag2G00276/Ag2G02600/Ag11G04086/Ag10G00973/Ag10G02998/Ag9G00008/Ag8G01942/Ag3G02378/Ag11G03830/Ag5G01878/AgUnG00805/Ag7G01194/Ag10G02058/Ag8G00724/Ag5G00547/Ag9G01596	Ag4G02642/Ag1G01590/Ag1G01709/Ag11G04380/Ag7G00335/Ag3G02761/Ag2G00276/Ag2G02600/Ag11G04086/Ag10G00973/Ag10G02998/Ag9G00008/Ag8G01942/Ag3G02378/Ag11G03830/Ag5G01878/AgUnG00805/Ag7G01194/Ag10G02058/Ag8G00724/Ag5G00547/Ag9G01596	22	7	Ag9G00008/Ag3G02378/Ag7G01194/Ag10G02058/Ag8G00724/Ag5G00547/Ag9G01596	15	Ag4G02642/Ag1G01590/Ag1G01709/Ag11G04380/Ag7G00335/Ag3G02761/Ag2G00276/Ag2G02600/Ag11G04086/Ag10G00973/Ag10G02998/Ag8G01942/Ag11G03830/Ag5G01878/AgUnG00805
		BP	GO:1901361	organic cyclic compound catabolic process	22/1408	76/6937	0.0449442	0.548862	Ag4G02642/Ag1G01590/Ag1G01709/Ag11G04380/Ag7G00335/Ag3G02761/Ag2G00276/Ag2G02600/Ag11G04086/Ag10G00973/Ag10G02998/Ag9G00008/Ag8G01942/Ag3G02378/Ag11G03830/Ag5G01878/AgUnG00805/Ag7G01194/Ag10G02058/Ag8G00724/Ag5G00547/Ag9G01596	Ag4G02642/Ag1G01590/Ag1G01709/Ag11G04380/Ag7G00335/Ag3G02761/Ag2G00276/Ag2G02600/Ag11G04086/Ag10G00973/Ag10G02998/Ag9G00008/Ag8G01942/Ag3G02378/Ag11G03830/Ag5G01878/AgUnG00805/Ag7G01194/Ag10G02058/Ag8G00724/Ag5G00547/Ag9G01596	22	7	Ag9G00008/Ag3G02378/Ag7G01194/Ag10G02058/Ag8G00724/Ag5G00547/Ag9G01596	15	Ag4G02642/Ag1G01590/Ag1G01709/Ag11G04380/Ag7G00335/Ag3G02761/Ag2G00276/Ag2G02600/Ag11G04086/Ag10G00973/Ag10G02998/Ag8G01942/Ag11G03830/Ag5G01878/AgUnG00805
		BP	GO:0006778	porphyrin-containing compound metabolic process	6/1408	14/6937	0.0466192	0.548862	Ag3G02761/Ag5G01906/Ag11G04086/Ag11G03185/Ag5G00225/Ag7G00356	Ag3G02761/Ag5G01906/Ag11G04086/Ag11G03185/Ag5G00225/Ag7G00356	6	3	Ag5G01906/Ag11G03185/Ag5G00225	3	Ag3G02761/Ag11G04086/Ag7G00356
		BP	GO:0042221	response to chemical	29/1408	106/6937	0.0481722	0.548862	Ag1G00951/Ag4G02256/Ag10G00454/Ag3G02677/Ag9G00862/Ag9G00669/Ag2G01974/novel.1066/novel.1067/Ag11G03496/Ag10G01970/Ag3G00974/Ag6G00907/Ag11G04988/Ag10G01958/novel.2129/Ag7G00033/novel.891/Ag4G01954/Ag6G01673/novel.1077/Ag6G02540/novel.2647/Ag3G01336/Ag4G00413/Ag11G04285/Ag10G02864/Ag2G00507/Ag10G00125	Ag1G00951/Ag4G02256/Ag10G00454/Ag3G02677/Ag9G00862/Ag9G00669/Ag2G01974/-/-/Ag11G03496/Ag10G01970/Ag3G00974/Ag6G00907/Ag11G04988/Ag10G01958/-/Ag7G00033/-/Ag4G01954/Ag6G01673/-/Ag6G02540/-/Ag3G01336/Ag4G00413/Ag11G04285/Ag10G02864/Ag2G00507/Ag10G00125	29	10	Ag10G01970/Ag3G00974/Ag6G00907/Ag11G04988/Ag10G01958/novel.2129/Ag7G00033/Ag6G02540/Ag11G04285/Ag10G00125	19	Ag1G00951/Ag4G02256/Ag10G00454/Ag3G02677/Ag9G00862/Ag9G00669/Ag2G01974/novel.1066/novel.1067/Ag11G03496/novel.891/Ag4G01954/Ag6G01673/novel.1077/novel.2647/Ag3G01336/Ag4G00413/Ag10G02864/Ag2G00507
		BP	GO:0019359	nicotinamide nucleotide biosynthetic process	16/1408	52/6937	0.0483961	0.548862	Ag1G01590/Ag1G01709/Ag7G00335/Ag7G02082/Ag2G00276/Ag2G02600/Ag10G00973/Ag10G02998/Ag9G00008/Ag8G01942/Ag3G02378/Ag5G01878/Ag7G01194/Ag8G00724/Ag5G00547/Ag9G01596	Ag1G01590/Ag1G01709/Ag7G00335/Ag7G02082/Ag2G00276/Ag2G02600/Ag10G00973/Ag10G02998/Ag9G00008/Ag8G01942/Ag3G02378/Ag5G01878/Ag7G01194/Ag8G00724/Ag5G00547/Ag9G01596	16	6	Ag9G00008/Ag3G02378/Ag7G01194/Ag8G00724/Ag5G00547/Ag9G01596	10	Ag1G01590/Ag1G01709/Ag7G00335/Ag7G02082/Ag2G00276/Ag2G02600/Ag10G00973/Ag10G02998/Ag8G01942/Ag5G01878
		BP	GO:0019363	pyridine nucleotide biosynthetic process	16/1408	52/6937	0.0483961	0.548862	Ag1G01590/Ag1G01709/Ag7G00335/Ag7G02082/Ag2G00276/Ag2G02600/Ag10G00973/Ag10G02998/Ag9G00008/Ag8G01942/Ag3G02378/Ag5G01878/Ag7G01194/Ag8G00724/Ag5G00547/Ag9G01596	Ag1G01590/Ag1G01709/Ag7G00335/Ag7G02082/Ag2G00276/Ag2G02600/Ag10G00973/Ag10G02998/Ag9G00008/Ag8G01942/Ag3G02378/Ag5G01878/Ag7G01194/Ag8G00724/Ag5G00547/Ag9G01596	16	6	Ag9G00008/Ag3G02378/Ag7G01194/Ag8G00724/Ag5G00547/Ag9G01596	10	Ag1G01590/Ag1G01709/Ag7G00335/Ag7G02082/Ag2G00276/Ag2G02600/Ag10G00973/Ag10G02998/Ag8G01942/Ag5G01878
		BP	GO:0034404	nucleobase-containing small molecule biosynthetic process	15/1408	48/6937	0.0484127	0.548862	Ag1G01590/Ag1G01709/Ag7G00335/Ag2G00276/Ag2G02600/Ag10G00973/Ag10G02998/Ag9G00008/Ag8G01942/Ag3G02378/Ag5G01878/Ag7G01194/Ag8G00724/Ag5G00547/Ag9G01596	Ag1G01590/Ag1G01709/Ag7G00335/Ag2G00276/Ag2G02600/Ag10G00973/Ag10G02998/Ag9G00008/Ag8G01942/Ag3G02378/Ag5G01878/Ag7G01194/Ag8G00724/Ag5G00547/Ag9G01596	15	6	Ag9G00008/Ag3G02378/Ag7G01194/Ag8G00724/Ag5G00547/Ag9G01596	9	Ag1G01590/Ag1G01709/Ag7G00335/Ag2G00276/Ag2G02600/Ag10G00973/Ag10G02998/Ag8G01942/Ag5G01878
		BP	GO:0072330	monocarboxylic acid biosynthetic process	24/1408	85/6937	0.0489831	0.548862	Ag1G01590/Ag1G01709/Ag3G00453/Ag7G00335/Ag6G01606/Ag3G02397/Ag2G00276/Ag2G02600/Ag10G00973/Ag10G02998/Ag9G00008/Ag8G01942/Ag10G00797/Ag10G00214/Ag5G00497/Ag3G02378/Ag5G01878/Ag7G01194/Ag7G00446/Ag8G00724/Ag3G02398/Ag5G00547/Ag9G01596/Ag9G02562	Ag1G01590/Ag1G01709/Ag3G00453/Ag7G00335/Ag6G01606/Ag3G02397/Ag2G00276/Ag2G02600/Ag10G00973/Ag10G02998/Ag9G00008/Ag8G01942/Ag10G00797/Ag10G00214/Ag5G00497/Ag3G02378/Ag5G01878/Ag7G01194/Ag7G00446/Ag8G00724/Ag3G02398/Ag5G00547/Ag9G01596/Ag9G02562	24	11	Ag6G01606/Ag9G00008/Ag10G00797/Ag3G02378/Ag7G01194/Ag7G00446/Ag8G00724/Ag3G02398/Ag5G00547/Ag9G01596/Ag9G02562	13	Ag1G01590/Ag1G01709/Ag3G00453/Ag7G00335/Ag3G02397/Ag2G00276/Ag2G02600/Ag10G00973/Ag10G02998/Ag8G01942/Ag10G00214/Ag5G00497/Ag5G01878
		BP	GO:0042440	pigment metabolic process	5/1408	11/6937	0.0531976	0.581183	Ag3G02761/Ag5G01906/Ag11G04086/Ag5G00225/Ag7G00356	Ag3G02761/Ag5G01906/Ag11G04086/Ag5G00225/Ag7G00356	5	2	Ag5G01906/Ag5G00225	3	Ag3G02761/Ag11G04086/Ag7G00356
		BP	GO:0072525	pyridine-containing compound biosynthetic process	16/1408	53/6937	0.0567481	0.593804	Ag1G01590/Ag1G01709/Ag7G00335/Ag7G02082/Ag2G00276/Ag2G02600/Ag10G00973/Ag10G02998/Ag9G00008/Ag8G01942/Ag3G02378/Ag5G01878/Ag7G01194/Ag8G00724/Ag5G00547/Ag9G01596	Ag1G01590/Ag1G01709/Ag7G00335/Ag7G02082/Ag2G00276/Ag2G02600/Ag10G00973/Ag10G02998/Ag9G00008/Ag8G01942/Ag3G02378/Ag5G01878/Ag7G01194/Ag8G00724/Ag5G00547/Ag9G01596	16	6	Ag9G00008/Ag3G02378/Ag7G01194/Ag8G00724/Ag5G00547/Ag9G01596	10	Ag1G01590/Ag1G01709/Ag7G00335/Ag7G02082/Ag2G00276/Ag2G02600/Ag10G00973/Ag10G02998/Ag8G01942/Ag5G01878
		BP	GO:0046700	heterocycle catabolic process	21/1408	74/6937	0.0597137	0.593804	Ag4G02642/Ag1G01590/Ag1G01709/Ag7G00335/Ag3G02761/Ag2G00276/Ag2G02600/Ag11G04086/Ag10G00973/Ag10G02998/Ag9G00008/Ag8G01942/Ag3G02378/Ag11G03830/Ag5G01878/AgUnG00805/Ag7G01194/Ag10G02058/Ag8G00724/Ag5G00547/Ag9G01596	Ag4G02642/Ag1G01590/Ag1G01709/Ag7G00335/Ag3G02761/Ag2G00276/Ag2G02600/Ag11G04086/Ag10G00973/Ag10G02998/Ag9G00008/Ag8G01942/Ag3G02378/Ag11G03830/Ag5G01878/AgUnG00805/Ag7G01194/Ag10G02058/Ag8G00724/Ag5G00547/Ag9G01596	21	7	Ag9G00008/Ag3G02378/Ag7G01194/Ag10G02058/Ag8G00724/Ag5G00547/Ag9G01596	14	Ag4G02642/Ag1G01590/Ag1G01709/Ag7G00335/Ag3G02761/Ag2G00276/Ag2G02600/Ag11G04086/Ag10G00973/Ag10G02998/Ag8G01942/Ag11G03830/Ag5G01878/AgUnG00805
		BP	GO:0005991	trehalose metabolic process	8/1408	22/6937	0.0602336	0.593804	Ag2G02723/Ag8G00682/Ag4G02093/Ag1G00061/Ag11G03198/Ag8G02207/Ag4G01776/Ag4G02219	Ag2G02723/Ag8G00682/Ag4G02093/Ag1G00061/Ag11G03198/Ag8G02207/Ag4G01776/Ag4G02219	8	1	Ag4G01776	7	Ag2G02723/Ag8G00682/Ag4G02093/Ag1G00061/Ag11G03198/Ag8G02207/Ag4G02219
		BP	GO:0019362	pyridine nucleotide metabolic process	17/1408	58/6937	0.0649722	0.593804	Ag1G01590/Ag1G01709/Ag7G00335/Ag7G02082/Ag2G00276/Ag2G02600/Ag10G00973/Ag10G02998/Ag9G00008/Ag8G01942/Ag3G02378/Ag5G01878/Ag8G00605/Ag7G01194/Ag8G00724/Ag5G00547/Ag9G01596	Ag1G01590/Ag1G01709/Ag7G00335/Ag7G02082/Ag2G00276/Ag2G02600/Ag10G00973/Ag10G02998/Ag9G00008/Ag8G01942/Ag3G02378/Ag5G01878/Ag8G00605/Ag7G01194/Ag8G00724/Ag5G00547/Ag9G01596	17	6	Ag9G00008/Ag3G02378/Ag7G01194/Ag8G00724/Ag5G00547/Ag9G01596	11	Ag1G01590/Ag1G01709/Ag7G00335/Ag7G02082/Ag2G00276/Ag2G02600/Ag10G00973/Ag10G02998/Ag8G01942/Ag5G01878/Ag8G00605
		BP	GO:0046496	nicotinamide nucleotide metabolic process	17/1408	58/6937	0.0649722	0.593804	Ag1G01590/Ag1G01709/Ag7G00335/Ag7G02082/Ag2G00276/Ag2G02600/Ag10G00973/Ag10G02998/Ag9G00008/Ag8G01942/Ag3G02378/Ag5G01878/Ag8G00605/Ag7G01194/Ag8G00724/Ag5G00547/Ag9G01596	Ag1G01590/Ag1G01709/Ag7G00335/Ag7G02082/Ag2G00276/Ag2G02600/Ag10G00973/Ag10G02998/Ag9G00008/Ag8G01942/Ag3G02378/Ag5G01878/Ag8G00605/Ag7G01194/Ag8G00724/Ag5G00547/Ag9G01596	17	6	Ag9G00008/Ag3G02378/Ag7G01194/Ag8G00724/Ag5G00547/Ag9G01596	11	Ag1G01590/Ag1G01709/Ag7G00335/Ag7G02082/Ag2G00276/Ag2G02600/Ag10G00973/Ag10G02998/Ag8G01942/Ag5G01878/Ag8G00605
		BP	GO:0030001	metal ion transport	32/1408	122/6937	0.0661168	0.593804	Ag5G00364/Ag10G02793/Ag5G00179/Ag7G00427/Ag5G02698/Ag1G01340/Ag9G02505/Ag9G02570/Ag7G01114/Ag10G03052/Ag9G02516/Ag6G01507/Ag5G00186/Ag11G03794/Ag10G01935/Ag6G02786/AgUnG01245/Ag10G02581/Ag10G01135/Ag1G00689/Ag7G00266/Ag4G02604/Ag4G00788/Ag9G01644/Ag1G00975/Ag10G02466/Ag5G02672/Ag5G01892/Ag7G00322/Ag5G02393/Ag1G01188/Ag9G02572	Ag5G00364/Ag10G02793/Ag5G00179/Ag7G00427/Ag5G02698/Ag1G01340/Ag9G02505/Ag9G02570/Ag7G01114/Ag10G03052/Ag9G02516/Ag6G01507/Ag5G00186/Ag11G03794/Ag10G01935/Ag6G02786/AgUnG01245/Ag10G02581/Ag10G01135/Ag1G00689/Ag7G00266/Ag4G02604/Ag4G00788/Ag9G01644/Ag1G00975/Ag10G02466/Ag5G02672/Ag5G01892/Ag7G00322/Ag5G02393/Ag1G01188/Ag9G02572	32	11	Ag6G02786/AgUnG01245/Ag1G00689/Ag7G00266/Ag4G02604/Ag9G01644/Ag1G00975/Ag10G02466/Ag5G02672/Ag5G01892/Ag7G00322	21	Ag5G00364/Ag10G02793/Ag5G00179/Ag7G00427/Ag5G02698/Ag1G01340/Ag9G02505/Ag9G02570/Ag7G01114/Ag10G03052/Ag9G02516/Ag6G01507/Ag5G00186/Ag11G03794/Ag10G01935/Ag10G02581/Ag10G01135/Ag4G00788/Ag5G02393/Ag1G01188/Ag9G02572
		BP	GO:0016053	organic acid biosynthetic process	37/1408	144/6937	0.0668019	0.593804	Ag1G00480/AgUnG00467/Ag2G01976/Ag1G01590/Ag1G01709/Ag3G00453/Ag7G00335/Ag6G01606/Ag3G02397/Ag2G00276/Ag2G02600/Ag10G00973/Ag3G02654/Ag10G02998/Ag10G02525/Ag9G00008/Ag8G01942/Ag10G00797/Ag11G03737/Ag10G00214/Ag5G00497/Ag3G01041/Ag3G02378/Ag5G01878/Ag7G01194/Ag9G00073/Ag7G00446/Ag8G00724/Ag3G02398/Ag9G02070/Ag3G00722/Ag5G00547/Ag9G00517/Ag9G01596/Ag2G01707/Ag10G02860/Ag9G02562	Ag1G00480/AgUnG00467/Ag2G01976/Ag1G01590/Ag1G01709/Ag3G00453/Ag7G00335/Ag6G01606/Ag3G02397/Ag2G00276/Ag2G02600/Ag10G00973/Ag3G02654/Ag10G02998/Ag10G02525/Ag9G00008/Ag8G01942/Ag10G00797/Ag11G03737/Ag10G00214/Ag5G00497/Ag3G01041/Ag3G02378/Ag5G01878/Ag7G01194/Ag9G00073/Ag7G00446/Ag8G00724/Ag3G02398/Ag9G02070/Ag3G00722/Ag5G00547/Ag9G00517/Ag9G01596/Ag2G01707/Ag10G02860/Ag9G02562	37	16	Ag2G01976/Ag6G01606/Ag9G00008/Ag10G00797/Ag3G02378/Ag7G01194/Ag7G00446/Ag8G00724/Ag3G02398/Ag9G02070/Ag3G00722/Ag5G00547/Ag9G00517/Ag9G01596/Ag10G02860/Ag9G02562	21	Ag1G00480/AgUnG00467/Ag1G01590/Ag1G01709/Ag3G00453/Ag7G00335/Ag3G02397/Ag2G00276/Ag2G02600/Ag10G00973/Ag3G02654/Ag10G02998/Ag10G02525/Ag8G01942/Ag11G03737/Ag10G00214/Ag5G00497/Ag3G01041/Ag5G01878/Ag9G00073/Ag2G01707
		BP	GO:0046394	carboxylic acid biosynthetic process	37/1408	144/6937	0.0668019	0.593804	Ag1G00480/AgUnG00467/Ag2G01976/Ag1G01590/Ag1G01709/Ag3G00453/Ag7G00335/Ag6G01606/Ag3G02397/Ag2G00276/Ag2G02600/Ag10G00973/Ag3G02654/Ag10G02998/Ag10G02525/Ag9G00008/Ag8G01942/Ag10G00797/Ag11G03737/Ag10G00214/Ag5G00497/Ag3G01041/Ag3G02378/Ag5G01878/Ag7G01194/Ag9G00073/Ag7G00446/Ag8G00724/Ag3G02398/Ag9G02070/Ag3G00722/Ag5G00547/Ag9G00517/Ag9G01596/Ag2G01707/Ag10G02860/Ag9G02562	Ag1G00480/AgUnG00467/Ag2G01976/Ag1G01590/Ag1G01709/Ag3G00453/Ag7G00335/Ag6G01606/Ag3G02397/Ag2G00276/Ag2G02600/Ag10G00973/Ag3G02654/Ag10G02998/Ag10G02525/Ag9G00008/Ag8G01942/Ag10G00797/Ag11G03737/Ag10G00214/Ag5G00497/Ag3G01041/Ag3G02378/Ag5G01878/Ag7G01194/Ag9G00073/Ag7G00446/Ag8G00724/Ag3G02398/Ag9G02070/Ag3G00722/Ag5G00547/Ag9G00517/Ag9G01596/Ag2G01707/Ag10G02860/Ag9G02562	37	16	Ag2G01976/Ag6G01606/Ag9G00008/Ag10G00797/Ag3G02378/Ag7G01194/Ag7G00446/Ag8G00724/Ag3G02398/Ag9G02070/Ag3G00722/Ag5G00547/Ag9G00517/Ag9G01596/Ag10G02860/Ag9G02562	21	Ag1G00480/AgUnG00467/Ag1G01590/Ag1G01709/Ag3G00453/Ag7G00335/Ag3G02397/Ag2G00276/Ag2G02600/Ag10G00973/Ag3G02654/Ag10G02998/Ag10G02525/Ag8G01942/Ag11G03737/Ag10G00214/Ag5G00497/Ag3G01041/Ag5G01878/Ag9G00073/Ag2G01707
		BP	GO:0044270	cellular nitrogen compound catabolic process	21/1408	75/6937	0.0676991	0.593804	Ag4G02642/Ag1G01590/Ag1G01709/Ag7G00335/Ag3G02761/Ag2G00276/Ag2G02600/Ag11G04086/Ag10G00973/Ag10G02998/Ag9G00008/Ag8G01942/Ag3G02378/Ag11G03830/Ag5G01878/AgUnG00805/Ag7G01194/Ag10G02058/Ag8G00724/Ag5G00547/Ag9G01596	Ag4G02642/Ag1G01590/Ag1G01709/Ag7G00335/Ag3G02761/Ag2G00276/Ag2G02600/Ag11G04086/Ag10G00973/Ag10G02998/Ag9G00008/Ag8G01942/Ag3G02378/Ag11G03830/Ag5G01878/AgUnG00805/Ag7G01194/Ag10G02058/Ag8G00724/Ag5G00547/Ag9G01596	21	7	Ag9G00008/Ag3G02378/Ag7G01194/Ag10G02058/Ag8G00724/Ag5G00547/Ag9G01596	14	Ag4G02642/Ag1G01590/Ag1G01709/Ag7G00335/Ag3G02761/Ag2G00276/Ag2G02600/Ag11G04086/Ag10G00973/Ag10G02998/Ag8G01942/Ag11G03830/Ag5G01878/AgUnG00805
		BP	GO:0005984	disaccharide metabolic process	12/1408	38/6937	0.067941	0.593804	Ag8G00390/Ag2G02723/Ag9G02275/Ag8G00682/Ag4G02093/Ag1G00061/Ag11G03198/Ag8G02207/Ag5G02141/Ag4G01776/Ag3G00687/Ag4G02219	Ag8G00390/Ag2G02723/Ag9G02275/Ag8G00682/Ag4G02093/Ag1G00061/Ag11G03198/Ag8G02207/Ag5G02141/Ag4G01776/Ag3G00687/Ag4G02219	12	2	Ag4G01776/Ag3G00687	10	Ag8G00390/Ag2G02723/Ag9G02275/Ag8G00682/Ag4G02093/Ag1G00061/Ag11G03198/Ag8G02207/Ag5G02141/Ag4G02219
		BP	GO:0006073	cellular glucan metabolic process	17/1408	59/6937	0.0747142	0.604632	Ag5G00400/Ag8G02208/Ag1G00281/Ag3G01143/Ag1G00280/Ag4G02017/Ag2G01639/Ag3G01810/Ag7G02139/Ag4G02723/Ag7G02140/Ag3G02443/Ag8G01092/Ag9G02063/Ag2G00160/Ag6G02695/Ag11G04711	Ag5G00400/Ag8G02208/Ag1G00281/Ag3G01143/Ag1G00280/Ag4G02017/Ag2G01639/Ag3G01810/Ag7G02139/Ag4G02723/Ag7G02140/Ag3G02443/Ag8G01092/Ag9G02063/Ag2G00160/Ag6G02695/Ag11G04711	17	11	Ag5G00400/Ag8G02208/Ag1G00281/Ag3G01143/Ag1G00280/Ag4G02017/Ag3G01810/Ag7G02139/Ag7G02140/Ag9G02063/Ag6G02695	6	Ag2G01639/Ag4G02723/Ag3G02443/Ag8G01092/Ag2G00160/Ag11G04711
		BP	GO:0006733	oxidoreduction coenzyme metabolic process	17/1408	59/6937	0.0747142	0.604632	Ag1G01590/Ag1G01709/Ag7G00335/Ag7G02082/Ag2G00276/Ag2G02600/Ag10G00973/Ag10G02998/Ag9G00008/Ag8G01942/Ag3G02378/Ag5G01878/Ag8G00605/Ag7G01194/Ag8G00724/Ag5G00547/Ag9G01596	Ag1G01590/Ag1G01709/Ag7G00335/Ag7G02082/Ag2G00276/Ag2G02600/Ag10G00973/Ag10G02998/Ag9G00008/Ag8G01942/Ag3G02378/Ag5G01878/Ag8G00605/Ag7G01194/Ag8G00724/Ag5G00547/Ag9G01596	17	6	Ag9G00008/Ag3G02378/Ag7G01194/Ag8G00724/Ag5G00547/Ag9G01596	11	Ag1G01590/Ag1G01709/Ag7G00335/Ag7G02082/Ag2G00276/Ag2G02600/Ag10G00973/Ag10G02998/Ag8G01942/Ag5G01878/Ag8G00605
		BP	GO:0044264	cellular polysaccharide metabolic process	17/1408	59/6937	0.0747142	0.604632	Ag5G00400/Ag8G02208/Ag1G00281/Ag3G01143/Ag1G00280/Ag4G02017/Ag2G01639/Ag3G01810/Ag7G02139/Ag4G02723/Ag7G02140/Ag3G02443/Ag8G01092/Ag9G02063/Ag2G00160/Ag6G02695/Ag11G04711	Ag5G00400/Ag8G02208/Ag1G00281/Ag3G01143/Ag1G00280/Ag4G02017/Ag2G01639/Ag3G01810/Ag7G02139/Ag4G02723/Ag7G02140/Ag3G02443/Ag8G01092/Ag9G02063/Ag2G00160/Ag6G02695/Ag11G04711	17	11	Ag5G00400/Ag8G02208/Ag1G00281/Ag3G01143/Ag1G00280/Ag4G02017/Ag3G01810/Ag7G02139/Ag7G02140/Ag9G02063/Ag6G02695	6	Ag2G01639/Ag4G02723/Ag3G02443/Ag8G01092/Ag2G00160/Ag11G04711
		BP	GO:0072524	pyridine-containing compound metabolic process	17/1408	59/6937	0.0747142	0.604632	Ag1G01590/Ag1G01709/Ag7G00335/Ag7G02082/Ag2G00276/Ag2G02600/Ag10G00973/Ag10G02998/Ag9G00008/Ag8G01942/Ag3G02378/Ag5G01878/Ag8G00605/Ag7G01194/Ag8G00724/Ag5G00547/Ag9G01596	Ag1G01590/Ag1G01709/Ag7G00335/Ag7G02082/Ag2G00276/Ag2G02600/Ag10G00973/Ag10G02998/Ag9G00008/Ag8G01942/Ag3G02378/Ag5G01878/Ag8G00605/Ag7G01194/Ag8G00724/Ag5G00547/Ag9G01596	17	6	Ag9G00008/Ag3G02378/Ag7G01194/Ag8G00724/Ag5G00547/Ag9G01596	11	Ag1G01590/Ag1G01709/Ag7G00335/Ag7G02082/Ag2G00276/Ag2G02600/Ag10G00973/Ag10G02998/Ag8G01942/Ag5G01878/Ag8G00605
		BP	GO:0046351	disaccharide biosynthetic process	8/1408	23/6937	0.0765399	0.608145	Ag2G02723/Ag8G00682/Ag4G02093/Ag11G03198/Ag8G02207/Ag4G01776/Ag3G00687/Ag4G02219	Ag2G02723/Ag8G00682/Ag4G02093/Ag11G03198/Ag8G02207/Ag4G01776/Ag3G00687/Ag4G02219	8	2	Ag4G01776/Ag3G00687	6	Ag2G02723/Ag8G00682/Ag4G02093/Ag11G03198/Ag8G02207/Ag4G02219
		BP	GO:0034637	cellular carbohydrate biosynthetic process	19/1408	68/6937	0.0808886	0.63122	Ag2G02723/Ag8G00682/Ag4G02093/Ag3G01143/Ag2G01639/Ag3G01810/Ag7G02139/Ag11G03198/Ag4G02723/Ag8G02207/Ag7G02140/Ag3G02443/Ag8G01092/Ag4G01776/Ag2G00160/Ag6G02695/Ag11G04711/Ag3G00687/Ag4G02219	Ag2G02723/Ag8G00682/Ag4G02093/Ag3G01143/Ag2G01639/Ag3G01810/Ag7G02139/Ag11G03198/Ag4G02723/Ag8G02207/Ag7G02140/Ag3G02443/Ag8G01092/Ag4G01776/Ag2G00160/Ag6G02695/Ag11G04711/Ag3G00687/Ag4G02219	19	7	Ag3G01143/Ag3G01810/Ag7G02139/Ag7G02140/Ag4G01776/Ag6G02695/Ag3G00687	12	Ag2G02723/Ag8G00682/Ag4G02093/Ag2G01639/Ag11G03198/Ag4G02723/Ag8G02207/Ag3G02443/Ag8G01092/Ag2G00160/Ag11G04711/Ag4G02219
		BP	GO:0050790	regulation of catalytic activity	5/1408	13/6937	0.104136	0.784607	Ag1G01798/Ag11G03317/novel.157/Ag10G02058/Ag9G02147	Ag1G01798/Ag11G03317/-/Ag10G02058/Ag9G02147	5	4	Ag11G03317/novel.157/Ag10G02058/Ag9G02147	1	Ag1G01798
		BP	GO:0065009	regulation of molecular function	5/1408	13/6937	0.104136	0.784607	Ag1G01798/Ag11G03317/novel.157/Ag10G02058/Ag9G02147	Ag1G01798/Ag11G03317/-/Ag10G02058/Ag9G02147	5	4	Ag11G03317/novel.157/Ag10G02058/Ag9G02147	1	Ag1G01798
		BP	GO:0016042	lipid catabolic process	6/1408	17/6937	0.111597	0.798359	Ag4G02068/Ag3G01286/Ag8G01737/Ag3G01036/Ag10G02611/Ag11G03414	Ag4G02068/Ag3G01286/Ag8G01737/Ag3G01036/Ag10G02611/Ag11G03414	6	2	Ag3G01036/Ag10G02611	4	Ag4G02068/Ag3G01286/Ag8G01737/Ag11G03414
		BP	GO:0005992	trehalose biosynthetic process	7/1408	21/6937	0.115109	0.798359	Ag2G02723/Ag8G00682/Ag4G02093/Ag11G03198/Ag8G02207/Ag4G01776/Ag4G02219	Ag2G02723/Ag8G00682/Ag4G02093/Ag11G03198/Ag8G02207/Ag4G01776/Ag4G02219	7	1	Ag4G01776	6	Ag2G02723/Ag8G00682/Ag4G02093/Ag11G03198/Ag8G02207/Ag4G02219
		BP	GO:0006754	ATP biosynthetic process	18/1408	67/6937	0.118749	0.798359	Ag1G01590/Ag1G01709/Ag7G00335/Ag2G00276/Ag2G02600/Ag10G00973/Ag10G02998/Ag9G00008/Ag8G01942/Ag3G00447/Ag3G02378/Ag5G01878/Ag7G01194/Ag8G00724/Ag5G00547/Ag9G01596/Ag6G00903/Ag7G00357	Ag1G01590/Ag1G01709/Ag7G00335/Ag2G00276/Ag2G02600/Ag10G00973/Ag10G02998/Ag9G00008/Ag8G01942/Ag3G00447/Ag3G02378/Ag5G01878/Ag7G01194/Ag8G00724/Ag5G00547/Ag9G01596/Ag6G00903/Ag7G00357	18	8	Ag9G00008/Ag3G00447/Ag3G02378/Ag7G01194/Ag8G00724/Ag5G00547/Ag9G01596/Ag6G00903	10	Ag1G01590/Ag1G01709/Ag7G00335/Ag2G00276/Ag2G02600/Ag10G00973/Ag10G02998/Ag8G01942/Ag5G01878/Ag7G00357
		BP	GO:0009142	nucleoside triphosphate biosynthetic process	18/1408	67/6937	0.118749	0.798359	Ag1G01590/Ag1G01709/Ag7G00335/Ag2G00276/Ag2G02600/Ag10G00973/Ag10G02998/Ag9G00008/Ag8G01942/Ag3G00447/Ag3G02378/Ag5G01878/Ag7G01194/Ag8G00724/Ag5G00547/Ag9G01596/Ag6G00903/Ag7G00357	Ag1G01590/Ag1G01709/Ag7G00335/Ag2G00276/Ag2G02600/Ag10G00973/Ag10G02998/Ag9G00008/Ag8G01942/Ag3G00447/Ag3G02378/Ag5G01878/Ag7G01194/Ag8G00724/Ag5G00547/Ag9G01596/Ag6G00903/Ag7G00357	18	8	Ag9G00008/Ag3G00447/Ag3G02378/Ag7G01194/Ag8G00724/Ag5G00547/Ag9G01596/Ag6G00903	10	Ag1G01590/Ag1G01709/Ag7G00335/Ag2G00276/Ag2G02600/Ag10G00973/Ag10G02998/Ag8G01942/Ag5G01878/Ag7G00357
		BP	GO:0009145	purine nucleoside triphosphate biosynthetic process	18/1408	67/6937	0.118749	0.798359	Ag1G01590/Ag1G01709/Ag7G00335/Ag2G00276/Ag2G02600/Ag10G00973/Ag10G02998/Ag9G00008/Ag8G01942/Ag3G00447/Ag3G02378/Ag5G01878/Ag7G01194/Ag8G00724/Ag5G00547/Ag9G01596/Ag6G00903/Ag7G00357	Ag1G01590/Ag1G01709/Ag7G00335/Ag2G00276/Ag2G02600/Ag10G00973/Ag10G02998/Ag9G00008/Ag8G01942/Ag3G00447/Ag3G02378/Ag5G01878/Ag7G01194/Ag8G00724/Ag5G00547/Ag9G01596/Ag6G00903/Ag7G00357	18	8	Ag9G00008/Ag3G00447/Ag3G02378/Ag7G01194/Ag8G00724/Ag5G00547/Ag9G01596/Ag6G00903	10	Ag1G01590/Ag1G01709/Ag7G00335/Ag2G00276/Ag2G02600/Ag10G00973/Ag10G02998/Ag8G01942/Ag5G01878/Ag7G00357
		BP	GO:0009201	ribonucleoside triphosphate biosynthetic process	18/1408	67/6937	0.118749	0.798359	Ag1G01590/Ag1G01709/Ag7G00335/Ag2G00276/Ag2G02600/Ag10G00973/Ag10G02998/Ag9G00008/Ag8G01942/Ag3G00447/Ag3G02378/Ag5G01878/Ag7G01194/Ag8G00724/Ag5G00547/Ag9G01596/Ag6G00903/Ag7G00357	Ag1G01590/Ag1G01709/Ag7G00335/Ag2G00276/Ag2G02600/Ag10G00973/Ag10G02998/Ag9G00008/Ag8G01942/Ag3G00447/Ag3G02378/Ag5G01878/Ag7G01194/Ag8G00724/Ag5G00547/Ag9G01596/Ag6G00903/Ag7G00357	18	8	Ag9G00008/Ag3G00447/Ag3G02378/Ag7G01194/Ag8G00724/Ag5G00547/Ag9G01596/Ag6G00903	10	Ag1G01590/Ag1G01709/Ag7G00335/Ag2G00276/Ag2G02600/Ag10G00973/Ag10G02998/Ag8G01942/Ag5G01878/Ag7G00357
		BP	GO:0009206	purine ribonucleoside triphosphate biosynthetic process	18/1408	67/6937	0.118749	0.798359	Ag1G01590/Ag1G01709/Ag7G00335/Ag2G00276/Ag2G02600/Ag10G00973/Ag10G02998/Ag9G00008/Ag8G01942/Ag3G00447/Ag3G02378/Ag5G01878/Ag7G01194/Ag8G00724/Ag5G00547/Ag9G01596/Ag6G00903/Ag7G00357	Ag1G01590/Ag1G01709/Ag7G00335/Ag2G00276/Ag2G02600/Ag10G00973/Ag10G02998/Ag9G00008/Ag8G01942/Ag3G00447/Ag3G02378/Ag5G01878/Ag7G01194/Ag8G00724/Ag5G00547/Ag9G01596/Ag6G00903/Ag7G00357	18	8	Ag9G00008/Ag3G00447/Ag3G02378/Ag7G01194/Ag8G00724/Ag5G00547/Ag9G01596/Ag6G00903	10	Ag1G01590/Ag1G01709/Ag7G00335/Ag2G00276/Ag2G02600/Ag10G00973/Ag10G02998/Ag8G01942/Ag5G01878/Ag7G00357
		BP	GO:0051188	cofactor biosynthetic process	23/1408	89/6937	0.121228	0.802676	Ag1G01590/Ag1G01709/Ag7G00335/Ag7G02082/Ag2G00276/Ag2G02600/Ag5G01906/Ag10G00973/Ag10G02998/Ag11G03185/Ag9G00008/Ag8G01942/Ag3G02378/Ag5G00225/Ag5G01878/Ag7G00356/Ag2G02631/Ag7G01194/Ag9G00073/Ag8G00724/Ag5G02729/Ag5G00547/Ag9G01596	Ag1G01590/Ag1G01709/Ag7G00335/Ag7G02082/Ag2G00276/Ag2G02600/Ag5G01906/Ag10G00973/Ag10G02998/Ag11G03185/Ag9G00008/Ag8G01942/Ag3G02378/Ag5G00225/Ag5G01878/Ag7G00356/Ag2G02631/Ag7G01194/Ag9G00073/Ag8G00724/Ag5G02729/Ag5G00547/Ag9G01596	23	11	Ag5G01906/Ag11G03185/Ag9G00008/Ag3G02378/Ag5G00225/Ag2G02631/Ag7G01194/Ag8G00724/Ag5G02729/Ag5G00547/Ag9G01596	12	Ag1G01590/Ag1G01709/Ag7G00335/Ag7G02082/Ag2G00276/Ag2G02600/Ag10G00973/Ag10G02998/Ag8G01942/Ag5G01878/Ag7G00356/Ag9G00073
		BP	GO:0042545	cell wall modification	13/1408	46/6937	0.124119	0.80955	Ag9G01030/Ag10G02519/Ag3G02035/Ag5G01163/Ag2G02515/Ag4G00427/Ag1G02027/Ag4G00203/Ag11G03958/Ag10G01380/Ag9G01031/Ag5G01476/Ag10G01808	Ag9G01030/Ag10G02519/Ag3G02035/Ag5G01163/Ag2G02515/Ag4G00427/Ag1G02027/Ag4G00203/Ag11G03958/Ag10G01380/Ag9G01031/Ag5G01476/Ag10G01808	13	12	Ag9G01030/Ag10G02519/Ag3G02035/Ag2G02515/Ag4G00427/Ag1G02027/Ag4G00203/Ag11G03958/Ag10G01380/Ag9G01031/Ag5G01476/Ag10G01808	1	Ag5G01163
		BP	GO:0016051	carbohydrate biosynthetic process	21/1408	82/6937	0.143881	0.924648	Ag2G02723/Ag8G00682/Ag4G02093/Ag3G01143/Ag2G00276/Ag2G01639/Ag3G01810/Ag7G02139/Ag11G03198/Ag4G02723/Ag5G00391/Ag8G02207/Ag7G02140/Ag3G02443/Ag8G01092/Ag4G01776/Ag2G00160/Ag6G02695/Ag11G04711/Ag3G00687/Ag4G02219	Ag2G02723/Ag8G00682/Ag4G02093/Ag3G01143/Ag2G00276/Ag2G01639/Ag3G01810/Ag7G02139/Ag11G03198/Ag4G02723/Ag5G00391/Ag8G02207/Ag7G02140/Ag3G02443/Ag8G01092/Ag4G01776/Ag2G00160/Ag6G02695/Ag11G04711/Ag3G00687/Ag4G02219	21	8	Ag3G01143/Ag3G01810/Ag7G02139/Ag5G00391/Ag7G02140/Ag4G01776/Ag6G02695/Ag3G00687	13	Ag2G02723/Ag8G00682/Ag4G02093/Ag2G00276/Ag2G01639/Ag11G03198/Ag4G02723/Ag8G02207/Ag3G02443/Ag8G01092/Ag2G00160/Ag11G04711/Ag4G02219
		BP	GO:0009311	oligosaccharide metabolic process	12/1408	43/6937	0.146195	0.925899	Ag8G00390/Ag2G02723/Ag9G02275/Ag8G00682/Ag4G02093/Ag1G00061/Ag11G03198/Ag8G02207/Ag5G02141/Ag4G01776/Ag3G00687/Ag4G02219	Ag8G00390/Ag2G02723/Ag9G02275/Ag8G00682/Ag4G02093/Ag1G00061/Ag11G03198/Ag8G02207/Ag5G02141/Ag4G01776/Ag3G00687/Ag4G02219	12	2	Ag4G01776/Ag3G00687	10	Ag8G00390/Ag2G02723/Ag9G02275/Ag8G00682/Ag4G02093/Ag1G00061/Ag11G03198/Ag8G02207/Ag5G02141/Ag4G02219
		BP	GO:0044283	small molecule biosynthetic process	41/1408	173/6937	0.15138	0.937462	Ag1G00480/AgUnG00467/Ag2G01976/Ag1G01590/Ag1G01709/Ag3G00453/Ag7G00335/Ag6G01606/Ag3G02397/Ag2G00276/Ag2G02600/Ag10G00973/Ag3G02654/Ag10G02998/Ag10G02525/Ag9G00008/Ag8G01942/Ag10G00797/Ag11G03737/Ag5G00391/Ag10G00214/Ag5G00497/Ag3G01041/Ag3G02378/Ag4G00048/Ag5G01878/Ag2G02631/Ag7G01194/Ag9G00073/Ag7G00446/Ag8G00724/Ag3G02398/Ag9G02070/Ag6G02145/Ag3G00722/Ag5G00547/Ag9G00517/Ag9G01596/Ag2G01707/Ag…	Ag1G00480/AgUnG00467/Ag2G01976/Ag1G01590/Ag1G01709/Ag3G00453/Ag7G00335/Ag6G01606/Ag3G02397/Ag2G00276/Ag2G02600/Ag10G00973/Ag3G02654/Ag10G02998/Ag10G02525/Ag9G00008/Ag8G01942/Ag10G00797/Ag11G03737/Ag5G00391/Ag10G00214/Ag5G00497/Ag3G01041/Ag3G02378/Ag4G00048/Ag5G01878/Ag2G02631/Ag7G01194/Ag9G00073/Ag7G00446/Ag8G00724/Ag3G02398/Ag9G02070/Ag6G02145/Ag3G00722/Ag5G00547/Ag9G00517/Ag9G01596/Ag2G01707/Ag…	41	20	Ag2G01976/Ag6G01606/Ag9G00008/Ag10G00797/Ag5G00391/Ag3G02378/Ag4G00048/Ag2G02631/Ag7G01194/Ag7G00446/Ag8G00724/Ag3G02398/Ag9G02070/Ag6G02145/Ag3G00722/Ag5G00547/Ag9G00517/Ag9G01596/Ag10G02860/Ag9G02562	21	Ag1G00480/AgUnG00467/Ag1G01590/Ag1G01709/Ag3G00453/Ag7G00335/Ag3G02397/Ag2G00276/Ag2G02600/Ag10G00973/Ag3G02654/Ag10G02998/Ag10G02525/Ag8G01942/Ag11G03737/Ag10G00214/Ag5G00497/Ag3G01041/Ag5G01878/Ag9G00073/Ag2G01707
		BP	GO:0010033	response to organic substance	15/1408	57/6937	0.165429	0.937462	Ag4G02256/Ag3G02677/Ag9G00862/Ag11G03496/Ag10G01970/Ag11G04988/Ag10G01958/novel.2129/Ag4G01954/Ag6G01673/novel.1077/Ag6G02540/Ag3G01336/Ag4G00413/Ag11G04285	Ag4G02256/Ag3G02677/Ag9G00862/Ag11G03496/Ag10G01970/Ag11G04988/Ag10G01958/-/Ag4G01954/Ag6G01673/-/Ag6G02540/Ag3G01336/Ag4G00413/Ag11G04285	15	6	Ag10G01970/Ag11G04988/Ag10G01958/novel.2129/Ag6G02540/Ag11G04285	9	Ag4G02256/Ag3G02677/Ag9G00862/Ag11G03496/Ag4G01954/Ag6G01673/novel.1077/Ag3G01336/Ag4G00413
		BP	GO:0009064	glutamine family amino acid metabolic process	4/1408	11/6937	0.167618	0.937462	AgUnG00467/Ag3G02654/Ag10G02525/Ag3G01041	AgUnG00467/Ag3G02654/Ag10G02525/Ag3G01041	4	0		4	AgUnG00467/Ag3G02654/Ag10G02525/Ag3G01041
		BP	GO:0009084	glutamine family amino acid biosynthetic process	4/1408	11/6937	0.167618	0.937462	AgUnG00467/Ag3G02654/Ag10G02525/Ag3G01041	AgUnG00467/Ag3G02654/Ag10G02525/Ag3G01041	4	0		4	AgUnG00467/Ag3G02654/Ag10G02525/Ag3G01041
		BP	GO:0045454	cell redox homeostasis	23/1408	93/6937	0.172548	0.937462	Ag6G01279/Ag1G02088/Ag9G01934/Ag2G00339/Ag6G00891/Ag4G01974/Ag9G00165/Ag5G02344/Ag8G02177/Ag3G02793/Ag10G03013/Ag1G00193/Ag6G01829/Ag10G02266/Ag3G00368/Ag4G02443/Ag7G02111/Ag9G00464/Ag2G01114/Ag8G01935/Ag3G00427/Ag5G00059/Ag3G02493	Ag6G01279/Ag1G02088/Ag9G01934/Ag2G00339/Ag6G00891/Ag4G01974/Ag9G00165/Ag5G02344/Ag8G02177/Ag3G02793/Ag10G03013/Ag1G00193/Ag6G01829/Ag10G02266/Ag3G00368/Ag4G02443/Ag7G02111/Ag9G00464/Ag2G01114/Ag8G01935/Ag3G00427/Ag5G00059/Ag3G02493	23	10	Ag2G00339/Ag6G00891/Ag5G02344/Ag10G03013/Ag6G01829/Ag4G02443/Ag7G02111/Ag3G00427/Ag5G00059/Ag3G02493	13	Ag6G01279/Ag1G02088/Ag9G01934/Ag4G01974/Ag9G00165/Ag8G02177/Ag3G02793/Ag1G00193/Ag10G02266/Ag3G00368/Ag9G00464/Ag2G01114/Ag8G01935
		BP	GO:0009124	nucleoside monophosphate biosynthetic process	18/1408	71/6937	0.178377	0.937462	Ag1G01590/Ag1G01709/Ag7G00335/Ag2G00276/Ag2G02600/Ag10G00973/Ag10G02998/Ag9G00008/Ag8G01942/Ag3G00447/Ag3G02378/Ag5G01878/Ag7G01194/Ag8G00724/Ag5G00547/Ag9G01596/Ag6G00903/Ag7G00357	Ag1G01590/Ag1G01709/Ag7G00335/Ag2G00276/Ag2G02600/Ag10G00973/Ag10G02998/Ag9G00008/Ag8G01942/Ag3G00447/Ag3G02378/Ag5G01878/Ag7G01194/Ag8G00724/Ag5G00547/Ag9G01596/Ag6G00903/Ag7G00357	18	8	Ag9G00008/Ag3G00447/Ag3G02378/Ag7G01194/Ag8G00724/Ag5G00547/Ag9G01596/Ag6G00903	10	Ag1G01590/Ag1G01709/Ag7G00335/Ag2G00276/Ag2G02600/Ag10G00973/Ag10G02998/Ag8G01942/Ag5G01878/Ag7G00357
		BP	GO:0009127	purine nucleoside monophosphate biosynthetic process	18/1408	71/6937	0.178377	0.937462	Ag1G01590/Ag1G01709/Ag7G00335/Ag2G00276/Ag2G02600/Ag10G00973/Ag10G02998/Ag9G00008/Ag8G01942/Ag3G00447/Ag3G02378/Ag5G01878/Ag7G01194/Ag8G00724/Ag5G00547/Ag9G01596/Ag6G00903/Ag7G00357	Ag1G01590/Ag1G01709/Ag7G00335/Ag2G00276/Ag2G02600/Ag10G00973/Ag10G02998/Ag9G00008/Ag8G01942/Ag3G00447/Ag3G02378/Ag5G01878/Ag7G01194/Ag8G00724/Ag5G00547/Ag9G01596/Ag6G00903/Ag7G00357	18	8	Ag9G00008/Ag3G00447/Ag3G02378/Ag7G01194/Ag8G00724/Ag5G00547/Ag9G01596/Ag6G00903	10	Ag1G01590/Ag1G01709/Ag7G00335/Ag2G00276/Ag2G02600/Ag10G00973/Ag10G02998/Ag8G01942/Ag5G01878/Ag7G00357
		BP	GO:0009156	ribonucleoside monophosphate biosynthetic process	18/1408	71/6937	0.178377	0.937462	Ag1G01590/Ag1G01709/Ag7G00335/Ag2G00276/Ag2G02600/Ag10G00973/Ag10G02998/Ag9G00008/Ag8G01942/Ag3G00447/Ag3G02378/Ag5G01878/Ag7G01194/Ag8G00724/Ag5G00547/Ag9G01596/Ag6G00903/Ag7G00357	Ag1G01590/Ag1G01709/Ag7G00335/Ag2G00276/Ag2G02600/Ag10G00973/Ag10G02998/Ag9G00008/Ag8G01942/Ag3G00447/Ag3G02378/Ag5G01878/Ag7G01194/Ag8G00724/Ag5G00547/Ag9G01596/Ag6G00903/Ag7G00357	18	8	Ag9G00008/Ag3G00447/Ag3G02378/Ag7G01194/Ag8G00724/Ag5G00547/Ag9G01596/Ag6G00903	10	Ag1G01590/Ag1G01709/Ag7G00335/Ag2G00276/Ag2G02600/Ag10G00973/Ag10G02998/Ag8G01942/Ag5G01878/Ag7G00357
		BP	GO:0009168	purine ribonucleoside monophosphate biosynthetic process	18/1408	71/6937	0.178377	0.937462	Ag1G01590/Ag1G01709/Ag7G00335/Ag2G00276/Ag2G02600/Ag10G00973/Ag10G02998/Ag9G00008/Ag8G01942/Ag3G00447/Ag3G02378/Ag5G01878/Ag7G01194/Ag8G00724/Ag5G00547/Ag9G01596/Ag6G00903/Ag7G00357	Ag1G01590/Ag1G01709/Ag7G00335/Ag2G00276/Ag2G02600/Ag10G00973/Ag10G02998/Ag9G00008/Ag8G01942/Ag3G00447/Ag3G02378/Ag5G01878/Ag7G01194/Ag8G00724/Ag5G00547/Ag9G01596/Ag6G00903/Ag7G00357	18	8	Ag9G00008/Ag3G00447/Ag3G02378/Ag7G01194/Ag8G00724/Ag5G00547/Ag9G01596/Ag6G00903	10	Ag1G01590/Ag1G01709/Ag7G00335/Ag2G00276/Ag2G02600/Ag10G00973/Ag10G02998/Ag8G01942/Ag5G01878/Ag7G00357
		BP	GO:0019725	cellular homeostasis	24/1408	98/6937	0.179456	0.937462	Ag6G01279/Ag1G02088/Ag9G01934/Ag2G00339/Ag6G00891/Ag4G01974/Ag9G00165/Ag5G02344/Ag8G02177/Ag3G02793/Ag10G03013/Ag1G00193/Ag6G01829/Ag10G02266/Ag3G00368/Ag4G02443/Ag7G02111/Ag9G00464/Ag2G01114/Ag8G01935/Ag3G00427/Ag5G00059/Ag3G02493/novel.3258	Ag6G01279/Ag1G02088/Ag9G01934/Ag2G00339/Ag6G00891/Ag4G01974/Ag9G00165/Ag5G02344/Ag8G02177/Ag3G02793/Ag10G03013/Ag1G00193/Ag6G01829/Ag10G02266/Ag3G00368/Ag4G02443/Ag7G02111/Ag9G00464/Ag2G01114/Ag8G01935/Ag3G00427/Ag5G00059/Ag3G02493/-	24	11	Ag2G00339/Ag6G00891/Ag5G02344/Ag10G03013/Ag6G01829/Ag4G02443/Ag7G02111/Ag3G00427/Ag5G00059/Ag3G02493/novel.3258	13	Ag6G01279/Ag1G02088/Ag9G01934/Ag4G01974/Ag9G00165/Ag8G02177/Ag3G02793/Ag1G00193/Ag10G02266/Ag3G00368/Ag9G00464/Ag2G01114/Ag8G01935
		BP	GO:0051186	cofactor metabolic process	29/1408	121/6937	0.183231	0.937462	Ag1G01590/Ag11G03540/Ag1G01709/Ag7G00335/Ag3G02761/Ag7G02082/Ag2G00276/Ag2G02600/Ag5G01906/Ag11G04086/Ag10G00973/Ag10G02998/Ag11G03185/Ag9G00008/Ag8G01942/Ag3G02378/Ag2G02988/Ag5G00225/Ag5G01878/Ag7G00356/Ag8G00605/Ag2G02631/Ag7G01194/Ag9G00073/Ag2G02689/Ag8G00724/Ag5G02729/Ag5G00547/Ag9G01596	Ag1G01590/Ag11G03540/Ag1G01709/Ag7G00335/Ag3G02761/Ag7G02082/Ag2G00276/Ag2G02600/Ag5G01906/Ag11G04086/Ag10G00973/Ag10G02998/Ag11G03185/Ag9G00008/Ag8G01942/Ag3G02378/Ag2G02988/Ag5G00225/Ag5G01878/Ag7G00356/Ag8G00605/Ag2G02631/Ag7G01194/Ag9G00073/Ag2G02689/Ag8G00724/Ag5G02729/Ag5G00547/Ag9G01596	29	14	Ag11G03540/Ag5G01906/Ag11G03185/Ag9G00008/Ag3G02378/Ag2G02988/Ag5G00225/Ag2G02631/Ag7G01194/Ag2G02689/Ag8G00724/Ag5G02729/Ag5G00547/Ag9G01596	15	Ag1G01590/Ag1G01709/Ag7G00335/Ag3G02761/Ag7G02082/Ag2G00276/Ag2G02600/Ag11G04086/Ag10G00973/Ag10G02998/Ag8G01942/Ag5G01878/Ag7G00356/Ag8G00605/Ag9G00073
		BP	GO:0009733	response to auxin	9/1408	32/6937	0.185634	0.937462	Ag11G03496/Ag10G01970/Ag11G04988/Ag10G01958/novel.2129/Ag4G01954/Ag6G01673/Ag6G02540/Ag4G00413	Ag11G03496/Ag10G01970/Ag11G04988/Ag10G01958/-/Ag4G01954/Ag6G01673/Ag6G02540/Ag4G00413	9	5	Ag10G01970/Ag11G04988/Ag10G01958/novel.2129/Ag6G02540	4	Ag11G03496/Ag4G01954/Ag6G01673/Ag4G00413
		BP	GO:0006163	purine nucleotide metabolic process	25/1408	103/6937	0.18605	0.937462	Ag1G01590/Ag11G03540/Ag1G01709/Ag7G00335/Ag2G00276/Ag2G02600/Ag3G01434/Ag10G00973/Ag10G02998/Ag9G00008/Ag8G01942/Ag3G00447/Ag3G02378/AgUnG00742/Ag2G02988/Ag4G00155/Ag9G01061/Ag5G01878/Ag7G01194/Ag8G00724/Ag3G01435/Ag5G00547/Ag9G01596/Ag6G00903/Ag7G00357	Ag1G01590/Ag11G03540/Ag1G01709/Ag7G00335/Ag2G00276/Ag2G02600/Ag3G01434/Ag10G00973/Ag10G02998/Ag9G00008/Ag8G01942/Ag3G00447/Ag3G02378/AgUnG00742/Ag2G02988/Ag4G00155/Ag9G01061/Ag5G01878/Ag7G01194/Ag8G00724/Ag3G01435/Ag5G00547/Ag9G01596/Ag6G00903/Ag7G00357	25	11	Ag11G03540/Ag9G00008/Ag3G00447/Ag3G02378/Ag2G02988/Ag4G00155/Ag7G01194/Ag8G00724/Ag5G00547/Ag9G01596/Ag6G00903	14	Ag1G01590/Ag1G01709/Ag7G00335/Ag2G00276/Ag2G02600/Ag3G01434/Ag10G00973/Ag10G02998/Ag8G01942/AgUnG00742/Ag9G01061/Ag5G01878/Ag3G01435/Ag7G00357
		BP	GO:0046034	ATP metabolic process	19/1408	76/6937	0.187181	0.937462	Ag1G01590/Ag1G01709/Ag7G00335/Ag2G00276/Ag2G02600/Ag10G00973/Ag10G02998/Ag9G00008/Ag8G01942/Ag3G00447/Ag3G02378/Ag4G00155/Ag5G01878/Ag7G01194/Ag8G00724/Ag5G00547/Ag9G01596/Ag6G00903/Ag7G00357	Ag1G01590/Ag1G01709/Ag7G00335/Ag2G00276/Ag2G02600/Ag10G00973/Ag10G02998/Ag9G00008/Ag8G01942/Ag3G00447/Ag3G02378/Ag4G00155/Ag5G01878/Ag7G01194/Ag8G00724/Ag5G00547/Ag9G01596/Ag6G00903/Ag7G00357	19	9	Ag9G00008/Ag3G00447/Ag3G02378/Ag4G00155/Ag7G01194/Ag8G00724/Ag5G00547/Ag9G01596/Ag6G00903	10	Ag1G01590/Ag1G01709/Ag7G00335/Ag2G00276/Ag2G02600/Ag10G00973/Ag10G02998/Ag8G01942/Ag5G01878/Ag7G00357
		BP	GO:0045229	external encapsulating structure organization	14/1408	54/6937	0.191674	0.937462	Ag9G01030/Ag10G02519/Ag3G02035/Ag5G01163/Ag2G02515/Ag4G00427/Ag1G02027/Ag4G00203/Ag11G03958/Ag10G01380/Ag9G01031/Ag5G01476/Ag10G01808/Ag5G00010	Ag9G01030/Ag10G02519/Ag3G02035/Ag5G01163/Ag2G02515/Ag4G00427/Ag1G02027/Ag4G00203/Ag11G03958/Ag10G01380/Ag9G01031/Ag5G01476/Ag10G01808/Ag5G00010	14	13	Ag9G01030/Ag10G02519/Ag3G02035/Ag2G02515/Ag4G00427/Ag1G02027/Ag4G00203/Ag11G03958/Ag10G01380/Ag9G01031/Ag5G01476/Ag10G01808/Ag5G00010	1	Ag5G01163
		BP	GO:0071555	cell wall organization	14/1408	54/6937	0.191674	0.937462	Ag9G01030/Ag10G02519/Ag3G02035/Ag5G01163/Ag2G02515/Ag4G00427/Ag1G02027/Ag4G00203/Ag11G03958/Ag10G01380/Ag9G01031/Ag5G01476/Ag10G01808/Ag5G00010	Ag9G01030/Ag10G02519/Ag3G02035/Ag5G01163/Ag2G02515/Ag4G00427/Ag1G02027/Ag4G00203/Ag11G03958/Ag10G01380/Ag9G01031/Ag5G01476/Ag10G01808/Ag5G00010	14	13	Ag9G01030/Ag10G02519/Ag3G02035/Ag2G02515/Ag4G00427/Ag1G02027/Ag4G00203/Ag11G03958/Ag10G01380/Ag9G01031/Ag5G01476/Ag10G01808/Ag5G00010	1	Ag5G01163
		BP	GO:0009312	oligosaccharide biosynthetic process	8/1408	28/6937	0.192411	0.937462	Ag2G02723/Ag8G00682/Ag4G02093/Ag11G03198/Ag8G02207/Ag4G01776/Ag3G00687/Ag4G02219	Ag2G02723/Ag8G00682/Ag4G02093/Ag11G03198/Ag8G02207/Ag4G01776/Ag3G00687/Ag4G02219	8	2	Ag4G01776/Ag3G00687	6	Ag2G02723/Ag8G00682/Ag4G02093/Ag11G03198/Ag8G02207/Ag4G02219
		BP	GO:0071554	cell wall organization or biogenesis	16/1408	63/6937	0.194211	0.937462	Ag9G01030/Ag10G02519/Ag1G00035/Ag3G02035/Ag5G01163/Ag2G02515/Ag4G00427/Ag1G02027/Ag4G00203/Ag11G03958/Ag10G01380/Ag9G02370/Ag9G01031/Ag5G01476/Ag10G01808/Ag5G00010	Ag9G01030/Ag10G02519/Ag1G00035/Ag3G02035/Ag5G01163/Ag2G02515/Ag4G00427/Ag1G02027/Ag4G00203/Ag11G03958/Ag10G01380/Ag9G02370/Ag9G01031/Ag5G01476/Ag10G01808/Ag5G00010	16	14	Ag9G01030/Ag10G02519/Ag1G00035/Ag3G02035/Ag2G02515/Ag4G00427/Ag1G02027/Ag4G00203/Ag11G03958/Ag10G01380/Ag9G01031/Ag5G01476/Ag10G01808/Ag5G00010	2	Ag5G01163/Ag9G02370
		BP	GO:0072521	purine-containing compound metabolic process	25/1408	104/6937	0.200322	0.937462	Ag1G01590/Ag11G03540/Ag1G01709/Ag7G00335/Ag2G00276/Ag2G02600/Ag3G01434/Ag10G00973/Ag10G02998/Ag9G00008/Ag8G01942/Ag3G00447/Ag3G02378/AgUnG00742/Ag2G02988/Ag4G00155/Ag9G01061/Ag5G01878/Ag7G01194/Ag8G00724/Ag3G01435/Ag5G00547/Ag9G01596/Ag6G00903/Ag7G00357	Ag1G01590/Ag11G03540/Ag1G01709/Ag7G00335/Ag2G00276/Ag2G02600/Ag3G01434/Ag10G00973/Ag10G02998/Ag9G00008/Ag8G01942/Ag3G00447/Ag3G02378/AgUnG00742/Ag2G02988/Ag4G00155/Ag9G01061/Ag5G01878/Ag7G01194/Ag8G00724/Ag3G01435/Ag5G00547/Ag9G01596/Ag6G00903/Ag7G00357	25	11	Ag11G03540/Ag9G00008/Ag3G00447/Ag3G02378/Ag2G02988/Ag4G00155/Ag7G01194/Ag8G00724/Ag5G00547/Ag9G01596/Ag6G00903	14	Ag1G01590/Ag1G01709/Ag7G00335/Ag2G00276/Ag2G02600/Ag3G01434/Ag10G00973/Ag10G02998/Ag8G01942/AgUnG00742/Ag9G01061/Ag5G01878/Ag3G01435/Ag7G00357
		BP	GO:0009056	catabolic process	50/1408	220/6937	0.203065	0.937462	Ag4G02642/Ag1G01590/Ag1G01709/Ag11G04380/Ag7G00335/Ag3G02761/novel.480/Ag4G02068/Ag3G01286/Ag4G00872/Ag8G01737/Ag2G00276/Ag3G01036/Ag1G00035/Ag9G00005/novel.1773/Ag2G02648/Ag10G02451/Ag8G01704/Ag4G00928/Ag11G03826/Ag2G02600/Ag1G00938/Ag11G04086/Ag10G00973/Ag3G00565/Ag10G02998/Ag9G00008/Ag8G01942/Ag7G00165/novel.3102/Ag3G02378/Ag11G03830/Ag11G03285/Ag5G01878/Ag9G02370/AgUnG00805/novel.3060/Ag7G011…	Ag4G02642/Ag1G01590/Ag1G01709/Ag11G04380/Ag7G00335/Ag3G02761/-/Ag4G02068/Ag3G01286/Ag4G00872/Ag8G01737/Ag2G00276/Ag3G01036/Ag1G00035/Ag9G00005/-/Ag2G02648/Ag10G02451/Ag8G01704/Ag4G00928/Ag11G03826/Ag2G02600/Ag1G00938/Ag11G04086/Ag10G00973/Ag3G00565/Ag10G02998/Ag9G00008/Ag8G01942/Ag7G00165/-/Ag3G02378/Ag11G03830/Ag11G03285/Ag5G01878/Ag9G02370/AgUnG00805/-/Ag7G01194/Ag10G02058/Ag4G00736/-/Ag10G0261…	50	19	novel.480/Ag3G01036/Ag1G00035/novel.1773/Ag2G02648/Ag9G00008/novel.3102/Ag3G02378/novel.3060/Ag7G01194/Ag10G02058/Ag4G00736/Ag10G02611/AgUnG00957/Ag8G00724/Ag5G01088/Ag5G00547/Ag9G01596/Ag6G00749	31	Ag4G02642/Ag1G01590/Ag1G01709/Ag11G04380/Ag7G00335/Ag3G02761/Ag4G02068/Ag3G01286/Ag4G00872/Ag8G01737/Ag2G00276/Ag9G00005/Ag10G02451/Ag8G01704/Ag4G00928/Ag11G03826/Ag2G02600/Ag1G00938/Ag11G04086/Ag10G00973/Ag3G00565/Ag10G02998/Ag8G01942/Ag7G00165/Ag11G03830/Ag11G03285/Ag5G01878/Ag9G02370/AgUnG00805/novel.3301/Ag11G03414
		BP	GO:0009144	purine nucleoside triphosphate metabolic process	19/1408	77/6937	0.203978	0.937462	Ag1G01590/Ag1G01709/Ag7G00335/Ag2G00276/Ag2G02600/Ag10G00973/Ag10G02998/Ag9G00008/Ag8G01942/Ag3G00447/Ag3G02378/Ag4G00155/Ag5G01878/Ag7G01194/Ag8G00724/Ag5G00547/Ag9G01596/Ag6G00903/Ag7G00357	Ag1G01590/Ag1G01709/Ag7G00335/Ag2G00276/Ag2G02600/Ag10G00973/Ag10G02998/Ag9G00008/Ag8G01942/Ag3G00447/Ag3G02378/Ag4G00155/Ag5G01878/Ag7G01194/Ag8G00724/Ag5G00547/Ag9G01596/Ag6G00903/Ag7G00357	19	9	Ag9G00008/Ag3G00447/Ag3G02378/Ag4G00155/Ag7G01194/Ag8G00724/Ag5G00547/Ag9G01596/Ag6G00903	10	Ag1G01590/Ag1G01709/Ag7G00335/Ag2G00276/Ag2G02600/Ag10G00973/Ag10G02998/Ag8G01942/Ag5G01878/Ag7G00357
		BP	GO:0009199	ribonucleoside triphosphate metabolic process	19/1408	77/6937	0.203978	0.937462	Ag1G01590/Ag1G01709/Ag7G00335/Ag2G00276/Ag2G02600/Ag10G00973/Ag10G02998/Ag9G00008/Ag8G01942/Ag3G00447/Ag3G02378/Ag4G00155/Ag5G01878/Ag7G01194/Ag8G00724/Ag5G00547/Ag9G01596/Ag6G00903/Ag7G00357	Ag1G01590/Ag1G01709/Ag7G00335/Ag2G00276/Ag2G02600/Ag10G00973/Ag10G02998/Ag9G00008/Ag8G01942/Ag3G00447/Ag3G02378/Ag4G00155/Ag5G01878/Ag7G01194/Ag8G00724/Ag5G00547/Ag9G01596/Ag6G00903/Ag7G00357	19	9	Ag9G00008/Ag3G00447/Ag3G02378/Ag4G00155/Ag7G01194/Ag8G00724/Ag5G00547/Ag9G01596/Ag6G00903	10	Ag1G01590/Ag1G01709/Ag7G00335/Ag2G00276/Ag2G02600/Ag10G00973/Ag10G02998/Ag8G01942/Ag5G01878/Ag7G00357
		BP	GO:0009205	purine ribonucleoside triphosphate metabolic process	19/1408	77/6937	0.203978	0.937462	Ag1G01590/Ag1G01709/Ag7G00335/Ag2G00276/Ag2G02600/Ag10G00973/Ag10G02998/Ag9G00008/Ag8G01942/Ag3G00447/Ag3G02378/Ag4G00155/Ag5G01878/Ag7G01194/Ag8G00724/Ag5G00547/Ag9G01596/Ag6G00903/Ag7G00357	Ag1G01590/Ag1G01709/Ag7G00335/Ag2G00276/Ag2G02600/Ag10G00973/Ag10G02998/Ag9G00008/Ag8G01942/Ag3G00447/Ag3G02378/Ag4G00155/Ag5G01878/Ag7G01194/Ag8G00724/Ag5G00547/Ag9G01596/Ag6G00903/Ag7G00357	19	9	Ag9G00008/Ag3G00447/Ag3G02378/Ag4G00155/Ag7G01194/Ag8G00724/Ag5G00547/Ag9G01596/Ag6G00903	10	Ag1G01590/Ag1G01709/Ag7G00335/Ag2G00276/Ag2G02600/Ag10G00973/Ag10G02998/Ag8G01942/Ag5G01878/Ag7G00357
		BP	GO:0042592	homeostatic process	24/1408	100/6937	0.208712	0.937462	Ag6G01279/Ag1G02088/Ag9G01934/Ag2G00339/Ag6G00891/Ag4G01974/Ag9G00165/Ag5G02344/Ag8G02177/Ag3G02793/Ag10G03013/Ag1G00193/Ag6G01829/Ag10G02266/Ag3G00368/Ag4G02443/Ag7G02111/Ag9G00464/Ag2G01114/Ag8G01935/Ag3G00427/Ag5G00059/Ag3G02493/novel.3258	Ag6G01279/Ag1G02088/Ag9G01934/Ag2G00339/Ag6G00891/Ag4G01974/Ag9G00165/Ag5G02344/Ag8G02177/Ag3G02793/Ag10G03013/Ag1G00193/Ag6G01829/Ag10G02266/Ag3G00368/Ag4G02443/Ag7G02111/Ag9G00464/Ag2G01114/Ag8G01935/Ag3G00427/Ag5G00059/Ag3G02493/-	24	11	Ag2G00339/Ag6G00891/Ag5G02344/Ag10G03013/Ag6G01829/Ag4G02443/Ag7G02111/Ag3G00427/Ag5G00059/Ag3G02493/novel.3258	13	Ag6G01279/Ag1G02088/Ag9G01934/Ag4G01974/Ag9G00165/Ag8G02177/Ag3G02793/Ag1G00193/Ag10G02266/Ag3G00368/Ag9G00464/Ag2G01114/Ag8G01935
		BP	GO:1901575	organic substance catabolic process	49/1408	216/6937	0.209999	0.937462	Ag4G02642/Ag1G01590/Ag1G01709/Ag11G04380/Ag7G00335/Ag3G02761/novel.480/Ag4G02068/Ag3G01286/Ag4G00872/Ag8G01737/Ag2G00276/Ag3G01036/Ag1G00035/Ag9G00005/novel.1773/Ag2G02648/Ag8G01704/Ag4G00928/Ag11G03826/Ag2G02600/Ag1G00938/Ag11G04086/Ag10G00973/Ag3G00565/Ag10G02998/Ag9G00008/Ag8G01942/Ag7G00165/novel.3102/Ag3G02378/Ag11G03830/Ag11G03285/Ag5G01878/Ag9G02370/AgUnG00805/novel.3060/Ag7G01194/Ag10G020…	Ag4G02642/Ag1G01590/Ag1G01709/Ag11G04380/Ag7G00335/Ag3G02761/-/Ag4G02068/Ag3G01286/Ag4G00872/Ag8G01737/Ag2G00276/Ag3G01036/Ag1G00035/Ag9G00005/-/Ag2G02648/Ag8G01704/Ag4G00928/Ag11G03826/Ag2G02600/Ag1G00938/Ag11G04086/Ag10G00973/Ag3G00565/Ag10G02998/Ag9G00008/Ag8G01942/Ag7G00165/-/Ag3G02378/Ag11G03830/Ag11G03285/Ag5G01878/Ag9G02370/AgUnG00805/-/Ag7G01194/Ag10G02058/Ag4G00736/-/Ag10G02611/AgUnG0095…	49	19	novel.480/Ag3G01036/Ag1G00035/novel.1773/Ag2G02648/Ag9G00008/novel.3102/Ag3G02378/novel.3060/Ag7G01194/Ag10G02058/Ag4G00736/Ag10G02611/AgUnG00957/Ag8G00724/Ag5G01088/Ag5G00547/Ag9G01596/Ag6G00749	30	Ag4G02642/Ag1G01590/Ag1G01709/Ag11G04380/Ag7G00335/Ag3G02761/Ag4G02068/Ag3G01286/Ag4G00872/Ag8G01737/Ag2G00276/Ag9G00005/Ag8G01704/Ag4G00928/Ag11G03826/Ag2G02600/Ag1G00938/Ag11G04086/Ag10G00973/Ag3G00565/Ag10G02998/Ag8G01942/Ag7G00165/Ag11G03830/Ag11G03285/Ag5G01878/Ag9G02370/AgUnG00805/novel.3301/Ag11G03414
		BP	GO:0006913	nucleocytoplasmic transport	5/1408	16/6937	0.210539	0.937462	Ag5G02385/AgUnG00441/Ag10G01792/Ag6G01996/Ag9G00600	Ag5G02385/AgUnG00441/Ag10G01792/Ag6G01996/Ag9G00600	5	1	Ag9G00600	4	Ag5G02385/AgUnG00441/Ag10G01792/Ag6G01996
		BP	GO:0051169	nuclear transport	5/1408	16/6937	0.210539	0.937462	Ag5G02385/AgUnG00441/Ag10G01792/Ag6G01996/Ag9G00600	Ag5G02385/AgUnG00441/Ag10G01792/Ag6G01996/Ag9G00600	5	1	Ag9G00600	4	Ag5G02385/AgUnG00441/Ag10G01792/Ag6G01996
		BP	GO:1901136	carbohydrate derivative catabolic process	5/1408	16/6937	0.210539	0.937462	Ag1G00035/Ag2G02648/Ag9G02370/AgUnG00805/Ag4G00736	Ag1G00035/Ag2G02648/Ag9G02370/AgUnG00805/Ag4G00736	5	3	Ag1G00035/Ag2G02648/Ag4G00736	2	Ag9G02370/AgUnG00805
		BP	GO:0006164	purine nucleotide biosynthetic process	20/1408	82/6937	0.212089	0.937462	Ag1G01590/Ag1G01709/Ag7G00335/Ag2G00276/Ag2G02600/Ag3G01434/Ag10G00973/Ag10G02998/Ag9G00008/Ag8G01942/Ag3G00447/Ag3G02378/Ag5G01878/Ag7G01194/Ag8G00724/Ag3G01435/Ag5G00547/Ag9G01596/Ag6G00903/Ag7G00357	Ag1G01590/Ag1G01709/Ag7G00335/Ag2G00276/Ag2G02600/Ag3G01434/Ag10G00973/Ag10G02998/Ag9G00008/Ag8G01942/Ag3G00447/Ag3G02378/Ag5G01878/Ag7G01194/Ag8G00724/Ag3G01435/Ag5G00547/Ag9G01596/Ag6G00903/Ag7G00357	20	8	Ag9G00008/Ag3G00447/Ag3G02378/Ag7G01194/Ag8G00724/Ag5G00547/Ag9G01596/Ag6G00903	12	Ag1G01590/Ag1G01709/Ag7G00335/Ag2G00276/Ag2G02600/Ag3G01434/Ag10G00973/Ag10G02998/Ag8G01942/Ag5G01878/Ag3G01435/Ag7G00357
		BP	GO:0007205	protein kinase C-activating G protein-coupled receptor signaling pathway	4/1408	12/6937	0.213231	0.937462	Ag3G00250/Ag4G02029/Ag4G02705/Ag10G02891	Ag3G00250/Ag4G02029/Ag4G02705/Ag10G02891	4	0		4	Ag3G00250/Ag4G02029/Ag4G02705/Ag10G02891
		BP	GO:0009150	purine ribonucleotide metabolic process	23/1408	96/6937	0.217557	0.937462	Ag1G01590/Ag11G03540/Ag1G01709/Ag7G00335/Ag2G00276/Ag2G02600/Ag10G00973/Ag10G02998/Ag9G00008/Ag8G01942/Ag3G00447/Ag3G02378/AgUnG00742/Ag2G02988/Ag4G00155/Ag9G01061/Ag5G01878/Ag7G01194/Ag8G00724/Ag5G00547/Ag9G01596/Ag6G00903/Ag7G00357	Ag1G01590/Ag11G03540/Ag1G01709/Ag7G00335/Ag2G00276/Ag2G02600/Ag10G00973/Ag10G02998/Ag9G00008/Ag8G01942/Ag3G00447/Ag3G02378/AgUnG00742/Ag2G02988/Ag4G00155/Ag9G01061/Ag5G01878/Ag7G01194/Ag8G00724/Ag5G00547/Ag9G01596/Ag6G00903/Ag7G00357	23	11	Ag11G03540/Ag9G00008/Ag3G00447/Ag3G02378/Ag2G02988/Ag4G00155/Ag7G01194/Ag8G00724/Ag5G00547/Ag9G01596/Ag6G00903	12	Ag1G01590/Ag1G01709/Ag7G00335/Ag2G00276/Ag2G02600/Ag10G00973/Ag10G02998/Ag8G01942/AgUnG00742/Ag9G01061/Ag5G01878/Ag7G00357
		BP	GO:0009259	ribonucleotide metabolic process	23/1408	96/6937	0.217557	0.937462	Ag1G01590/Ag11G03540/Ag1G01709/Ag7G00335/Ag2G00276/Ag2G02600/Ag10G00973/Ag10G02998/Ag9G00008/Ag8G01942/Ag3G00447/Ag3G02378/AgUnG00742/Ag2G02988/Ag4G00155/Ag9G01061/Ag5G01878/Ag7G01194/Ag8G00724/Ag5G00547/Ag9G01596/Ag6G00903/Ag7G00357	Ag1G01590/Ag11G03540/Ag1G01709/Ag7G00335/Ag2G00276/Ag2G02600/Ag10G00973/Ag10G02998/Ag9G00008/Ag8G01942/Ag3G00447/Ag3G02378/AgUnG00742/Ag2G02988/Ag4G00155/Ag9G01061/Ag5G01878/Ag7G01194/Ag8G00724/Ag5G00547/Ag9G01596/Ag6G00903/Ag7G00357	23	11	Ag11G03540/Ag9G00008/Ag3G00447/Ag3G02378/Ag2G02988/Ag4G00155/Ag7G01194/Ag8G00724/Ag5G00547/Ag9G01596/Ag6G00903	12	Ag1G01590/Ag1G01709/Ag7G00335/Ag2G00276/Ag2G02600/Ag10G00973/Ag10G02998/Ag8G01942/AgUnG00742/Ag9G01061/Ag5G01878/Ag7G00357
		BP	GO:0033692	cellular polysaccharide biosynthetic process	11/1408	42/6937	0.218813	0.937462	Ag3G01143/Ag2G01639/Ag3G01810/Ag7G02139/Ag4G02723/Ag7G02140/Ag3G02443/Ag8G01092/Ag2G00160/Ag6G02695/Ag11G04711	Ag3G01143/Ag2G01639/Ag3G01810/Ag7G02139/Ag4G02723/Ag7G02140/Ag3G02443/Ag8G01092/Ag2G00160/Ag6G02695/Ag11G04711	11	5	Ag3G01143/Ag3G01810/Ag7G02139/Ag7G02140/Ag6G02695	6	Ag2G01639/Ag4G02723/Ag3G02443/Ag8G01092/Ag2G00160/Ag11G04711
		BP	GO:0072522	purine-containing compound biosynthetic process	20/1408	83/6937	0.229358	0.940663	Ag1G01590/Ag1G01709/Ag7G00335/Ag2G00276/Ag2G02600/Ag3G01434/Ag10G00973/Ag10G02998/Ag9G00008/Ag8G01942/Ag3G00447/Ag3G02378/Ag5G01878/Ag7G01194/Ag8G00724/Ag3G01435/Ag5G00547/Ag9G01596/Ag6G00903/Ag7G00357	Ag1G01590/Ag1G01709/Ag7G00335/Ag2G00276/Ag2G02600/Ag3G01434/Ag10G00973/Ag10G02998/Ag9G00008/Ag8G01942/Ag3G00447/Ag3G02378/Ag5G01878/Ag7G01194/Ag8G00724/Ag3G01435/Ag5G00547/Ag9G01596/Ag6G00903/Ag7G00357	20	8	Ag9G00008/Ag3G00447/Ag3G02378/Ag7G01194/Ag8G00724/Ag5G00547/Ag9G01596/Ag6G00903	12	Ag1G01590/Ag1G01709/Ag7G00335/Ag2G00276/Ag2G02600/Ag3G01434/Ag10G00973/Ag10G02998/Ag8G01942/Ag5G01878/Ag3G01435/Ag7G00357
		BP	GO:0006631	fatty acid metabolic process	12/1408	47/6937	0.232442	0.940663	Ag8G00221/AgUnG00054/Ag8G01723/Ag3G00453/Ag4G02068/Ag3G01286/Ag6G01606/Ag10G00797/Ag10G00214/Ag7G00446/Ag11G03414/Ag9G02562	Ag8G00221/AgUnG00054/Ag8G01723/Ag3G00453/Ag4G02068/Ag3G01286/Ag6G01606/Ag10G00797/Ag10G00214/Ag7G00446/Ag11G03414/Ag9G02562	12	4	Ag6G01606/Ag10G00797/Ag7G00446/Ag9G02562	8	Ag8G00221/AgUnG00054/Ag8G01723/Ag3G00453/Ag4G02068/Ag3G01286/Ag10G00214/Ag11G03414
		BP	GO:0009719	response to endogenous stimulus	14/1408	56/6937	0.233374	0.940663	Ag4G02256/Ag3G02677/Ag9G00862/Ag11G03496/Ag10G01970/Ag11G04988/Ag10G01958/novel.2129/Ag4G01954/Ag6G01673/Ag6G02540/Ag3G01336/Ag4G00413/Ag11G04285	Ag4G02256/Ag3G02677/Ag9G00862/Ag11G03496/Ag10G01970/Ag11G04988/Ag10G01958/-/Ag4G01954/Ag6G01673/Ag6G02540/Ag3G01336/Ag4G00413/Ag11G04285	14	6	Ag10G01970/Ag11G04988/Ag10G01958/novel.2129/Ag6G02540/Ag11G04285	8	Ag4G02256/Ag3G02677/Ag9G00862/Ag11G03496/Ag4G01954/Ag6G01673/Ag3G01336/Ag4G00413
		BP	GO:0009725	response to hormone	14/1408	56/6937	0.233374	0.940663	Ag4G02256/Ag3G02677/Ag9G00862/Ag11G03496/Ag10G01970/Ag11G04988/Ag10G01958/novel.2129/Ag4G01954/Ag6G01673/Ag6G02540/Ag3G01336/Ag4G00413/Ag11G04285	Ag4G02256/Ag3G02677/Ag9G00862/Ag11G03496/Ag10G01970/Ag11G04988/Ag10G01958/-/Ag4G01954/Ag6G01673/Ag6G02540/Ag3G01336/Ag4G00413/Ag11G04285	14	6	Ag10G01970/Ag11G04988/Ag10G01958/novel.2129/Ag6G02540/Ag11G04285	8	Ag4G02256/Ag3G02677/Ag9G00862/Ag11G03496/Ag4G01954/Ag6G01673/Ag3G01336/Ag4G00413
		BP	GO:0009141	nucleoside triphosphate metabolic process	19/1408	79/6937	0.239586	0.940663	Ag1G01590/Ag1G01709/Ag7G00335/Ag2G00276/Ag2G02600/Ag10G00973/Ag10G02998/Ag9G00008/Ag8G01942/Ag3G00447/Ag3G02378/Ag4G00155/Ag5G01878/Ag7G01194/Ag8G00724/Ag5G00547/Ag9G01596/Ag6G00903/Ag7G00357	Ag1G01590/Ag1G01709/Ag7G00335/Ag2G00276/Ag2G02600/Ag10G00973/Ag10G02998/Ag9G00008/Ag8G01942/Ag3G00447/Ag3G02378/Ag4G00155/Ag5G01878/Ag7G01194/Ag8G00724/Ag5G00547/Ag9G01596/Ag6G00903/Ag7G00357	19	9	Ag9G00008/Ag3G00447/Ag3G02378/Ag4G00155/Ag7G01194/Ag8G00724/Ag5G00547/Ag9G01596/Ag6G00903	10	Ag1G01590/Ag1G01709/Ag7G00335/Ag2G00276/Ag2G02600/Ag10G00973/Ag10G02998/Ag8G01942/Ag5G01878/Ag7G00357
		BP	GO:0019693	ribose phosphate metabolic process	24/1408	102/6937	0.2401	0.940663	Ag1G01590/Ag11G03540/Ag1G01709/Ag7G00335/Ag2G00276/Ag2G02600/Ag10G00973/Ag10G02998/Ag9G00008/Ag8G01942/Ag3G00447/Ag3G02378/AgUnG00742/Ag2G02988/Ag4G00155/Ag9G01061/Ag5G01878/Ag8G00605/Ag7G01194/Ag8G00724/Ag5G00547/Ag9G01596/Ag6G00903/Ag7G00357	Ag1G01590/Ag11G03540/Ag1G01709/Ag7G00335/Ag2G00276/Ag2G02600/Ag10G00973/Ag10G02998/Ag9G00008/Ag8G01942/Ag3G00447/Ag3G02378/AgUnG00742/Ag2G02988/Ag4G00155/Ag9G01061/Ag5G01878/Ag8G00605/Ag7G01194/Ag8G00724/Ag5G00547/Ag9G01596/Ag6G00903/Ag7G00357	24	11	Ag11G03540/Ag9G00008/Ag3G00447/Ag3G02378/Ag2G02988/Ag4G00155/Ag7G01194/Ag8G00724/Ag5G00547/Ag9G01596/Ag6G00903	13	Ag1G01590/Ag1G01709/Ag7G00335/Ag2G00276/Ag2G02600/Ag10G00973/Ag10G02998/Ag8G01942/AgUnG00742/Ag9G01061/Ag5G01878/Ag8G00605/Ag7G00357
		BP	GO:0000003	reproduction	13/1408	52/6937	0.244584	0.940663	Ag11G03847/Ag2G00191/Ag3G01484/Ag1G01265/Ag3G02010/Ag7G00980/Ag3G00796/Ag11G03332/Ag3G01432/Ag4G02693/Ag1G01266/Ag11G04948/Ag6G00950	Ag11G03847/Ag2G00191/Ag3G01484/Ag1G01265/Ag3G02010/Ag7G00980/Ag3G00796/Ag11G03332/Ag3G01432/Ag4G02693/Ag1G01266/Ag11G04948/Ag6G00950	13	5	Ag7G00980/Ag11G03332/Ag3G01432/Ag4G02693/Ag11G04948	8	Ag11G03847/Ag2G00191/Ag3G01484/Ag1G01265/Ag3G02010/Ag3G00796/Ag1G01266/Ag6G00950
		BP	GO:0022414	reproductive process	13/1408	52/6937	0.244584	0.940663	Ag11G03847/Ag2G00191/Ag3G01484/Ag1G01265/Ag3G02010/Ag7G00980/Ag3G00796/Ag11G03332/Ag3G01432/Ag4G02693/Ag1G01266/Ag11G04948/Ag6G00950	Ag11G03847/Ag2G00191/Ag3G01484/Ag1G01265/Ag3G02010/Ag7G00980/Ag3G00796/Ag11G03332/Ag3G01432/Ag4G02693/Ag1G01266/Ag11G04948/Ag6G00950	13	5	Ag7G00980/Ag11G03332/Ag3G01432/Ag4G02693/Ag11G04948	8	Ag11G03847/Ag2G00191/Ag3G01484/Ag1G01265/Ag3G02010/Ag3G00796/Ag1G01266/Ag6G00950
		BP	GO:0006508	proteolysis	74/1408	338/6937	0.246507	0.940663	Ag4G01139/Ag3G02497/Ag9G00036/Ag11G05016/Ag2G00296/Ag6G00054/Ag4G02177/Ag9G00088/Ag5G00548/AgUnG01011/Ag4G00872/Ag2G02214/novel.1702/Ag2G01212/Ag3G02615/AgUnG00047/Ag4G02095/AgUnG01237/Ag1G00815/Ag9G00005/novel.1773/Ag1G00892/Ag6G00992/Ag7G01864/Ag8G01704/Ag9G00322/Ag4G00928/Ag3G00677/Ag1G01798/Ag1G00938/Ag8G00369/Ag10G01416/Ag2G00210/AgUnG00584/Ag9G02614/Ag6G02285/Ag7G01821/Ag3G01496/Ag9G01234/A…	Ag4G01139/Ag3G02497/Ag9G00036/Ag11G05016/Ag2G00296/Ag6G00054/Ag4G02177/Ag9G00088/Ag5G00548/AgUnG01011/Ag4G00872/Ag2G02214/-/Ag2G01212/Ag3G02615/AgUnG00047/Ag4G02095/AgUnG01237/Ag1G00815/Ag9G00005/-/Ag1G00892/Ag6G00992/Ag7G01864/Ag8G01704/Ag9G00322/Ag4G00928/Ag3G00677/Ag1G01798/Ag1G00938/Ag8G00369/Ag10G01416/Ag2G00210/AgUnG00584/Ag9G02614/Ag6G02285/Ag7G01821/Ag3G01496/Ag9G01234/Ag2G00692/Ag7G00165…	74	37	Ag4G01139/Ag2G00296/Ag4G02177/AgUnG01011/novel.1773/Ag6G00992/Ag8G00369/Ag10G01416/Ag2G00210/Ag6G02285/Ag7G01821/Ag2G00692/novel.3102/Ag2G02783/Ag2G00068/Ag2G01512/Ag9G02459/Ag6G02133/Ag10G02798/novel.3060/Ag9G01035/Ag4G00018/Ag11G04349/AgUnG00957/Ag10G02235/Ag1G02140/Ag8G02259/Ag5G01088/Ag1G00899/Ag1G01636/Ag1G01819/Ag5G01841/Ag6G01368/Ag7G00270/Ag11G04348/Ag3G00198/novel.1377	37	Ag3G02497/Ag9G00036/Ag11G05016/Ag6G00054/Ag9G00088/Ag5G00548/Ag4G00872/Ag2G02214/novel.1702/Ag2G01212/Ag3G02615/AgUnG00047/Ag4G02095/AgUnG01237/Ag1G00815/Ag9G00005/Ag1G00892/Ag7G01864/Ag8G01704/Ag9G00322/Ag4G00928/Ag3G00677/Ag1G01798/Ag1G00938/AgUnG00584/Ag9G02614/Ag3G01496/Ag9G01234/Ag7G00165/Ag11G03285/Ag10G01203/Ag11G04653/Ag3G00072/novel.3301/Ag11G04982/Ag7G00853/novel.768
		BP	GO:0009152	purine ribonucleotide biosynthetic process	18/1408	75/6937	0.250454	0.940663	Ag1G01590/Ag1G01709/Ag7G00335/Ag2G00276/Ag2G02600/Ag10G00973/Ag10G02998/Ag9G00008/Ag8G01942/Ag3G00447/Ag3G02378/Ag5G01878/Ag7G01194/Ag8G00724/Ag5G00547/Ag9G01596/Ag6G00903/Ag7G00357	Ag1G01590/Ag1G01709/Ag7G00335/Ag2G00276/Ag2G02600/Ag10G00973/Ag10G02998/Ag9G00008/Ag8G01942/Ag3G00447/Ag3G02378/Ag5G01878/Ag7G01194/Ag8G00724/Ag5G00547/Ag9G01596/Ag6G00903/Ag7G00357	18	8	Ag9G00008/Ag3G00447/Ag3G02378/Ag7G01194/Ag8G00724/Ag5G00547/Ag9G01596/Ag6G00903	10	Ag1G01590/Ag1G01709/Ag7G00335/Ag2G00276/Ag2G02600/Ag10G00973/Ag10G02998/Ag8G01942/Ag5G01878/Ag7G00357
		BP	GO:0009260	ribonucleotide biosynthetic process	18/1408	75/6937	0.250454	0.940663	Ag1G01590/Ag1G01709/Ag7G00335/Ag2G00276/Ag2G02600/Ag10G00973/Ag10G02998/Ag9G00008/Ag8G01942/Ag3G00447/Ag3G02378/Ag5G01878/Ag7G01194/Ag8G00724/Ag5G00547/Ag9G01596/Ag6G00903/Ag7G00357	Ag1G01590/Ag1G01709/Ag7G00335/Ag2G00276/Ag2G02600/Ag10G00973/Ag10G02998/Ag9G00008/Ag8G01942/Ag3G00447/Ag3G02378/Ag5G01878/Ag7G01194/Ag8G00724/Ag5G00547/Ag9G01596/Ag6G00903/Ag7G00357	18	8	Ag9G00008/Ag3G00447/Ag3G02378/Ag7G01194/Ag8G00724/Ag5G00547/Ag9G01596/Ag6G00903	10	Ag1G01590/Ag1G01709/Ag7G00335/Ag2G00276/Ag2G02600/Ag10G00973/Ag10G02998/Ag8G01942/Ag5G01878/Ag7G00357
		BP	GO:0046390	ribose phosphate biosynthetic process	18/1408	75/6937	0.250454	0.940663	Ag1G01590/Ag1G01709/Ag7G00335/Ag2G00276/Ag2G02600/Ag10G00973/Ag10G02998/Ag9G00008/Ag8G01942/Ag3G00447/Ag3G02378/Ag5G01878/Ag7G01194/Ag8G00724/Ag5G00547/Ag9G01596/Ag6G00903/Ag7G00357	Ag1G01590/Ag1G01709/Ag7G00335/Ag2G00276/Ag2G02600/Ag10G00973/Ag10G02998/Ag9G00008/Ag8G01942/Ag3G00447/Ag3G02378/Ag5G01878/Ag7G01194/Ag8G00724/Ag5G00547/Ag9G01596/Ag6G00903/Ag7G00357	18	8	Ag9G00008/Ag3G00447/Ag3G02378/Ag7G01194/Ag8G00724/Ag5G00547/Ag9G01596/Ag6G00903	10	Ag1G01590/Ag1G01709/Ag7G00335/Ag2G00276/Ag2G02600/Ag10G00973/Ag10G02998/Ag8G01942/Ag5G01878/Ag7G00357
		BP	GO:0043436	oxoacid metabolic process	61/1408	277/6937	0.254612	0.940663	Ag1G00480/AgUnG00467/Ag3G00433/Ag8G00221/Ag2G01976/AgUnG00054/Ag2G02625/Ag8G01723/Ag1G01590/Ag1G01709/Ag3G00453/Ag11G04380/Ag7G00335/novel.480/Ag4G02068/Ag3G01286/Ag3G01760/Ag6G01606/Ag3G02397/Ag2G00276/Ag6G01718/Ag5G02295/Ag2G02600/Ag10G00973/Ag3G02654/Ag2G00015/Ag10G02998/Ag10G02525/Ag9G00008/Ag8G01942/Ag10G00797/Ag11G03737/Ag10G00214/Ag6G00605/Ag5G00497/Ag3G01041/Ag3G02378/Ag5G02015/Ag5G01878/…	Ag1G00480/AgUnG00467/Ag3G00433/Ag8G00221/Ag2G01976/AgUnG00054/Ag2G02625/Ag8G01723/Ag1G01590/Ag1G01709/Ag3G00453/Ag11G04380/Ag7G00335/-/Ag4G02068/Ag3G01286/Ag3G01760/Ag6G01606/Ag3G02397/Ag2G00276/Ag6G01718/Ag5G02295/Ag2G02600/Ag10G00973/Ag3G02654/Ag2G00015/Ag10G02998/Ag10G02525/Ag9G00008/Ag8G01942/Ag10G00797/Ag11G03737/Ag10G00214/Ag6G00605/Ag5G00497/Ag3G01041/Ag3G02378/Ag5G02015/Ag5G01878/Ag9G0186…	61	24	Ag2G01976/novel.480/Ag6G01606/Ag6G01718/Ag9G00008/Ag10G00797/Ag6G00605/Ag3G02378/Ag9G01865/Ag10G01125/Ag7G01194/Ag9G02745/Ag7G00446/Ag6G02425/Ag8G00724/Ag7G01142/Ag3G02398/Ag9G02070/Ag3G00722/Ag5G00547/Ag9G00517/Ag9G01596/Ag10G02860/Ag9G02562	37	Ag1G00480/AgUnG00467/Ag3G00433/Ag8G00221/AgUnG00054/Ag2G02625/Ag8G01723/Ag1G01590/Ag1G01709/Ag3G00453/Ag11G04380/Ag7G00335/Ag4G02068/Ag3G01286/Ag3G01760/Ag3G02397/Ag2G00276/Ag5G02295/Ag2G02600/Ag10G00973/Ag3G02654/Ag2G00015/Ag10G02998/Ag10G02525/Ag8G01942/Ag11G03737/Ag10G00214/Ag5G00497/Ag3G01041/Ag5G02015/Ag5G01878/Ag9G00073/Ag8G00322/Ag6G01134/Ag11G03414/Ag2G01707/Ag8G01917
		BP	GO:0000160	phosphorelay signal transduction system	10/1408	39/6937	0.256026	0.940663	novel.1538/Ag9G02072/Ag8G01893/Ag2G00443/novel.2270/Ag2G01531/Ag3G02100/Ag9G01719/Ag2G02649/novel.161	-/Ag9G02072/Ag8G01893/Ag2G00443/-/Ag2G01531/Ag3G02100/Ag9G01719/Ag2G02649/-	10	4	Ag2G01531/Ag3G02100/Ag2G02649/novel.161	6	novel.1538/Ag9G02072/Ag8G01893/Ag2G00443/novel.2270/Ag9G01719
		BP	GO:0009123	nucleoside monophosphate metabolic process	19/1408	80/6937	0.258306	0.940663	Ag1G01590/Ag1G01709/Ag7G00335/Ag2G00276/Ag2G02600/Ag10G00973/Ag10G02998/Ag9G00008/Ag8G01942/Ag3G00447/Ag3G02378/Ag4G00155/Ag5G01878/Ag7G01194/Ag8G00724/Ag5G00547/Ag9G01596/Ag6G00903/Ag7G00357	Ag1G01590/Ag1G01709/Ag7G00335/Ag2G00276/Ag2G02600/Ag10G00973/Ag10G02998/Ag9G00008/Ag8G01942/Ag3G00447/Ag3G02378/Ag4G00155/Ag5G01878/Ag7G01194/Ag8G00724/Ag5G00547/Ag9G01596/Ag6G00903/Ag7G00357	19	9	Ag9G00008/Ag3G00447/Ag3G02378/Ag4G00155/Ag7G01194/Ag8G00724/Ag5G00547/Ag9G01596/Ag6G00903	10	Ag1G01590/Ag1G01709/Ag7G00335/Ag2G00276/Ag2G02600/Ag10G00973/Ag10G02998/Ag8G01942/Ag5G01878/Ag7G00357
		BP	GO:0009126	purine nucleoside monophosphate metabolic process	19/1408	80/6937	0.258306	0.940663	Ag1G01590/Ag1G01709/Ag7G00335/Ag2G00276/Ag2G02600/Ag10G00973/Ag10G02998/Ag9G00008/Ag8G01942/Ag3G00447/Ag3G02378/Ag4G00155/Ag5G01878/Ag7G01194/Ag8G00724/Ag5G00547/Ag9G01596/Ag6G00903/Ag7G00357	Ag1G01590/Ag1G01709/Ag7G00335/Ag2G00276/Ag2G02600/Ag10G00973/Ag10G02998/Ag9G00008/Ag8G01942/Ag3G00447/Ag3G02378/Ag4G00155/Ag5G01878/Ag7G01194/Ag8G00724/Ag5G00547/Ag9G01596/Ag6G00903/Ag7G00357	19	9	Ag9G00008/Ag3G00447/Ag3G02378/Ag4G00155/Ag7G01194/Ag8G00724/Ag5G00547/Ag9G01596/Ag6G00903	10	Ag1G01590/Ag1G01709/Ag7G00335/Ag2G00276/Ag2G02600/Ag10G00973/Ag10G02998/Ag8G01942/Ag5G01878/Ag7G00357
		BP	GO:0009161	ribonucleoside monophosphate metabolic process	19/1408	80/6937	0.258306	0.940663	Ag1G01590/Ag1G01709/Ag7G00335/Ag2G00276/Ag2G02600/Ag10G00973/Ag10G02998/Ag9G00008/Ag8G01942/Ag3G00447/Ag3G02378/Ag4G00155/Ag5G01878/Ag7G01194/Ag8G00724/Ag5G00547/Ag9G01596/Ag6G00903/Ag7G00357	Ag1G01590/Ag1G01709/Ag7G00335/Ag2G00276/Ag2G02600/Ag10G00973/Ag10G02998/Ag9G00008/Ag8G01942/Ag3G00447/Ag3G02378/Ag4G00155/Ag5G01878/Ag7G01194/Ag8G00724/Ag5G00547/Ag9G01596/Ag6G00903/Ag7G00357	19	9	Ag9G00008/Ag3G00447/Ag3G02378/Ag4G00155/Ag7G01194/Ag8G00724/Ag5G00547/Ag9G01596/Ag6G00903	10	Ag1G01590/Ag1G01709/Ag7G00335/Ag2G00276/Ag2G02600/Ag10G00973/Ag10G02998/Ag8G01942/Ag5G01878/Ag7G00357
		BP	GO:0009167	purine ribonucleoside monophosphate metabolic process	19/1408	80/6937	0.258306	0.940663	Ag1G01590/Ag1G01709/Ag7G00335/Ag2G00276/Ag2G02600/Ag10G00973/Ag10G02998/Ag9G00008/Ag8G01942/Ag3G00447/Ag3G02378/Ag4G00155/Ag5G01878/Ag7G01194/Ag8G00724/Ag5G00547/Ag9G01596/Ag6G00903/Ag7G00357	Ag1G01590/Ag1G01709/Ag7G00335/Ag2G00276/Ag2G02600/Ag10G00973/Ag10G02998/Ag9G00008/Ag8G01942/Ag3G00447/Ag3G02378/Ag4G00155/Ag5G01878/Ag7G01194/Ag8G00724/Ag5G00547/Ag9G01596/Ag6G00903/Ag7G00357	19	9	Ag9G00008/Ag3G00447/Ag3G02378/Ag4G00155/Ag7G01194/Ag8G00724/Ag5G00547/Ag9G01596/Ag6G00903	10	Ag1G01590/Ag1G01709/Ag7G00335/Ag2G00276/Ag2G02600/Ag10G00973/Ag10G02998/Ag8G01942/Ag5G01878/Ag7G00357
		BP	GO:0009628	response to abiotic stimulus	4/1408	13/6937	0.261718	0.945214	Ag1G00951/Ag9G00669/novel.1077/Ag7G01332	Ag1G00951/Ag9G00669/-/Ag7G01332	4	0		4	Ag1G00951/Ag9G00669/novel.1077/Ag7G01332
		BP	GO:0006082	organic acid metabolic process	61/1408	278/6937	0.264817	0.948566	Ag1G00480/AgUnG00467/Ag3G00433/Ag8G00221/Ag2G01976/AgUnG00054/Ag2G02625/Ag8G01723/Ag1G01590/Ag1G01709/Ag3G00453/Ag11G04380/Ag7G00335/novel.480/Ag4G02068/Ag3G01286/Ag3G01760/Ag6G01606/Ag3G02397/Ag2G00276/Ag6G01718/Ag5G02295/Ag2G02600/Ag10G00973/Ag3G02654/Ag2G00015/Ag10G02998/Ag10G02525/Ag9G00008/Ag8G01942/Ag10G00797/Ag11G03737/Ag10G00214/Ag6G00605/Ag5G00497/Ag3G01041/Ag3G02378/Ag5G02015/Ag5G01878/…	Ag1G00480/AgUnG00467/Ag3G00433/Ag8G00221/Ag2G01976/AgUnG00054/Ag2G02625/Ag8G01723/Ag1G01590/Ag1G01709/Ag3G00453/Ag11G04380/Ag7G00335/-/Ag4G02068/Ag3G01286/Ag3G01760/Ag6G01606/Ag3G02397/Ag2G00276/Ag6G01718/Ag5G02295/Ag2G02600/Ag10G00973/Ag3G02654/Ag2G00015/Ag10G02998/Ag10G02525/Ag9G00008/Ag8G01942/Ag10G00797/Ag11G03737/Ag10G00214/Ag6G00605/Ag5G00497/Ag3G01041/Ag3G02378/Ag5G02015/Ag5G01878/Ag9G0186…	61	24	Ag2G01976/novel.480/Ag6G01606/Ag6G01718/Ag9G00008/Ag10G00797/Ag6G00605/Ag3G02378/Ag9G01865/Ag10G01125/Ag7G01194/Ag9G02745/Ag7G00446/Ag6G02425/Ag8G00724/Ag7G01142/Ag3G02398/Ag9G02070/Ag3G00722/Ag5G00547/Ag9G00517/Ag9G01596/Ag10G02860/Ag9G02562	37	Ag1G00480/AgUnG00467/Ag3G00433/Ag8G00221/AgUnG00054/Ag2G02625/Ag8G01723/Ag1G01590/Ag1G01709/Ag3G00453/Ag11G04380/Ag7G00335/Ag4G02068/Ag3G01286/Ag3G01760/Ag3G02397/Ag2G00276/Ag5G02295/Ag2G02600/Ag10G00973/Ag3G02654/Ag2G00015/Ag10G02998/Ag10G02525/Ag8G01942/Ag11G03737/Ag10G00214/Ag5G00497/Ag3G01041/Ag5G02015/Ag5G01878/Ag9G00073/Ag8G00322/Ag6G01134/Ag11G03414/Ag2G01707/Ag8G01917
		BP	GO:0019752	carboxylic acid metabolic process	60/1408	274/6937	0.272745	0.96902	Ag1G00480/AgUnG00467/Ag3G00433/Ag8G00221/Ag2G01976/AgUnG00054/Ag2G02625/Ag8G01723/Ag1G01590/Ag1G01709/Ag3G00453/Ag11G04380/Ag7G00335/novel.480/Ag4G02068/Ag3G01286/Ag6G01606/Ag3G02397/Ag2G00276/Ag6G01718/Ag5G02295/Ag2G02600/Ag10G00973/Ag3G02654/Ag2G00015/Ag10G02998/Ag10G02525/Ag9G00008/Ag8G01942/Ag10G00797/Ag11G03737/Ag10G00214/Ag6G00605/Ag5G00497/Ag3G01041/Ag3G02378/Ag5G02015/Ag5G01878/Ag9G01865/…	Ag1G00480/AgUnG00467/Ag3G00433/Ag8G00221/Ag2G01976/AgUnG00054/Ag2G02625/Ag8G01723/Ag1G01590/Ag1G01709/Ag3G00453/Ag11G04380/Ag7G00335/-/Ag4G02068/Ag3G01286/Ag6G01606/Ag3G02397/Ag2G00276/Ag6G01718/Ag5G02295/Ag2G02600/Ag10G00973/Ag3G02654/Ag2G00015/Ag10G02998/Ag10G02525/Ag9G00008/Ag8G01942/Ag10G00797/Ag11G03737/Ag10G00214/Ag6G00605/Ag5G00497/Ag3G01041/Ag3G02378/Ag5G02015/Ag5G01878/Ag9G01865/Ag10G011…	60	24	Ag2G01976/novel.480/Ag6G01606/Ag6G01718/Ag9G00008/Ag10G00797/Ag6G00605/Ag3G02378/Ag9G01865/Ag10G01125/Ag7G01194/Ag9G02745/Ag7G00446/Ag6G02425/Ag8G00724/Ag7G01142/Ag3G02398/Ag9G02070/Ag3G00722/Ag5G00547/Ag9G00517/Ag9G01596/Ag10G02860/Ag9G02562	36	Ag1G00480/AgUnG00467/Ag3G00433/Ag8G00221/AgUnG00054/Ag2G02625/Ag8G01723/Ag1G01590/Ag1G01709/Ag3G00453/Ag11G04380/Ag7G00335/Ag4G02068/Ag3G01286/Ag3G02397/Ag2G00276/Ag5G02295/Ag2G02600/Ag10G00973/Ag3G02654/Ag2G00015/Ag10G02998/Ag10G02525/Ag8G01942/Ag11G03737/Ag10G00214/Ag5G00497/Ag3G01041/Ag5G02015/Ag5G01878/Ag9G00073/Ag8G00322/Ag6G01134/Ag11G03414/Ag2G01707/Ag8G01917
		BP	GO:0009108	coenzyme biosynthetic process	18/1408	77/6937	0.290261	1	Ag1G01590/Ag1G01709/Ag7G00335/Ag7G02082/Ag2G00276/Ag2G02600/Ag10G00973/Ag10G02998/Ag9G00008/Ag8G01942/Ag3G02378/Ag5G01878/Ag2G02631/Ag7G01194/Ag9G00073/Ag8G00724/Ag5G00547/Ag9G01596	Ag1G01590/Ag1G01709/Ag7G00335/Ag7G02082/Ag2G00276/Ag2G02600/Ag10G00973/Ag10G02998/Ag9G00008/Ag8G01942/Ag3G02378/Ag5G01878/Ag2G02631/Ag7G01194/Ag9G00073/Ag8G00724/Ag5G00547/Ag9G01596	18	7	Ag9G00008/Ag3G02378/Ag2G02631/Ag7G01194/Ag8G00724/Ag5G00547/Ag9G01596	11	Ag1G01590/Ag1G01709/Ag7G00335/Ag7G02082/Ag2G00276/Ag2G02600/Ag10G00973/Ag10G02998/Ag8G01942/Ag5G01878/Ag9G00073
		BP	GO:0006732	coenzyme metabolic process	21/1408	91/6937	0.291031	1	Ag1G01590/Ag11G03540/Ag1G01709/Ag7G00335/Ag7G02082/Ag2G00276/Ag2G02600/Ag10G00973/Ag10G02998/Ag9G00008/Ag8G01942/Ag3G02378/Ag2G02988/Ag5G01878/Ag8G00605/Ag2G02631/Ag7G01194/Ag9G00073/Ag8G00724/Ag5G00547/Ag9G01596	Ag1G01590/Ag11G03540/Ag1G01709/Ag7G00335/Ag7G02082/Ag2G00276/Ag2G02600/Ag10G00973/Ag10G02998/Ag9G00008/Ag8G01942/Ag3G02378/Ag2G02988/Ag5G01878/Ag8G00605/Ag2G02631/Ag7G01194/Ag9G00073/Ag8G00724/Ag5G00547/Ag9G01596	21	9	Ag11G03540/Ag9G00008/Ag3G02378/Ag2G02988/Ag2G02631/Ag7G01194/Ag8G00724/Ag5G00547/Ag9G01596	12	Ag1G01590/Ag1G01709/Ag7G00335/Ag7G02082/Ag2G00276/Ag2G02600/Ag10G00973/Ag10G02998/Ag8G01942/Ag5G01878/Ag8G00605/Ag9G00073
		BP	GO:0000271	polysaccharide biosynthetic process	11/1408	45/6937	0.296472	1	Ag3G01143/Ag2G01639/Ag3G01810/Ag7G02139/Ag4G02723/Ag7G02140/Ag3G02443/Ag8G01092/Ag2G00160/Ag6G02695/Ag11G04711	Ag3G01143/Ag2G01639/Ag3G01810/Ag7G02139/Ag4G02723/Ag7G02140/Ag3G02443/Ag8G01092/Ag2G00160/Ag6G02695/Ag11G04711	11	5	Ag3G01143/Ag3G01810/Ag7G02139/Ag7G02140/Ag6G02695	6	Ag2G01639/Ag4G02723/Ag3G02443/Ag8G01092/Ag2G00160/Ag11G04711
		BP	GO:0009250	glucan biosynthetic process	11/1408	45/6937	0.296472	1	Ag3G01143/Ag2G01639/Ag3G01810/Ag7G02139/Ag4G02723/Ag7G02140/Ag3G02443/Ag8G01092/Ag2G00160/Ag6G02695/Ag11G04711	Ag3G01143/Ag2G01639/Ag3G01810/Ag7G02139/Ag4G02723/Ag7G02140/Ag3G02443/Ag8G01092/Ag2G00160/Ag6G02695/Ag11G04711	11	5	Ag3G01143/Ag3G01810/Ag7G02139/Ag7G02140/Ag6G02695	6	Ag2G01639/Ag4G02723/Ag3G02443/Ag8G01092/Ag2G00160/Ag11G04711
		BP	GO:0051273	beta-glucan metabolic process	11/1408	45/6937	0.296472	1	Ag3G01143/Ag2G01639/Ag3G01810/Ag7G02139/Ag4G02723/Ag7G02140/Ag3G02443/Ag8G01092/Ag2G00160/Ag6G02695/Ag11G04711	Ag3G01143/Ag2G01639/Ag3G01810/Ag7G02139/Ag4G02723/Ag7G02140/Ag3G02443/Ag8G01092/Ag2G00160/Ag6G02695/Ag11G04711	11	5	Ag3G01143/Ag3G01810/Ag7G02139/Ag7G02140/Ag6G02695	6	Ag2G01639/Ag4G02723/Ag3G02443/Ag8G01092/Ag2G00160/Ag11G04711
		BP	GO:0051274	beta-glucan biosynthetic process	11/1408	45/6937	0.296472	1	Ag3G01143/Ag2G01639/Ag3G01810/Ag7G02139/Ag4G02723/Ag7G02140/Ag3G02443/Ag8G01092/Ag2G00160/Ag6G02695/Ag11G04711	Ag3G01143/Ag2G01639/Ag3G01810/Ag7G02139/Ag4G02723/Ag7G02140/Ag3G02443/Ag8G01092/Ag2G00160/Ag6G02695/Ag11G04711	11	5	Ag3G01143/Ag3G01810/Ag7G02139/Ag7G02140/Ag6G02695	6	Ag2G01639/Ag4G02723/Ag3G02443/Ag8G01092/Ag2G00160/Ag11G04711
		BP	GO:0071804	cellular potassium ion transport	4/1408	14/6937	0.31197	1	Ag1G01340/Ag9G02505/Ag7G00266/Ag4G00788	Ag1G01340/Ag9G02505/Ag7G00266/Ag4G00788	4	1	Ag7G00266	3	Ag1G01340/Ag9G02505/Ag4G00788
		BP	GO:0030243	cellulose metabolic process	8/1408	32/6937	0.316711	1	Ag3G01143/Ag7G02139/Ag4G02723/Ag7G02140/Ag8G01092/Ag2G00160/Ag6G02695/Ag11G04711	Ag3G01143/Ag7G02139/Ag4G02723/Ag7G02140/Ag8G01092/Ag2G00160/Ag6G02695/Ag11G04711	8	4	Ag3G01143/Ag7G02139/Ag7G02140/Ag6G02695	4	Ag4G02723/Ag8G01092/Ag2G00160/Ag11G04711
		BP	GO:0030244	cellulose biosynthetic process	8/1408	32/6937	0.316711	1	Ag3G01143/Ag7G02139/Ag4G02723/Ag7G02140/Ag8G01092/Ag2G00160/Ag6G02695/Ag11G04711	Ag3G01143/Ag7G02139/Ag4G02723/Ag7G02140/Ag8G01092/Ag2G00160/Ag6G02695/Ag11G04711	8	4	Ag3G01143/Ag7G02139/Ag7G02140/Ag6G02695	4	Ag4G02723/Ag8G01092/Ag2G00160/Ag11G04711
		BP	GO:0009119	ribonucleoside metabolic process	3/1408	10/6937	0.331146	1	AgUnG00742/Ag9G01061/AgUnG00805	AgUnG00742/Ag9G01061/AgUnG00805	3	0		3	AgUnG00742/Ag9G01061/AgUnG00805
		BP	GO:0015698	inorganic anion transport	8/1408	33/6937	0.350152	1	novel.1066/novel.1067/AgUnG01122/novel.891/novel.2647/Ag9G02261/Ag9G00401/Ag7G02445	-/-/AgUnG01122/-/-/Ag9G02261/Ag9G00401/Ag7G02445	8	0		8	novel.1066/novel.1067/AgUnG01122/novel.891/novel.2647/Ag9G02261/Ag9G00401/Ag7G02445
		BP	GO:0007275	multicellular organism development	6/1408	24/6937	0.357868	1	Ag11G03847/Ag2G00191/Ag3G01484/novel.1773/Ag6G00118/Ag11G03075	Ag11G03847/Ag2G00191/Ag3G01484/-/Ag6G00118/Ag11G03075	6	3	novel.1773/Ag6G00118/Ag11G03075	3	Ag11G03847/Ag2G00191/Ag3G01484
		BP	GO:0032502	developmental process	6/1408	24/6937	0.357868	1	Ag11G03847/Ag2G00191/Ag3G01484/novel.1773/Ag6G00118/Ag11G03075	Ag11G03847/Ag2G00191/Ag3G01484/-/Ag6G00118/Ag11G03075	6	3	novel.1773/Ag6G00118/Ag11G03075	3	Ag11G03847/Ag2G00191/Ag3G01484
		BP	GO:0048856	anatomical structure development	6/1408	24/6937	0.357868	1	Ag11G03847/Ag2G00191/Ag3G01484/novel.1773/Ag6G00118/Ag11G03075	Ag11G03847/Ag2G00191/Ag3G01484/-/Ag6G00118/Ag11G03075	6	3	novel.1773/Ag6G00118/Ag11G03075	3	Ag11G03847/Ag2G00191/Ag3G01484
		BP	GO:0006629	lipid metabolic process	73/1408	345/6937	0.36292	1	Ag10G01800/Ag7G00588/Ag8G00221/AgUnG00054/Ag9G02488/Ag8G01723/Ag3G01395/Ag6G00210/Ag3G00453/Ag10G00947/Ag4G02068/Ag3G01286/Ag1G00750/Ag3G00814/Ag7G00172/Ag6G01606/Ag11G03993/Ag8G01737/Ag6G01569/Ag3G01036/Ag2G00436/Ag2G00194/AgUnG00444/Ag5G02562/Ag7G00282/Ag5G02434/Ag9G01844/Ag4G00116/Ag11G04611/Ag10G00797/Ag6G00881/Ag10G00214/Ag10G01289/Ag6G02636/Ag5G02874/Ag8G01030/Ag6G01106/Ag9G00846/Ag9G02298/…	Ag10G01800/Ag7G00588/Ag8G00221/AgUnG00054/Ag9G02488/Ag8G01723/Ag3G01395/Ag6G00210/Ag3G00453/Ag10G00947/Ag4G02068/Ag3G01286/Ag1G00750/Ag3G00814/Ag7G00172/Ag6G01606/Ag11G03993/Ag8G01737/Ag6G01569/Ag3G01036/Ag2G00436/Ag2G00194/AgUnG00444/Ag5G02562/Ag7G00282/Ag5G02434/Ag9G01844/Ag4G00116/Ag11G04611/Ag10G00797/Ag6G00881/Ag10G00214/Ag10G01289/Ag6G02636/Ag5G02874/Ag8G01030/Ag6G01106/Ag9G00846/Ag9G02298/…	73	37	Ag6G00210/Ag10G00947/Ag6G01606/Ag11G03993/Ag6G01569/Ag3G01036/Ag2G00436/Ag2G00194/Ag7G00282/Ag4G00116/Ag10G00797/Ag10G01289/Ag8G01030/Ag6G01106/Ag9G00846/Ag10G00736/Ag4G02217/Ag1G01396/Ag7G01747/Ag9G01001/Ag5G00931/Ag7G00446/Ag5G00012/Ag4G01066/Ag5G00461/Ag1G01926/Ag2G02729/Ag6G00171/Ag11G04425/Ag10G02611/Ag3G01648/Ag10G00699/Ag6G01194/Ag9G02562/Ag11G04583/Ag6G02536/Ag3G00299	36	Ag10G01800/Ag7G00588/Ag8G00221/AgUnG00054/Ag9G02488/Ag8G01723/Ag3G01395/Ag3G00453/Ag4G02068/Ag3G01286/Ag1G00750/Ag3G00814/Ag7G00172/Ag8G01737/AgUnG00444/Ag5G02562/Ag5G02434/Ag9G01844/Ag11G04611/Ag6G00881/Ag10G00214/Ag6G02636/Ag5G02874/Ag9G02298/Ag1G01592/Ag6G02891/Ag8G00515/Ag10G01282/Ag10G02315/Ag8G01843/Ag8G00556/Ag7G01543/Ag11G03414/Ag10G01160/Ag10G02707/Ag8G01062
		BP	GO:0009067	aspartate family amino acid biosynthetic process	4/1408	15/6937	0.362956	1	Ag2G01976/Ag3G02397/Ag3G02398/Ag3G00722	Ag2G01976/Ag3G02397/Ag3G02398/Ag3G00722	4	3	Ag2G01976/Ag3G02398/Ag3G00722	1	Ag3G02397
		BP	GO:0015074	DNA integration	4/1408	15/6937	0.362956	1	novel.815/novel.2807/novel.1222/novel.199	-/-/-/-	4	2	novel.1222/novel.199	2	novel.815/novel.2807
		BP	GO:0033865	nucleoside bisphosphate metabolic process	4/1408	15/6937	0.362956	1	Ag11G03540/AgUnG00742/Ag2G02988/Ag9G01061	Ag11G03540/AgUnG00742/Ag2G02988/Ag9G01061	4	2	Ag11G03540/Ag2G02988	2	AgUnG00742/Ag9G01061
		BP	GO:0033875	ribonucleoside bisphosphate metabolic process	4/1408	15/6937	0.362956	1	Ag11G03540/AgUnG00742/Ag2G02988/Ag9G01061	Ag11G03540/AgUnG00742/Ag2G02988/Ag9G01061	4	2	Ag11G03540/Ag2G02988	2	AgUnG00742/Ag9G01061
		BP	GO:0034032	purine nucleoside bisphosphate metabolic process	4/1408	15/6937	0.362956	1	Ag11G03540/AgUnG00742/Ag2G02988/Ag9G01061	Ag11G03540/AgUnG00742/Ag2G02988/Ag9G01061	4	2	Ag11G03540/Ag2G02988	2	AgUnG00742/Ag9G01061
		BP	GO:0008037	cell recognition	16/1408	71/6937	0.363724	1	novel.1023/novel.1169/Ag1G01265/novel.1943/novel.1024/Ag3G02010/Ag7G00980/Ag3G00796/novel.284/Ag11G03332/Ag3G01432/Ag4G02693/novel.1489/Ag1G01266/Ag11G04948/Ag6G00950	-/-/Ag1G01265/-/-/Ag3G02010/Ag7G00980/Ag3G00796/-/Ag11G03332/Ag3G01432/Ag4G02693/-/Ag1G01266/Ag11G04948/Ag6G00950	16	6	novel.1943/Ag7G00980/Ag11G03332/Ag3G01432/Ag4G02693/Ag11G04948	10	novel.1023/novel.1169/Ag1G01265/novel.1024/Ag3G02010/Ag3G00796/novel.284/novel.1489/Ag1G01266/Ag6G00950
		BP	GO:0032501	multicellular organismal process	16/1408	71/6937	0.363724	1	Ag11G03847/Ag2G00191/Ag3G01484/Ag1G01265/novel.1773/Ag6G00118/Ag11G03075/Ag3G02010/Ag7G00980/Ag3G00796/Ag11G03332/Ag3G01432/Ag4G02693/Ag1G01266/Ag11G04948/Ag6G00950	Ag11G03847/Ag2G00191/Ag3G01484/Ag1G01265/-/Ag6G00118/Ag11G03075/Ag3G02010/Ag7G00980/Ag3G00796/Ag11G03332/Ag3G01432/Ag4G02693/Ag1G01266/Ag11G04948/Ag6G00950	16	8	novel.1773/Ag6G00118/Ag11G03075/Ag7G00980/Ag11G03332/Ag3G01432/Ag4G02693/Ag11G04948	8	Ag11G03847/Ag2G00191/Ag3G01484/Ag1G01265/Ag3G02010/Ag3G00796/Ag1G01266/Ag6G00950
		BP	GO:0048544	recognition of pollen	16/1408	71/6937	0.363724	1	novel.1023/novel.1169/Ag1G01265/novel.1943/novel.1024/Ag3G02010/Ag7G00980/Ag3G00796/novel.284/Ag11G03332/Ag3G01432/Ag4G02693/novel.1489/Ag1G01266/Ag11G04948/Ag6G00950	-/-/Ag1G01265/-/-/Ag3G02010/Ag7G00980/Ag3G00796/-/Ag11G03332/Ag3G01432/Ag4G02693/-/Ag1G01266/Ag11G04948/Ag6G00950	16	6	novel.1943/Ag7G00980/Ag11G03332/Ag3G01432/Ag4G02693/Ag11G04948	10	novel.1023/novel.1169/Ag1G01265/novel.1024/Ag3G02010/Ag3G00796/novel.284/novel.1489/Ag1G01266/Ag6G00950
		BP	GO:0009117	nucleotide metabolic process	27/1408	124/6937	0.374695	1	Ag1G01590/Ag11G03540/Ag1G01709/Ag7G00335/Ag7G02082/Ag2G00276/Ag2G02600/Ag3G01434/Ag10G00973/Ag10G02998/Ag9G00008/Ag8G01942/Ag3G00447/Ag3G02378/AgUnG00742/Ag2G02988/Ag4G00155/Ag9G01061/Ag5G01878/Ag8G00605/Ag7G01194/Ag8G00724/Ag3G01435/Ag5G00547/Ag9G01596/Ag6G00903/Ag7G00357	Ag1G01590/Ag11G03540/Ag1G01709/Ag7G00335/Ag7G02082/Ag2G00276/Ag2G02600/Ag3G01434/Ag10G00973/Ag10G02998/Ag9G00008/Ag8G01942/Ag3G00447/Ag3G02378/AgUnG00742/Ag2G02988/Ag4G00155/Ag9G01061/Ag5G01878/Ag8G00605/Ag7G01194/Ag8G00724/Ag3G01435/Ag5G00547/Ag9G01596/Ag6G00903/Ag7G00357	27	11	Ag11G03540/Ag9G00008/Ag3G00447/Ag3G02378/Ag2G02988/Ag4G00155/Ag7G01194/Ag8G00724/Ag5G00547/Ag9G01596/Ag6G00903	16	Ag1G01590/Ag1G01709/Ag7G00335/Ag7G02082/Ag2G00276/Ag2G02600/Ag3G01434/Ag10G00973/Ag10G02998/Ag8G01942/AgUnG00742/Ag9G01061/Ag5G01878/Ag8G00605/Ag3G01435/Ag7G00357
		BP	GO:1901607	alpha-amino acid biosynthetic process	11/1408	48/6937	0.380155	1	AgUnG00467/Ag2G01976/Ag3G02397/Ag3G02654/Ag10G02525/Ag11G03737/Ag3G01041/Ag3G02398/Ag3G00722/Ag2G01707/Ag10G02860	AgUnG00467/Ag2G01976/Ag3G02397/Ag3G02654/Ag10G02525/Ag11G03737/Ag3G01041/Ag3G02398/Ag3G00722/Ag2G01707/Ag10G02860	11	4	Ag2G01976/Ag3G02398/Ag3G00722/Ag10G02860	7	AgUnG00467/Ag3G02397/Ag3G02654/Ag10G02525/Ag11G03737/Ag3G01041/Ag2G01707
		BP	GO:0007186	G-protein-coupled receptor signaling pathway	5/1408	20/6937	0.383287	1	Ag3G00250/Ag4G02029/Ag4G02705/Ag10G02891/Ag6G02593	Ag3G00250/Ag4G02029/Ag4G02705/Ag10G02891/Ag6G02593	5	1	Ag6G02593	4	Ag3G00250/Ag4G02029/Ag4G02705/Ag10G02891
		BP	GO:0009165	nucleotide biosynthetic process	21/1408	96/6937	0.388927	1	Ag1G01590/Ag1G01709/Ag7G00335/Ag7G02082/Ag2G00276/Ag2G02600/Ag3G01434/Ag10G00973/Ag10G02998/Ag9G00008/Ag8G01942/Ag3G00447/Ag3G02378/Ag5G01878/Ag7G01194/Ag8G00724/Ag3G01435/Ag5G00547/Ag9G01596/Ag6G00903/Ag7G00357	Ag1G01590/Ag1G01709/Ag7G00335/Ag7G02082/Ag2G00276/Ag2G02600/Ag3G01434/Ag10G00973/Ag10G02998/Ag9G00008/Ag8G01942/Ag3G00447/Ag3G02378/Ag5G01878/Ag7G01194/Ag8G00724/Ag3G01435/Ag5G00547/Ag9G01596/Ag6G00903/Ag7G00357	21	8	Ag9G00008/Ag3G00447/Ag3G02378/Ag7G01194/Ag8G00724/Ag5G00547/Ag9G01596/Ag6G00903	13	Ag1G01590/Ag1G01709/Ag7G00335/Ag7G02082/Ag2G00276/Ag2G02600/Ag3G01434/Ag10G00973/Ag10G02998/Ag8G01942/Ag5G01878/Ag3G01435/Ag7G00357
		BP	GO:1901293	nucleoside phosphate biosynthetic process	21/1408	96/6937	0.388927	1	Ag1G01590/Ag1G01709/Ag7G00335/Ag7G02082/Ag2G00276/Ag2G02600/Ag3G01434/Ag10G00973/Ag10G02998/Ag9G00008/Ag8G01942/Ag3G00447/Ag3G02378/Ag5G01878/Ag7G01194/Ag8G00724/Ag3G01435/Ag5G00547/Ag9G01596/Ag6G00903/Ag7G00357	Ag1G01590/Ag1G01709/Ag7G00335/Ag7G02082/Ag2G00276/Ag2G02600/Ag3G01434/Ag10G00973/Ag10G02998/Ag9G00008/Ag8G01942/Ag3G00447/Ag3G02378/Ag5G01878/Ag7G01194/Ag8G00724/Ag3G01435/Ag5G00547/Ag9G01596/Ag6G00903/Ag7G00357	21	8	Ag9G00008/Ag3G00447/Ag3G02378/Ag7G01194/Ag8G00724/Ag5G00547/Ag9G01596/Ag6G00903	13	Ag1G01590/Ag1G01709/Ag7G00335/Ag7G02082/Ag2G00276/Ag2G02600/Ag3G01434/Ag10G00973/Ag10G02998/Ag8G01942/Ag5G01878/Ag3G01435/Ag7G00357
		BP	GO:0000097	sulfur amino acid biosynthetic process	3/1408	11/6937	0.392469	1	Ag11G03737/Ag3G00722/Ag2G01707	Ag11G03737/Ag3G00722/Ag2G01707	3	1	Ag3G00722	2	Ag11G03737/Ag2G01707
		BP	GO:0006869	lipid transport	3/1408	11/6937	0.392469	1	Ag2G00194/Ag7G00100/Ag3G01892	Ag2G00194/Ag7G00100/Ag3G01892	3	1	Ag2G00194	2	Ag7G00100/Ag3G01892
		BP	GO:0017038	protein import	3/1408	11/6937	0.392469	1	Ag5G02385/AgUnG00441/Ag10G01792	Ag5G02385/AgUnG00441/Ag10G01792	3	0		3	Ag5G02385/AgUnG00441/Ag10G01792
		BP	GO:0042737	drug catabolic process	3/1408	11/6937	0.392469	1	Ag11G04380/Ag1G00035/Ag9G02370	Ag11G04380/Ag1G00035/Ag9G02370	3	1	Ag1G00035	2	Ag11G04380/Ag9G02370
		BP	GO:0008652	cellular amino acid biosynthetic process	13/1408	58/6937	0.394151	1	AgUnG00467/Ag2G01976/Ag3G02397/Ag3G02654/Ag10G02525/Ag11G03737/Ag3G01041/Ag3G02398/Ag9G02070/Ag3G00722/Ag9G00517/Ag2G01707/Ag10G02860	AgUnG00467/Ag2G01976/Ag3G02397/Ag3G02654/Ag10G02525/Ag11G03737/Ag3G01041/Ag3G02398/Ag9G02070/Ag3G00722/Ag9G00517/Ag2G01707/Ag10G02860	13	6	Ag2G01976/Ag3G02398/Ag9G02070/Ag3G00722/Ag9G00517/Ag10G02860	7	AgUnG00467/Ag3G02397/Ag3G02654/Ag10G02525/Ag11G03737/Ag3G01041/Ag2G01707
		BP	GO:0017144	drug metabolic process	28/1408	130/6937	0.39558	1	Ag1G00480/Ag3G00433/Ag1G01590/Ag1G01709/Ag11G04380/Ag7G00335/Ag2G00276/Ag1G00035/Ag2G02600/Ag10G00973/Ag2G00015/Ag10G02998/Ag9G00008/Ag8G01942/Ag3G00447/Ag5G00819/Ag3G02378/Ag4G00155/Ag5G01878/Ag9G02370/Ag2G02631/Ag7G01194/Ag8G00724/Ag6G02145/Ag5G00547/Ag9G01596/Ag6G00903/Ag7G00357	Ag1G00480/Ag3G00433/Ag1G01590/Ag1G01709/Ag11G04380/Ag7G00335/Ag2G00276/Ag1G00035/Ag2G02600/Ag10G00973/Ag2G00015/Ag10G02998/Ag9G00008/Ag8G01942/Ag3G00447/Ag5G00819/Ag3G02378/Ag4G00155/Ag5G01878/Ag9G02370/Ag2G02631/Ag7G01194/Ag8G00724/Ag6G02145/Ag5G00547/Ag9G01596/Ag6G00903/Ag7G00357	28	12	Ag1G00035/Ag9G00008/Ag3G00447/Ag3G02378/Ag4G00155/Ag2G02631/Ag7G01194/Ag8G00724/Ag6G02145/Ag5G00547/Ag9G01596/Ag6G00903	16	Ag1G00480/Ag3G00433/Ag1G01590/Ag1G01709/Ag11G04380/Ag7G00335/Ag2G00276/Ag2G02600/Ag10G00973/Ag2G00015/Ag10G02998/Ag8G01942/Ag5G00819/Ag5G01878/Ag9G02370/Ag7G00357
		BP	GO:0065008	regulation of biological quality	28/1408	130/6937	0.39558	1	Ag6G01279/Ag1G02088/Ag9G01934/Ag10G01447/Ag2G00339/Ag6G00891/Ag4G01974/Ag9G00165/Ag9G02893/Ag5G02344/Ag8G02177/Ag3G02793/Ag10G03013/Ag1G00193/Ag6G01829/Ag10G02266/Ag3G00368/Ag4G02443/Ag7G01947/Ag5G00497/Ag7G00842/Ag7G02111/Ag9G00464/Ag2G01114/Ag8G01935/Ag3G00427/Ag5G00059/Ag3G02493	Ag6G01279/Ag1G02088/Ag9G01934/Ag10G01447/Ag2G00339/Ag6G00891/Ag4G01974/Ag9G00165/Ag9G02893/Ag5G02344/Ag8G02177/Ag3G02793/Ag10G03013/Ag1G00193/Ag6G01829/Ag10G02266/Ag3G00368/Ag4G02443/Ag7G01947/Ag5G00497/Ag7G00842/Ag7G02111/Ag9G00464/Ag2G01114/Ag8G01935/Ag3G00427/Ag5G00059/Ag3G02493	28	11	Ag2G00339/Ag6G00891/Ag5G02344/Ag10G03013/Ag6G01829/Ag4G02443/Ag7G01947/Ag7G02111/Ag3G00427/Ag5G00059/Ag3G02493	17	Ag6G01279/Ag1G02088/Ag9G01934/Ag10G01447/Ag4G01974/Ag9G00165/Ag9G02893/Ag8G02177/Ag3G02793/Ag1G00193/Ag10G02266/Ag3G00368/Ag5G00497/Ag7G00842/Ag9G00464/Ag2G01114/Ag8G01935
		BP	GO:0006753	nucleoside phosphate metabolic process	27/1408	126/6937	0.410107	1	Ag1G01590/Ag11G03540/Ag1G01709/Ag7G00335/Ag7G02082/Ag2G00276/Ag2G02600/Ag3G01434/Ag10G00973/Ag10G02998/Ag9G00008/Ag8G01942/Ag3G00447/Ag3G02378/AgUnG00742/Ag2G02988/Ag4G00155/Ag9G01061/Ag5G01878/Ag8G00605/Ag7G01194/Ag8G00724/Ag3G01435/Ag5G00547/Ag9G01596/Ag6G00903/Ag7G00357	Ag1G01590/Ag11G03540/Ag1G01709/Ag7G00335/Ag7G02082/Ag2G00276/Ag2G02600/Ag3G01434/Ag10G00973/Ag10G02998/Ag9G00008/Ag8G01942/Ag3G00447/Ag3G02378/AgUnG00742/Ag2G02988/Ag4G00155/Ag9G01061/Ag5G01878/Ag8G00605/Ag7G01194/Ag8G00724/Ag3G01435/Ag5G00547/Ag9G01596/Ag6G00903/Ag7G00357	27	11	Ag11G03540/Ag9G00008/Ag3G00447/Ag3G02378/Ag2G02988/Ag4G00155/Ag7G01194/Ag8G00724/Ag5G00547/Ag9G01596/Ag6G00903	16	Ag1G01590/Ag1G01709/Ag7G00335/Ag7G02082/Ag2G00276/Ag2G02600/Ag3G01434/Ag10G00973/Ag10G02998/Ag8G01942/AgUnG00742/Ag9G01061/Ag5G01878/Ag8G00605/Ag3G01435/Ag7G00357
		BP	GO:0005985	sucrose metabolic process	4/1408	16/6937	0.413762	1	Ag8G00390/Ag9G02275/Ag5G02141/Ag3G00687	Ag8G00390/Ag9G02275/Ag5G02141/Ag3G00687	4	1	Ag3G00687	3	Ag8G00390/Ag9G02275/Ag5G02141
		BP	GO:0051246	regulation of protein metabolic process	4/1408	16/6937	0.413762	1	Ag1G01447/Ag11G03317/novel.157/Ag9G02147	Ag1G01447/Ag11G03317/-/Ag9G02147	4	3	Ag11G03317/novel.157/Ag9G02147	1	Ag1G01447
		BP	GO:0071805	potassium ion transmembrane transport	4/1408	16/6937	0.413762	1	Ag1G01340/Ag9G02505/Ag7G00266/Ag4G00788	Ag1G01340/Ag9G02505/Ag7G00266/Ag4G00788	4	1	Ag7G00266	3	Ag1G01340/Ag9G02505/Ag4G00788
		BP	GO:0016311	dephosphorylation	6/1408	26/6937	0.437672	1	Ag5G01182/Ag3G02332/Ag9G01234/Ag4G02458/Ag3G00855/Ag5G00231	Ag5G01182/Ag3G02332/Ag9G01234/Ag4G02458/Ag3G00855/Ag5G00231	6	2	Ag3G02332/Ag3G00855	4	Ag5G01182/Ag9G01234/Ag4G02458/Ag5G00231
		BP	GO:0006855	drug transmembrane transport	8/1408	36/6937	0.451803	1	Ag10G00454/Ag2G01974/Ag3G00974/Ag6G00907/Ag7G00033/Ag10G02864/Ag2G00507/Ag10G00125	Ag10G00454/Ag2G01974/Ag3G00974/Ag6G00907/Ag7G00033/Ag10G02864/Ag2G00507/Ag10G00125	8	4	Ag3G00974/Ag6G00907/Ag7G00033/Ag10G00125	4	Ag10G00454/Ag2G01974/Ag10G02864/Ag2G00507
		BP	GO:0015893	drug transport	8/1408	36/6937	0.451803	1	Ag10G00454/Ag2G01974/Ag3G00974/Ag6G00907/Ag7G00033/Ag10G02864/Ag2G00507/Ag10G00125	Ag10G00454/Ag2G01974/Ag3G00974/Ag6G00907/Ag7G00033/Ag10G02864/Ag2G00507/Ag10G00125	8	4	Ag3G00974/Ag6G00907/Ag7G00033/Ag10G00125	4	Ag10G00454/Ag2G01974/Ag10G02864/Ag2G00507
		BP	GO:0042493	response to drug	8/1408	36/6937	0.451803	1	Ag10G00454/Ag2G01974/Ag3G00974/Ag6G00907/Ag7G00033/Ag10G02864/Ag2G00507/Ag10G00125	Ag10G00454/Ag2G01974/Ag3G00974/Ag6G00907/Ag7G00033/Ag10G02864/Ag2G00507/Ag10G00125	8	4	Ag3G00974/Ag6G00907/Ag7G00033/Ag10G00125	4	Ag10G00454/Ag2G01974/Ag10G02864/Ag2G00507
		BP	GO:0006414	translational elongation	3/1408	12/6937	0.452215	1	Ag1G01447/Ag6G02674/Ag5G02816	Ag1G01447/Ag6G02674/Ag5G02816	3	1	Ag5G02816	2	Ag1G01447/Ag6G02674
		BP	GO:0006979	response to oxidative stress	17/1408	80/6937	0.460023	1	Ag9G01302/Ag1G01694/Ag1G00772/novel.3570/Ag4G01142/Ag3G00819/Ag7G00597/Ag2G00590/Ag11G03456/novel.513/Ag3G02279/Ag2G00187/Ag3G02683/novel.1834/Ag3G00839/Ag3G00462/Ag3G01155	Ag9G01302/Ag1G01694/Ag1G00772/-/Ag4G01142/Ag3G00819/Ag7G00597/Ag2G00590/Ag11G03456/-/Ag3G02279/Ag2G00187/Ag3G02683/-/Ag3G00839/Ag3G00462/Ag3G01155	17	15	Ag9G01302/Ag1G01694/Ag1G00772/novel.3570/Ag4G01142/Ag3G00819/Ag7G00597/Ag2G00590/novel.513/Ag3G02279/Ag2G00187/Ag3G02683/novel.1834/Ag3G00839/Ag3G00462	2	Ag11G03456/Ag3G01155
		BP	GO:0009066	aspartate family amino acid metabolic process	4/1408	17/6937	0.463607	1	Ag2G01976/Ag3G02397/Ag3G02398/Ag3G00722	Ag2G01976/Ag3G02397/Ag3G02398/Ag3G00722	4	3	Ag2G01976/Ag3G02398/Ag3G00722	1	Ag3G02397
		BP	GO:0035556	intracellular signal transduction	14/1408	66/6937	0.475256	1	Ag1G02088/novel.1538/Ag9G02072/Ag8G01893/Ag10G02891/Ag2G00443/novel.2270/Ag10G01282/Ag2G01531/Ag8G01935/Ag3G02100/Ag9G01719/Ag2G02649/novel.161	Ag1G02088/-/Ag9G02072/Ag8G01893/Ag10G02891/Ag2G00443/-/Ag10G01282/Ag2G01531/Ag8G01935/Ag3G02100/Ag9G01719/Ag2G02649/-	14	4	Ag2G01531/Ag3G02100/Ag2G02649/novel.161	10	Ag1G02088/novel.1538/Ag9G02072/Ag8G01893/Ag10G02891/Ag2G00443/novel.2270/Ag10G01282/Ag8G01935/Ag9G01719
		BP	GO:0044282	small molecule catabolic process	6/1408	27/6937	0.476982	1	Ag11G04380/Ag4G02068/Ag3G01286/Ag3G00565/AgUnG00805/Ag11G03414	Ag11G04380/Ag4G02068/Ag3G01286/Ag3G00565/AgUnG00805/Ag11G03414	6	0		6	Ag11G04380/Ag4G02068/Ag3G01286/Ag3G00565/AgUnG00805/Ag11G03414
		BP	GO:0009856	pollination	10/1408	47/6937	0.49134	1	Ag1G01265/Ag3G02010/Ag7G00980/Ag3G00796/Ag11G03332/Ag3G01432/Ag4G02693/Ag1G01266/Ag11G04948/Ag6G00950	Ag1G01265/Ag3G02010/Ag7G00980/Ag3G00796/Ag11G03332/Ag3G01432/Ag4G02693/Ag1G01266/Ag11G04948/Ag6G00950	10	5	Ag7G00980/Ag11G03332/Ag3G01432/Ag4G02693/Ag11G04948	5	Ag1G01265/Ag3G02010/Ag3G00796/Ag1G01266/Ag6G00950
		BP	GO:0009875	pollen-pistil interaction	10/1408	47/6937	0.49134	1	Ag1G01265/Ag3G02010/Ag7G00980/Ag3G00796/Ag11G03332/Ag3G01432/Ag4G02693/Ag1G01266/Ag11G04948/Ag6G00950	Ag1G01265/Ag3G02010/Ag7G00980/Ag3G00796/Ag11G03332/Ag3G01432/Ag4G02693/Ag1G01266/Ag11G04948/Ag6G00950	10	5	Ag7G00980/Ag11G03332/Ag3G01432/Ag4G02693/Ag11G04948	5	Ag1G01265/Ag3G02010/Ag3G00796/Ag1G01266/Ag6G00950
		BP	GO:0044706	multi-multicellular organism process	10/1408	47/6937	0.49134	1	Ag1G01265/Ag3G02010/Ag7G00980/Ag3G00796/Ag11G03332/Ag3G01432/Ag4G02693/Ag1G01266/Ag11G04948/Ag6G00950	Ag1G01265/Ag3G02010/Ag7G00980/Ag3G00796/Ag11G03332/Ag3G01432/Ag4G02693/Ag1G01266/Ag11G04948/Ag6G00950	10	5	Ag7G00980/Ag11G03332/Ag3G01432/Ag4G02693/Ag11G04948	5	Ag1G01265/Ag3G02010/Ag3G00796/Ag1G01266/Ag6G00950
		BP	GO:0006074	(1->3)-beta-D-glucan metabolic process	3/1408	13/6937	0.509364	1	Ag2G01639/Ag3G01810/Ag3G02443	Ag2G01639/Ag3G01810/Ag3G02443	3	1	Ag3G01810	2	Ag2G01639/Ag3G02443
		BP	GO:0006075	(1->3)-beta-D-glucan biosynthetic process	3/1408	13/6937	0.509364	1	Ag2G01639/Ag3G01810/Ag3G02443	Ag2G01639/Ag3G01810/Ag3G02443	3	1	Ag3G01810	2	Ag2G01639/Ag3G02443
		BP	GO:0006298	mismatch repair	3/1408	13/6937	0.509364	1	Ag4G01364/Ag4G01687/Ag2G02571	Ag4G01364/Ag4G01687/Ag2G02571	3	0		3	Ag4G01364/Ag4G01687/Ag2G02571
		BP	GO:0032268	regulation of cellular protein metabolic process	3/1408	13/6937	0.509364	1	Ag1G01447/Ag11G03317/Ag9G02147	Ag1G01447/Ag11G03317/Ag9G02147	3	2	Ag11G03317/Ag9G02147	1	Ag1G01447
		BP	GO:0044248	cellular catabolic process	37/1408	182/6937	0.525804	1	Ag4G02642/Ag1G01590/Ag1G01709/Ag11G04380/Ag7G00335/Ag3G02761/Ag4G02068/Ag3G01286/Ag4G00872/Ag2G00276/Ag1G00035/Ag9G00005/Ag10G02451/Ag8G01704/Ag4G00928/Ag2G02600/Ag1G00938/Ag11G04086/Ag10G00973/Ag10G02998/Ag9G00008/Ag8G01942/Ag7G00165/Ag3G02378/Ag11G03830/Ag11G03285/Ag5G01878/Ag9G02370/AgUnG00805/Ag7G01194/Ag10G02058/AgUnG00957/Ag8G00724/Ag11G03414/Ag5G01088/Ag5G00547/Ag9G01596	Ag4G02642/Ag1G01590/Ag1G01709/Ag11G04380/Ag7G00335/Ag3G02761/Ag4G02068/Ag3G01286/Ag4G00872/Ag2G00276/Ag1G00035/Ag9G00005/Ag10G02451/Ag8G01704/Ag4G00928/Ag2G02600/Ag1G00938/Ag11G04086/Ag10G00973/Ag10G02998/Ag9G00008/Ag8G01942/Ag7G00165/Ag3G02378/Ag11G03830/Ag11G03285/Ag5G01878/Ag9G02370/AgUnG00805/Ag7G01194/Ag10G02058/AgUnG00957/Ag8G00724/Ag11G03414/Ag5G01088/Ag5G00547/Ag9G01596	37	10	Ag1G00035/Ag9G00008/Ag3G02378/Ag7G01194/Ag10G02058/AgUnG00957/Ag8G00724/Ag5G01088/Ag5G00547/Ag9G01596	27	Ag4G02642/Ag1G01590/Ag1G01709/Ag11G04380/Ag7G00335/Ag3G02761/Ag4G02068/Ag3G01286/Ag4G00872/Ag2G00276/Ag9G00005/Ag10G02451/Ag8G01704/Ag4G00928/Ag2G02600/Ag1G00938/Ag11G04086/Ag10G00973/Ag10G02998/Ag8G01942/Ag7G00165/Ag11G03830/Ag11G03285/Ag5G01878/Ag9G02370/AgUnG00805/Ag11G03414
		BP	GO:0005996	monosaccharide metabolic process	5/1408	24/6937	0.554825	1	Ag10G02171/Ag2G00276/Ag3G00565/Ag6G02109/Ag5G00391	Ag10G02171/Ag2G00276/Ag3G00565/Ag6G02109/Ag5G00391	5	3	Ag10G02171/Ag6G02109/Ag5G00391	2	Ag2G00276/Ag3G00565
		BP	GO:0015849	organic acid transport	5/1408	24/6937	0.554825	1	Ag2G00194/Ag5G02887/Ag5G01269/Ag9G01109/Ag3G00945	Ag2G00194/Ag5G02887/Ag5G01269/Ag9G01109/Ag3G00945	5	3	Ag2G00194/Ag5G02887/Ag9G01109	2	Ag5G01269/Ag3G00945
		BP	GO:0046942	carboxylic acid transport	5/1408	24/6937	0.554825	1	Ag2G00194/Ag5G02887/Ag5G01269/Ag9G01109/Ag3G00945	Ag2G00194/Ag5G02887/Ag5G01269/Ag9G01109/Ag3G00945	5	3	Ag2G00194/Ag5G02887/Ag9G01109	2	Ag5G01269/Ag3G00945
		BP	GO:0016054	organic acid catabolic process	4/1408	19/6937	0.558	1	Ag11G04380/Ag4G02068/Ag3G01286/Ag11G03414	Ag11G04380/Ag4G02068/Ag3G01286/Ag11G03414	4	0		4	Ag11G04380/Ag4G02068/Ag3G01286/Ag11G03414
		BP	GO:0046395	carboxylic acid catabolic process	4/1408	19/6937	0.558	1	Ag11G04380/Ag4G02068/Ag3G01286/Ag11G03414	Ag11G04380/Ag4G02068/Ag3G01286/Ag11G03414	4	0		4	Ag11G04380/Ag4G02068/Ag3G01286/Ag11G03414
		BP	GO:0006812	cation transport	47/1408	234/6937	0.559422	1	Ag5G00364/Ag3G02327/Ag10G02793/Ag5G00179/Ag7G00427/Ag5G02698/Ag1G01340/Ag9G02505/Ag9G02570/Ag7G01114/Ag10G03052/Ag9G02516/AgUnG01644/Ag6G01507/Ag6G02134/Ag5G00186/Ag11G03794/Ag10G01935/Ag1G01938/Ag6G01283/Ag6G02786/Ag1G02121/AgUnG01245/Ag10G02581/Ag3G00447/Ag10G01135/Ag1G00689/Ag7G00266/Ag4G00155/Ag4G02604/Ag4G00788/Ag5G02719/Ag4G02002/Ag3G01384/Ag9G01644/Ag2G00998/Ag1G00975/Ag10G02466/Ag5G02672/…	Ag5G00364/Ag3G02327/Ag10G02793/Ag5G00179/Ag7G00427/Ag5G02698/Ag1G01340/Ag9G02505/Ag9G02570/Ag7G01114/Ag10G03052/Ag9G02516/AgUnG01644/Ag6G01507/Ag6G02134/Ag5G00186/Ag11G03794/Ag10G01935/Ag1G01938/Ag6G01283/Ag6G02786/Ag1G02121/AgUnG01245/Ag10G02581/Ag3G00447/Ag10G01135/Ag1G00689/Ag7G00266/Ag4G00155/Ag4G02604/Ag4G00788/Ag5G02719/Ag4G02002/Ag3G01384/Ag9G01644/Ag2G00998/Ag1G00975/Ag10G02466/Ag5G02672/…	47	18	Ag6G02134/Ag6G01283/Ag6G02786/AgUnG01245/Ag3G00447/Ag1G00689/Ag7G00266/Ag4G00155/Ag4G02604/Ag5G02719/Ag4G02002/Ag9G01644/Ag1G00975/Ag10G02466/Ag5G02672/Ag5G01892/Ag7G00322/Ag6G00903	29	Ag5G00364/Ag3G02327/Ag10G02793/Ag5G00179/Ag7G00427/Ag5G02698/Ag1G01340/Ag9G02505/Ag9G02570/Ag7G01114/Ag10G03052/Ag9G02516/AgUnG01644/Ag6G01507/Ag5G00186/Ag11G03794/Ag10G01935/Ag1G01938/Ag1G02121/Ag10G02581/Ag10G01135/Ag4G00788/Ag3G01384/Ag2G00998/Ag10G00238/Ag5G02393/Ag7G00357/Ag1G01188/Ag9G02572
		BP	GO:0000096	sulfur amino acid metabolic process	3/1408	14/6937	0.563199	1	Ag11G03737/Ag3G00722/Ag2G01707	Ag11G03737/Ag3G00722/Ag2G01707	3	1	Ag3G00722	2	Ag11G03737/Ag2G01707
		BP	GO:0006006	glucose metabolic process	3/1408	14/6937	0.563199	1	Ag2G00276/Ag3G00565/Ag5G00391	Ag2G00276/Ag3G00565/Ag5G00391	3	1	Ag5G00391	2	Ag2G00276/Ag3G00565
		BP	GO:0006835	dicarboxylic acid transport	3/1408	14/6937	0.563199	1	Ag5G01269/Ag9G01109/Ag3G00945	Ag5G01269/Ag9G01109/Ag3G00945	3	1	Ag9G01109	2	Ag5G01269/Ag3G00945
		BP	GO:0010876	lipid localization	3/1408	14/6937	0.563199	1	Ag2G00194/Ag7G00100/Ag3G01892	Ag2G00194/Ag7G00100/Ag3G01892	3	1	Ag2G00194	2	Ag7G00100/Ag3G01892
		BP	GO:0015740	C4-dicarboxylate transport	3/1408	14/6937	0.563199	1	Ag5G01269/Ag9G01109/Ag3G00945	Ag5G01269/Ag9G01109/Ag3G00945	3	1	Ag9G01109	2	Ag5G01269/Ag3G00945
		BP	GO:0015743	malate transport	3/1408	14/6937	0.563199	1	Ag5G01269/Ag9G01109/Ag3G00945	Ag5G01269/Ag9G01109/Ag3G00945	3	1	Ag9G01109	2	Ag5G01269/Ag3G00945
		BP	GO:0055086	nucleobase-containing small molecule metabolic process	29/1408	146/6937	0.585818	1	Ag1G01590/Ag11G03540/Ag1G01709/Ag7G00335/Ag7G02082/Ag2G00276/Ag2G02600/Ag3G01434/Ag10G00973/Ag10G02998/Ag9G00008/Ag8G01942/Ag3G00447/Ag3G02378/AgUnG00742/Ag2G02988/Ag4G00155/Ag9G01061/Ag5G01878/AgUnG00805/Ag8G00605/Ag7G01194/Ag8G00226/Ag8G00724/Ag3G01435/Ag5G00547/Ag9G01596/Ag6G00903/Ag7G00357	Ag1G01590/Ag11G03540/Ag1G01709/Ag7G00335/Ag7G02082/Ag2G00276/Ag2G02600/Ag3G01434/Ag10G00973/Ag10G02998/Ag9G00008/Ag8G01942/Ag3G00447/Ag3G02378/AgUnG00742/Ag2G02988/Ag4G00155/Ag9G01061/Ag5G01878/AgUnG00805/Ag8G00605/Ag7G01194/Ag8G00226/Ag8G00724/Ag3G01435/Ag5G00547/Ag9G01596/Ag6G00903/Ag7G00357	29	11	Ag11G03540/Ag9G00008/Ag3G00447/Ag3G02378/Ag2G02988/Ag4G00155/Ag7G01194/Ag8G00724/Ag5G00547/Ag9G01596/Ag6G00903	18	Ag1G01590/Ag1G01709/Ag7G00335/Ag7G02082/Ag2G00276/Ag2G02600/Ag3G01434/Ag10G00973/Ag10G02998/Ag8G01942/AgUnG00742/Ag9G01061/Ag5G01878/AgUnG00805/Ag8G00605/Ag8G00226/Ag3G01435/Ag7G00357
		BP	GO:0016569	covalent chromatin modification	6/1408	30/6937	0.588693	1	Ag10G02172/Ag3G02101/Ag7G00038/AgUnG00718/Ag4G01931/Ag3G02315	Ag10G02172/Ag3G02101/Ag7G00038/AgUnG00718/Ag4G01931/Ag3G02315	6	1	Ag3G02315	5	Ag10G02172/Ag3G02101/Ag7G00038/AgUnG00718/Ag4G01931
		BP	GO:0016570	histone modification	6/1408	30/6937	0.588693	1	Ag10G02172/Ag3G02101/Ag7G00038/AgUnG00718/Ag4G01931/Ag3G02315	Ag10G02172/Ag3G02101/Ag7G00038/AgUnG00718/Ag4G01931/Ag3G02315	6	1	Ag3G02315	5	Ag10G02172/Ag3G02101/Ag7G00038/AgUnG00718/Ag4G01931
		BP	GO:0015711	organic anion transport	5/1408	25/6937	0.594071	1	Ag2G00194/Ag5G02887/Ag5G01269/Ag9G01109/Ag3G00945	Ag2G00194/Ag5G02887/Ag5G01269/Ag9G01109/Ag3G00945	5	3	Ag2G00194/Ag5G02887/Ag9G01109	2	Ag5G01269/Ag3G00945
		BP	GO:0034622	cellular protein-containing complex assembly	12/1408	61/6937	0.599526	1	Ag9G01251/Ag1G01867/Ag2G00611/Ag4G00692/AgUnG00162/Ag2G00601/Ag9G00600/Ag4G01042/Ag4G01198/AgUnG01592/Ag3G00251/Ag4G02516	Ag9G01251/Ag1G01867/Ag2G00611/Ag4G00692/AgUnG00162/Ag2G00601/Ag9G00600/Ag4G01042/Ag4G01198/AgUnG01592/Ag3G00251/Ag4G02516	12	9	Ag9G01251/Ag2G00611/AgUnG00162/Ag2G00601/Ag9G00600/Ag4G01042/Ag4G01198/AgUnG01592/Ag3G00251	3	Ag1G01867/Ag4G00692/Ag4G02516
		BP	GO:0006813	potassium ion transport	4/1408	20/6937	0.601678	1	Ag1G01340/Ag9G02505/Ag7G00266/Ag4G00788	Ag1G01340/Ag9G02505/Ag7G00266/Ag4G00788	4	1	Ag7G00266	3	Ag1G01340/Ag9G02505/Ag4G00788
		BP	GO:0019318	hexose metabolic process	4/1408	20/6937	0.601678	1	Ag2G00276/Ag3G00565/Ag6G02109/Ag5G00391	Ag2G00276/Ag3G00565/Ag6G02109/Ag5G00391	4	2	Ag6G02109/Ag5G00391	2	Ag2G00276/Ag3G00565
		BP	GO:0015931	nucleobase-containing compound transport	3/1408	15/6937	0.61326	1	Ag5G00117/Ag1G01336/Ag9G00600	Ag5G00117/Ag1G01336/Ag9G00600	3	1	Ag9G00600	2	Ag5G00117/Ag1G01336
		BP	GO:0006633	fatty acid biosynthetic process	6/1408	31/6937	0.623065	1	Ag3G00453/Ag6G01606/Ag10G00797/Ag10G00214/Ag7G00446/Ag9G02562	Ag3G00453/Ag6G01606/Ag10G00797/Ag10G00214/Ag7G00446/Ag9G02562	6	4	Ag6G01606/Ag10G00797/Ag7G00446/Ag9G02562	2	Ag3G00453/Ag10G00214
		BP	GO:0006333	chromatin assembly or disassembly	5/1408	26/6937	0.631309	1	Ag4G00692/AgUnG00162/Ag4G02516/Ag5G00447/Ag5G00436	Ag4G00692/AgUnG00162/Ag4G02516/Ag5G00447/Ag5G00436	5	1	AgUnG00162	4	Ag4G00692/Ag4G02516/Ag5G00447/Ag5G00436
		BP	GO:0006694	steroid biosynthetic process	2/1408	10/6937	0.633269	1	Ag9G00846/Ag7G01747	Ag9G00846/Ag7G01747	2	2	Ag9G00846/Ag7G01747	0
		BP	GO:0031324	negative regulation of cellular metabolic process	2/1408	10/6937	0.633269	1	Ag1G01611/novel.439	Ag1G01611/-	2	0		2	Ag1G01611/novel.439
		BP	GO:0042398	cellular modified amino acid biosynthetic process	2/1408	10/6937	0.633269	1	Ag1G01592/Ag9G00073	Ag1G01592/Ag9G00073	2	0		2	Ag1G01592/Ag9G00073
		BP	GO:0006811	ion transport	64/1408	326/6937	0.642569	1	Ag5G00364/Ag3G02327/Ag10G02793/Ag8G01538/Ag5G00179/Ag7G00427/Ag4G01376/Ag5G02698/Ag1G01340/Ag9G02505/Ag9G02570/Ag2G02800/Ag7G01114/Ag10G03052/Ag7G01542/Ag9G02516/AgUnG01644/Ag6G01507/Ag6G02134/Ag5G00186/Ag11G03794/Ag2G00194/Ag10G01935/Ag1G01938/Ag6G01283/Ag6G02786/Ag1G02121/Ag8G00739/AgUnG01245/Ag10G02581/Ag5G02887/Ag3G00447/Ag10G01135/Ag6G02448/Ag1G00689/Ag7G00266/AgUnG01122/Ag4G00155/Ag4G02604/…	Ag5G00364/Ag3G02327/Ag10G02793/Ag8G01538/Ag5G00179/Ag7G00427/Ag4G01376/Ag5G02698/Ag1G01340/Ag9G02505/Ag9G02570/Ag2G02800/Ag7G01114/Ag10G03052/Ag7G01542/Ag9G02516/AgUnG01644/Ag6G01507/Ag6G02134/Ag5G00186/Ag11G03794/Ag2G00194/Ag10G01935/Ag1G01938/Ag6G01283/Ag6G02786/Ag1G02121/Ag8G00739/AgUnG01245/Ag10G02581/Ag5G02887/Ag3G00447/Ag10G01135/Ag6G02448/Ag1G00689/Ag7G00266/AgUnG01122/Ag4G00155/Ag4G02604/…	64	23	Ag7G01542/Ag6G02134/Ag2G00194/Ag6G01283/Ag6G02786/Ag8G00739/AgUnG01245/Ag5G02887/Ag3G00447/Ag1G00689/Ag7G00266/Ag4G00155/Ag4G02604/Ag5G02719/Ag4G02002/Ag9G01644/Ag1G00975/Ag10G02466/Ag9G01109/Ag5G02672/Ag5G01892/Ag7G00322/Ag6G00903	41	Ag5G00364/Ag3G02327/Ag10G02793/Ag8G01538/Ag5G00179/Ag7G00427/Ag4G01376/Ag5G02698/Ag1G01340/Ag9G02505/Ag9G02570/Ag2G02800/Ag7G01114/Ag10G03052/Ag9G02516/AgUnG01644/Ag6G01507/Ag5G00186/Ag11G03794/Ag10G01935/Ag1G01938/Ag1G02121/Ag10G02581/Ag10G01135/Ag6G02448/AgUnG01122/Ag4G00788/Ag5G01269/Ag3G01384/Ag6G02474/Ag9G02261/Ag9G00401/Ag2G00998/Ag7G00905/Ag10G00238/Ag3G00945/Ag5G02393/Ag7G00357/Ag1G01188/…
		BP	GO:1901605	alpha-amino acid metabolic process	12/1408	63/6937	0.647412	1	AgUnG00467/Ag2G01976/Ag11G04380/Ag3G02397/Ag3G02654/Ag10G02525/Ag11G03737/Ag3G01041/Ag3G02398/Ag3G00722/Ag2G01707/Ag10G02860	AgUnG00467/Ag2G01976/Ag11G04380/Ag3G02397/Ag3G02654/Ag10G02525/Ag11G03737/Ag3G01041/Ag3G02398/Ag3G00722/Ag2G01707/Ag10G02860	12	4	Ag2G01976/Ag3G02398/Ag3G00722/Ag10G02860	8	AgUnG00467/Ag11G04380/Ag3G02397/Ag3G02654/Ag10G02525/Ag11G03737/Ag3G01041/Ag2G01707
		BP	GO:0051704	multi-organism process	10/1408	53/6937	0.656336	1	Ag1G01265/Ag3G02010/Ag7G00980/Ag3G00796/Ag11G03332/Ag3G01432/Ag4G02693/Ag1G01266/Ag11G04948/Ag6G00950	Ag1G01265/Ag3G02010/Ag7G00980/Ag3G00796/Ag11G03332/Ag3G01432/Ag4G02693/Ag1G01266/Ag11G04948/Ag6G00950	10	5	Ag7G00980/Ag11G03332/Ag3G01432/Ag4G02693/Ag11G04948	5	Ag1G01265/Ag3G02010/Ag3G00796/Ag1G01266/Ag6G00950
		BP	GO:0051726	regulation of cell cycle	5/1408	27/6937	0.666384	1	Ag9G00182/Ag11G03317/Ag6G02698/novel.157/Ag9G02147	Ag9G00182/Ag11G03317/Ag6G02698/-/Ag9G02147	5	4	Ag9G00182/Ag11G03317/novel.157/Ag9G02147	1	Ag6G02698
[truncated: 944 more rows]
