# Supplementary material for: Exogenous Melatonin Enhances the Salt Tolerance of Celery (Apium graveolens L.) by Regulating Osmotic Adaptation and Energy Metabolism via Starch and Sucrose Metabolic Pathways
Source: Int J Mol Sci. 2026 Jan 28;27(3):1299. doi: 10.3390/ijms27031299 (PMC12897849; doi:10.3390/ijms27031299)
Supplement: Supplementary file 1 [file ijms-27-01299-s001.zip › ijms-4082132-supplementary/Table S3.xlsx]

## Sheet: Sheet1
Table S3. Control of enzymes and their coding genes in metabolic pathways
Pathway name	BriteID	Enzymes	GeneID
Starch and Sucrose Metabolism	3.1.3.24	sucrose-6-phosphatase	Ag6G01908
			Ag3G00687
	2.4.1.13	sucrose synthase	Ag8G00390
			Ag9G02275
	3.2.1.26	beta-fructofuranosidase	Ag2G02583
			Ag6G00623
	2.7.1.1	hexokinase	Ag1G00996
	5.3.1.9	glucose-6-phosphate isomerase	Ag2G00276
	3.2.1.21	beta-glucosidase	Ag10G02127
			Ag2G02531
			Ag1G01486
			Ag9G00414
			Ag1G00722
			Ag4G02337
			Ag7G01229
	3.2.1.39	glucan endo-1,3-beta-glucosidase	Ag7G01762
			Ag7G00593
			Ag1G01666
	3.2.1.4	endoglucanase	Ag9G00724
			Ag8G00587
			Ag8G01869
			Ag10G01807
	2.7.7.27	glucose-1-phosphate adenylyltransferase	Ag1G01890
			Ag11G03210
	2.4.1.21	starch synthase	Ag10G02383
	2.4.1.1	glycogen phosphorylase	Ag1G01479
			Ag4G02469
	2.4.1.18	1,4-alpha-glucan branching enzyme	Ag4G02397
	3.2.1.68	isoamylase	Ag2G02226
			Ag9G02173
			Ag2G00512
	3.2.1.2	beta-amylase	Ag6G00749
			Ag11G03826
			Ag11G03322
	2.4.1.25	4-alpha-glucanotransferase	Ag4G02469
	3.2.1.28	alpha,alpha-trehalase	Ag1G00061
	3.1.3.12	trehalose 6-phosphate phosphatase	Ag2G02723
			Ag8G02207
			Ag4G01776
			Ag8G00880
			Ag1G01682
			Ag2G02292
	2.4.1.15	trehalose 6-phosphate synthase	Ag2G02723
			Ag8G02207
			Ag8G00880
			Ag1G01682
			Ag2G02292
