# Supplementary material for: Exogenous Melatonin Enhances the Salt Tolerance of Celery (Apium graveolens L.) by Regulating Osmotic Adaptation and Energy Metabolism via Starch and Sucrose Metabolic Pathways
Source: Int J Mol Sci. 2026 Jan 28;27(3):1299. doi: 10.3390/ijms27031299 (PMC12897849; doi:10.3390/ijms27031299)
Supplement: Supplementary file 1 [file ijms-27-01299-s001.zip › ijms-4082132-supplementary/Table S4.xlsx]

## Sheet: Sheet1
Table S4. Summary of sequencing data of all samples
Sample	raw	raw	clean	clean	error	Q20	Q30	GC
	reads	bases	reads	bases	rate			pct
CK_1	46069390	6.91G	45495962	6.82G	0.01	99.3	97.85	43.41
CK_2	48162196	7.22G	47498720	7.12G	0.01	99.4	98.17	42.8
CK_3	49375730	7.41G	48392492	7.26G	0.01	99.39	98.17	42.94
Salt_1	48477184	7.27G	47410696	7.11G	0.01	99.38	98.1	42.68
Salt_2	48973586	7.35G	48114764	7.22G	0.01	99.38	98.14	42.7
Salt_3	46552398	6.98G	46028482	6.9G	0.01	99.37	98.09	42.51
MTSalt_1	47339852	7.1G	46636194	7.0G	0.01	99.28	97.86	41.86
MTSalt_2	49667884	7.45G	48478908	7.27G	0.01	99.31	97.96	42.03
MTSalt_3	48538072	7.28G	47872236	7.18G	0.01	99.35	98.04	43.05
