# Supplementary material for: Exogenous Melatonin Enhances the Salt Tolerance of Celery (Apium graveolens L.) by Regulating Osmotic Adaptation and Energy Metabolism via Starch and Sucrose Metabolic Pathways
Source: Int J Mol Sci. 2026 Jan 28;27(3):1299. doi: 10.3390/ijms27031299 (PMC12897849; doi:10.3390/ijms27031299)
Supplement: Supplementary file 1 [file ijms-27-01299-s001.zip › ijms-4082132-supplementary/Table S5.xlsx]

## Sheet: Sheet1
Table S5. qRT-PCR primer sequences of genes
Gene	Primer sequence (5’ to 3’)
Ag6G01908	F：GCTGTCACTGAGCGTCTGAA			R：GGTCGTTTCCCCTCCACTTT
Ag8G00390	F：AACTCTGGCGAATCATCGCA			R：GCCATGACCATCCTCCAGTT
Ag9G02275	F：GAGCTCAGTGTGGAGCAGTT			R：CCATTGCCGATGGATGAGGA
Ag2G02583	F：TTCTCCGGCGATCCATCAAG			R：TTTCGACACCCATCTCCACG
Ag1G00996	F：GGAACGTTAGCCCTTGGACA			R：TGCCTCCGGATGTAGTGAGA
Ag2G00276	F：TCGGGAGTTCTCTGAGAGGG			R：CACTGGCTTCTGGATCCGTT
Ag10G02127	F：TAGCTGGAAGCCATGCAGAC			R：CACTTTTCCCTTGCCACACG
Ag2G02531	F：ACTGGAGCTGTCAATGCGAA			R：CTCTGAAGCAAACATCGGCG
Ag1G00722	F：GGTGAGGACACGGGAATTGT			R：TTTATCAGTGCCCCCGTCAC
Ag7G01762	F：CTGCGACTTTGATGGCACTG			R：GGAACTCTTTCCCAGAGGGC
Ag8G00587	F：TTGGCTAGGCTACATGCTGG			R：GACACTGGAGCAGGAGTTGG
Ag1G00960	F：TTGATGATGGGGGCAGACTA			R：TGCTTCTTGAACACCATTTTTATTC
Ag10G02383	F：CATGAGTGGCAGACTGGTGT			R：TAAAGACCCGTCAAGACCGC
Ag1G01479	F：AGGGTCGGCAATTAACTGGG			R：CCAAGCTTCCTTCCAGCTCA
Ag4G02397	F：GTGGGGAAGGACTGATTGGG			R：ACCTGAGCAGTTCTTCGTGG
Ag6G00749	F：GCTCCCCAGAAGGCTTGATT			R：ACTTGAGCGAATGCTCCTCC
Ag4G02469	F：TGGTTGCCGGTAAGTGATCC			R：CCGGGGGTACAAGAGGTAGA
Ag1G00061	F：AACCTTGAGGTGAGGGCTTG			R：GCTTGACAGAGGCAACAACG
Ag2G02723	F：AGAAAGTGGCGTACTTCGCA			R：CTGCCTCGAAACCGTGTACT
Ag8G02207	F：GTGGATGCCAGTGAACAGGA			R：TGTTGCTTGCAGAAACCGTG
AgGAPDH	F：CAAGGACTGGAGAGGTGGAAGAG			R:GTGAGGTCAACAACTGAGACATCC
